# Supplementary material for: Protein sequence design with a learned potential
Source: Nat Commun. 2022 Feb 8;13:746. doi: 10.1038/s41467-022-28313-9 (PMC8826426; doi:10.1038/s41467-022-28313-9)
Supplement: Supplementary file 4 — Supplementary Data 1 [file 41467_2022_28313_MOESM4_ESM.xlsx]

## Sheet: Overview
Supplementary Dataset S1: Training information
Sheet	Description
Model architecture	Neural network model architecture
Excluded ions and ligands	Ions and ligands excluded from training
Train CATH classes	CATH topology classes for train set domains
Test CATH classes	CATH topology classes for test set domains
Train domains	S95 CATH domains for training
Test domais	S95 CATH domains for testing

## Sheet: Model architecture
Environment feature extraction block					Conv3d(input_channels, output_channels, filter_size, stride, padding)
		Conv3d(in_channels, 64, 4, 2, 1)			All but final Conv layers followed by
		Conv3d(64, 64, 3, 1, 1)				BatchNorm
		Conv3d(64, 64, 3, 1, 1)				LeakyReLU (alpha=0.2)
		Conv3d(64, 128, 4, 2, 1)				Dropout (rate=0.1)
		Conv3d(128, 128, 3, 1, 1)
		Conv3d(128, 128, 3, 1, 1)			chi_bins = 24
		Conv3d(128, 256, 5, 1, 0)			in_channels = 42 (conditional model: atom types, BB/not, res types for neighboring residues)
		Conv3d(256, 256, 3, 1, 1)			in_channels = 6 (baseline model: atom types)
		Conv3d(256, 256, 3, 1, 1)			batchnorm momentum = 0.99
Residue type prediction block
		Conv1d(256, 256, 3, 1, 1)
		Conv1d(256, 256, 3, 1, 1)
		Conv1d(256, 20, 3, 1, 1)
Chi feature extraction block
		Conv1d(256 + 20, 256, 3, 1, 1)
		Conv1d(256, 256, 3, 1, 1)
Chi 1 prediction block
		Conv1d(256, 256, 3, 1, 1)
		Conv1d(256, 256, 3, 1, 1)
		Conv1d(256, chi_bins, 3, 1, 1)
Chi 2 prediction block
		Conv1d(256 + chi_bins, 256, 3, 1, 1)
		Conv1d(256, 256, 3, 1, 1)
		Conv1d(256, chi_bins, 3, 1, 1)
Chi 3 prediction block
		Conv1d(256 + 2 * chi_bins, 256, 3, 1, 1)
		Conv1d(256, 256, 3, 1, 1)
		Conv1d(256, chi_bins, 3, 1, 1)
Chi 4 prediction block
		Conv1d(256 + 3 * chi_bins, 256, 3, 1, 1)
		Conv1d(256, 256, 3, 1, 1)
		Conv1d(256, chi_bins, 3, 1, 1)

## Sheet: Excluded ions and ligands
HOH
GOL
EDO
SO4
EDO
NAG
PO4
ACT
PEG
MAN
BMA
DMS
MPD
MES
PG4
TRS
FMT
PGE
EPE
NO3
UNX
UNL
UNK
IPA
IMD
GLC
MLI
1PE
NO3
SCN
P6G
OXY
EOH
NH4
DTT
BEN
BCT
FUL
AZI
DOD
OH
CYN
NO
NO2
SO3
H2S
MOH
URE
CO2
2NO

## Sheet: Train CATH classes
1.10.10
1.10.100
1.10.1000
1.10.101
1.10.1020
1.10.1030
1.10.1040
1.10.1050
1.10.1060
1.10.1070
1.10.1080
1.10.1090
1.10.110
1.10.1100
1.10.1130
1.10.1140
1.10.1160
1.10.1170
1.10.1180
1.10.1200
1.10.1220
1.10.1240
1.10.1270
1.10.1280
1.10.1290
1.10.1300
1.10.132
1.10.1320
1.10.1330
1.10.135
1.10.1370
1.10.1380
1.10.140
1.10.1400
1.10.1410
1.10.1420
1.10.1440
1.10.1450
1.10.1470
1.10.1490
1.10.15
1.10.150
1.10.1500
1.10.1510
1.10.1520
1.10.1530
1.10.1540
1.10.155
1.10.1600
1.10.1610
1.10.1620
1.10.1630
1.10.1650
1.10.166
1.10.1660
1.10.167
1.10.1670
1.10.168
1.10.170
1.10.1710
1.10.1720
1.10.1740
1.10.1750
1.10.1760
1.10.1780
1.10.1790
1.10.1810
1.10.1820
1.10.1840
1.10.185
1.10.1870
1.10.189
1.10.1900
1.10.195
1.10.196
1.10.20
1.10.2000
1.10.2010
1.10.2020
1.10.2030
1.10.2040
1.10.2050
1.10.2060
1.10.2080
1.10.2090
1.10.210
1.10.220
1.10.225
1.10.230
1.10.238
1.10.239
1.10.240
1.10.246
1.10.250
1.10.260
1.10.268
1.10.269
1.10.274
1.10.275
1.10.285
1.10.286
1.10.287
1.10.288
1.10.290
1.10.30
1.10.300
1.10.3020
1.10.3030
1.10.3040
1.10.3050
1.10.3060
1.10.3070
1.10.3080
1.10.3090
1.10.3100
1.10.3110
1.10.3130
1.10.3140
1.10.3180
1.10.3190
1.10.3200
1.10.3210
1.10.3230
1.10.3250
1.10.3260
1.10.3280
1.10.3290
1.10.3300
1.10.3320
1.10.3330
1.10.3340
1.10.3350
1.10.3360
1.10.3370
1.10.3380
1.10.3390
1.10.340
1.10.3400
1.10.3410
1.10.3420
1.10.3430
1.10.3440
1.10.3450
1.10.3460
1.10.3470
1.10.3480
1.10.3490
1.10.3500
1.10.3510
1.10.3520
1.10.3530
1.10.3540
1.10.3550
1.10.3560
1.10.357
1.10.3570
1.10.3580
1.10.3590
1.10.3600
1.10.3610
1.10.3620
1.10.3630
1.10.3640
1.10.3650
1.10.3660
1.10.3670
1.10.3680
1.10.3690
1.10.3700
1.10.3710
1.10.3720
1.10.3730
1.10.3740
1.10.375
1.10.3750
1.10.3760
1.10.3780
1.10.3790
1.10.3800
1.10.3810
1.10.3820
1.10.3830
1.10.3860
1.10.3870
1.10.3880
1.10.3890
1.10.390
1.10.3900
1.10.3910
1.10.3920
1.10.3930
1.10.3940
1.10.3950
1.10.3960
1.10.3970
1.10.3980
1.10.3990
1.10.40
1.10.400
1.10.4000
1.10.4010
1.10.4020
1.10.4030
1.10.4040
1.10.405
1.10.4050
1.10.4060
1.10.4080
1.10.4090
1.10.4100
1.10.4110
1.10.4120
1.10.4140
1.10.4150
1.10.4160
1.10.4170
1.10.4180
1.10.4190
1.10.420
1.10.4200
1.10.437
1.10.439
1.10.440
1.10.441
1.10.442
1.10.443
1.10.45
1.10.455
1.10.460
1.10.468
1.10.470
1.10.472
1.10.486
1.10.489
1.10.490
1.10.506
1.10.510
1.10.520
1.10.530
1.10.532
1.10.533
1.10.540
1.10.555
1.10.560
1.10.565
1.10.569
1.10.575
1.10.580
1.10.590
1.10.599
1.10.60
1.10.600
1.10.601
1.10.606
1.10.620
1.10.630
1.10.640
1.10.645
1.10.700
1.10.720
1.10.730
1.10.740
1.10.750
1.10.760
1.10.780
1.10.790
1.10.8
1.10.800
1.10.820
1.10.840
1.10.860
1.10.870
1.10.880
1.10.890
1.10.930
1.10.940
1.10.950
1.20.10
1.20.1000
1.20.1020
1.20.1050
1.20.1060
1.20.1070
1.20.1080
1.20.1090
1.20.1110
1.20.1120
1.20.1130
1.20.1150
1.20.1160
1.20.1180
1.20.120
1.20.1200
1.20.1220
1.20.1230
1.20.1240
1.20.1250
1.20.1260
1.20.1270
1.20.1280
1.20.1290
1.20.1300
1.20.1310
1.20.1320
1.20.1330
1.20.1340
1.20.1370
1.20.1380
1.20.1390
1.20.140
1.20.1400
1.20.141
1.20.1410
1.20.142
1.20.1420
1.20.1430
1.20.144
1.20.1440
1.20.1450
1.20.1460
1.20.1480
1.20.150
1.20.1500
1.20.1510
1.20.1520
1.20.1530
1.20.1540
1.20.1550
1.20.1560
1.20.1570
1.20.1580
1.20.1590
1.20.1600
1.20.1610
1.20.1630
1.20.1640
1.20.1650
1.20.1660
1.20.1670
1.20.1680
1.20.1690
1.20.1700
1.20.1710
1.20.1730
1.20.1740
1.20.190
1.20.20
1.20.200
1.20.210
1.20.250
1.20.272
1.20.5
1.20.50
1.20.58
1.20.80
1.20.81
1.20.810
1.20.82
1.20.840
1.20.85
1.20.850
1.20.860
1.20.870
1.20.89
1.20.890
1.20.90
1.20.900
1.20.91
1.20.910
1.20.920
1.20.930
1.20.940
1.20.950
1.20.960
1.20.970
1.20.990
1.25.10
1.25.20
1.25.40
1.25.60
1.25.70
1.40.10
1.40.20
1.50.10
1.50.40
2.10.10
2.10.109
2.10.110
2.10.150
2.10.160
2.10.22
2.10.220
2.10.230
2.10.240
2.10.25
2.10.250
2.10.260
2.10.270
2.10.280
2.10.290
2.10.300
2.10.310
2.10.50
2.10.55
2.10.60
2.10.69
2.10.70
2.10.77
2.10.80
2.10.90
2.100.10
2.102.10
2.102.20
2.102.30
2.105.10
2.110.10
2.115.10
2.120.10
2.150.10
2.160.10
2.160.20
2.160.30
2.170.11
2.170.120
2.170.130
2.170.14
2.170.140
2.170.15
2.170.150
2.170.160
2.170.170
2.170.180
2.170.200
2.170.210
2.170.220
2.170.240
2.170.260
2.170.270
2.170.280
2.170.290
2.170.30
2.170.300
2.170.40
2.170.8
2.170.9
2.180.10
2.20.110
2.20.120
2.20.130
2.20.140
2.20.150
2.20.160
2.20.170
2.20.20
2.20.200
2.20.210
2.20.220
2.20.230
2.20.25
2.20.28
2.20.50
2.20.60
2.20.70
2.20.80
2.20.90
2.30.110
2.30.120
2.30.130
2.30.140
2.30.150
2.30.160
2.30.18
2.30.180
2.30.210
2.30.22
2.30.220
2.30.230
2.30.24
2.30.240
2.30.250
2.30.26
2.30.260
2.30.27
2.30.280
2.30.29
2.30.290
2.30.30
2.30.300
2.30.31
2.30.310
2.30.32
2.30.320
2.30.33
2.30.330
2.30.34
2.30.340
2.30.36
2.30.38
2.30.39
2.30.40
2.30.42
2.30.60
2.30.90
2.40.100
2.40.110
2.40.15
2.40.150
2.40.155
2.40.160
2.40.170
2.40.180
2.40.20
2.40.200
2.40.220
2.40.230
2.40.240
2.40.250
2.40.260
2.40.270
2.40.280
2.40.290
2.40.30
2.40.300
2.40.310
2.40.320
2.40.33
2.40.330
2.40.340
2.40.350
2.40.360
2.40.37
2.40.370
2.40.380
2.40.390
2.40.40
2.40.400
2.40.410
2.40.420
2.40.430
2.40.440
2.40.450
2.40.460
2.40.470
2.40.480
2.40.490
2.40.50
2.40.500
2.40.510
2.40.70
2.50.10
2.50.20
2.60.11
2.60.110
2.60.120
2.60.130
2.60.15
2.60.169
2.60.175
2.60.20
2.60.200
2.60.210
2.60.220
2.60.240
2.60.260
2.60.270
2.60.290
2.60.30
2.60.300
2.60.310
2.60.320
2.60.330
2.60.34
2.60.340
2.60.350
2.60.370
2.60.390
2.60.40
2.60.410
2.60.420
2.60.430
2.60.440
2.60.450
2.60.460
2.60.480
2.60.490
2.60.500
2.60.510
2.60.520
2.60.530
2.60.60
2.60.9
2.60.90
2.60.98
2.70.10
2.70.100
2.70.130
2.70.150
2.70.160
2.70.170
2.70.180
2.70.20
2.70.210
2.70.220
2.70.230
2.70.240
2.70.250
2.70.40
2.70.50
2.70.70
2.70.9
2.70.98
2.80.10
2.80.20
2.90.10
2.90.20
3.10.10
3.10.100
3.10.105
3.10.110
3.10.120
3.10.129
3.10.130
3.10.150
3.10.180
3.10.196
3.10.20
3.10.200
3.10.25
3.10.250
3.10.260
3.10.270
3.10.28
3.10.280
3.10.290
3.10.300
3.10.310
3.10.320
3.10.330
3.10.340
3.10.350
3.10.360
3.10.380
3.10.390
3.10.40
3.10.400
3.10.410
3.10.420
3.10.430
3.10.450
3.10.460
3.10.470
3.10.490
3.10.500
3.10.510
3.10.520
3.10.530
3.10.540
3.10.550
3.10.560
3.10.570
3.10.580
3.10.590
3.10.600
3.10.610
3.10.620
3.10.630
3.10.640
3.10.650
3.10.660
3.10.670
3.10.680
3.10.690
3.100.10
3.15.10
3.15.20
3.15.30
3.20.10
3.20.100
3.20.110
3.20.120
3.20.130
3.20.14
3.20.140
3.20.16
3.20.160
3.20.170
3.20.180
3.20.19
3.20.190
3.20.20
3.20.200
3.20.70
3.20.80
3.20.90
3.30.10
3.30.1010
3.30.1020
3.30.1030
3.30.1050
3.30.1060
3.30.1070
3.30.110
3.30.1120
3.30.1130
3.30.1140
3.30.1150
3.30.1160
3.30.1170
3.30.1180
3.30.1190
3.30.1200
3.30.1220
3.30.1230
3.30.1240
3.30.1250
3.30.1280
3.30.1300
3.30.1310
3.30.1320
3.30.1330
3.30.1340
3.30.1350
3.30.1360
3.30.1370
3.30.1380
3.30.1390
3.30.1400
3.30.1410
3.30.1420
3.30.1460
3.30.1470
3.30.1480
3.30.1490
3.30.1500
3.30.1510
3.30.1520
3.30.1530
3.30.1540
3.30.1550
3.30.1560
3.30.1580
3.30.1590
3.30.160
3.30.1600
3.30.1610
3.30.1620
3.30.1640
3.30.1650
3.30.1660
3.30.1670
3.30.1680
3.30.1690
3.30.170
3.30.1700
3.30.1710
3.30.1730
3.30.1740
3.30.1750
3.30.1760
3.30.1770
3.30.1780
3.30.1790
3.30.1810
3.30.1820
3.30.1830
3.30.1840
3.30.1850
3.30.1870
3.30.1880
3.30.1890
3.30.190
3.30.1910
3.30.1920
3.30.1940
3.30.1950
3.30.1960
3.30.1970
3.30.1980
3.30.1990
3.30.20
3.30.200
3.30.2000
3.30.2010
3.30.2020
3.30.2030
3.30.2040
3.30.2050
3.30.2060
3.30.2070
3.30.2080
3.30.2090
3.30.210
3.30.2110
3.30.2120
3.30.2130
3.30.2150
3.30.2160
3.30.2170
3.30.2180
3.30.2190
3.30.2200
3.30.2220
3.30.2230
3.30.2240
3.30.2250
3.30.2260
3.30.2270
3.30.2280
3.30.2290
3.30.230
3.30.2300
3.30.2310
3.30.2320
3.30.2330
3.30.2340
3.30.2350
3.30.2360
3.30.2370
3.30.2380
3.30.2390
3.30.240
3.30.2410
3.30.2420
3.30.2430
3.30.2440
3.30.2450
3.30.2460
3.30.250
3.30.260
3.30.280
3.30.30
3.30.300
3.30.305
3.30.310
3.30.342
3.30.350
3.30.360
3.30.370
3.30.379
3.30.380
3.30.386
3.30.387
3.30.390
3.30.40
3.30.410
3.30.412
3.30.413
3.30.420
3.30.428
3.30.429
3.30.43
3.30.430
3.30.44
3.30.46
3.30.460
3.30.465
3.30.470
3.30.479
3.30.497
3.30.499
3.30.50
3.30.500
3.30.505
3.30.519
3.30.54
3.30.540
3.30.559
3.30.56
3.30.560
3.30.565
3.30.572
3.30.590
3.30.60
3.30.62
3.30.63
3.30.65
3.30.66
3.30.700
3.30.710
3.30.720
3.30.730
3.30.740
3.30.750
3.30.760
3.30.780
3.30.800
3.30.810
3.30.830
3.30.860
3.30.870
3.30.890
3.30.9
3.30.900
3.30.910
3.30.920
3.30.930
3.30.960
3.30.980
3.30.990
3.40.1000
3.40.1010
3.40.1020
3.40.1030
3.40.1050
3.40.1060
3.40.1080
3.40.109
3.40.1090
3.40.1110
3.40.1120
3.40.1130
3.40.1140
3.40.1160
3.40.1170
3.40.1180
3.40.1190
3.40.120
3.40.1210
3.40.1230
3.40.1260
3.40.1280
3.40.1310
3.40.1340
3.40.1350
3.40.1360
3.40.1370
3.40.1380
3.40.1390
3.40.1400
3.40.1410
3.40.1420
3.40.1440
3.40.1450
3.40.1460
3.40.1470
3.40.1480
3.40.1490
3.40.1500
3.40.1510
3.40.1520
3.40.1530
3.40.1540
3.40.1550
3.40.1560
3.40.1570
3.40.1580
3.40.1590
3.40.1600
3.40.1610
3.40.1620
3.40.1630
3.40.1640
3.40.1650
3.40.1660
3.40.1670
3.40.1680
3.40.1690
3.40.1700
3.40.1710
3.40.1720
3.40.1730
3.40.1740
3.40.1750
3.40.1760
3.40.1770
3.40.1780
3.40.1790
3.40.1800
3.40.1810
3.40.1820
3.40.1830
3.40.1840
3.40.1850
3.40.190
3.40.198
3.40.20
3.40.210
3.40.220
3.40.225
3.40.228
3.40.250
3.40.275
3.40.30
3.40.309
3.40.33
3.40.35
3.40.350
3.40.366
3.40.367
3.40.390
3.40.395
3.40.420
3.40.430
3.40.440
3.40.449
3.40.462
3.40.47
3.40.470
3.40.5
3.40.50
3.40.525
3.40.532
3.40.570
3.40.580
3.40.600
3.40.605
3.40.630
3.40.640
3.40.718
3.40.720
3.40.80
3.40.800
3.40.830
3.40.850
3.40.91
3.40.910
3.40.920
3.40.930
3.40.950
3.40.960
3.40.970
3.40.980
3.50.100
3.50.14
3.50.20
3.50.30
3.50.4
3.50.50
3.50.7
3.50.80
3.50.90
3.55.10
3.55.20
3.55.30
3.55.50
3.60.10
3.60.100
3.60.110
3.60.120
3.60.130
3.60.140
3.60.15
3.60.150
3.60.160
3.60.20
3.60.21
3.60.40
3.60.60
3.60.70
3.60.9
3.60.90
3.65.10
3.70.10
3.80.10
3.80.20
3.80.30
3.90.10
3.90.100
3.90.1000
3.90.1010
3.90.1030
3.90.105
3.90.110
3.90.1110
3.90.1140
3.90.1150
3.90.1160
3.90.1170
3.90.1180
3.90.120
3.90.1200
3.90.1210
3.90.1220
3.90.1230
3.90.1240
3.90.1260
3.90.1290
3.90.1300
3.90.1310
3.90.132
3.90.1320
3.90.1330
3.90.1340
3.90.1350
3.90.1360
3.90.1370
3.90.1380
3.90.1390
3.90.1400
3.90.1410
3.90.1420
3.90.1430
3.90.1440
3.90.1450
3.90.1460
3.90.1470
3.90.148
3.90.1480
3.90.1490
3.90.15
3.90.150
3.90.1510
3.90.1520
3.90.1530
3.90.1560
3.90.1570
3.90.1580
3.90.1590
3.90.1600
3.90.1630
3.90.1640
3.90.1660
3.90.1670
3.90.1680
3.90.1690
3.90.170
3.90.1700
3.90.1710
3.90.1720
3.90.1730
3.90.1740
3.90.175
3.90.1750
3.90.176
3.90.1760
3.90.1770
3.90.1780
3.90.180
3.90.1800
3.90.182
3.90.1820
3.90.1850
3.90.1860
3.90.190
3.90.198
3.90.199
3.90.20
3.90.209
3.90.210
3.90.215
3.90.226
3.90.228
3.90.230
3.90.241
3.90.245
3.90.249
3.90.25
3.90.260
3.90.280
3.90.290
3.90.310
3.90.320
3.90.330
3.90.340
3.90.350
3.90.360
3.90.370
3.90.380
3.90.39
3.90.390
3.90.400
3.90.420
3.90.430
3.90.440
3.90.45
3.90.450
3.90.470
3.90.480
3.90.50
3.90.510
3.90.520
3.90.530
3.90.540
3.90.55
3.90.550
3.90.56
3.90.570
3.90.600
3.90.640
3.90.650
3.90.70
3.90.700
3.90.730
3.90.740
3.90.75
3.90.76
3.90.760
3.90.770
3.90.78
3.90.780
3.90.79
3.90.80
3.90.800
3.90.810
3.90.820
3.90.830
3.90.840
3.90.850
3.90.870
3.90.920
3.90.930
3.90.940
3.90.950
3.90.960
3.90.970
3.90.980
4.10.1000
4.10.1010
4.10.1030
4.10.1040
4.10.1050
4.10.1060
4.10.1070
4.10.1080
4.10.1090
4.10.110
4.10.1100
4.10.1110
4.10.1120
4.10.1130
4.10.1140
4.10.1150
4.10.1170
4.10.1180
4.10.1200
4.10.1210
4.10.1230
4.10.1240
4.10.1250
4.10.1270
4.10.1290
4.10.1300
4.10.1310
4.10.1330
4.10.140
4.10.160
4.10.170
4.10.20
4.10.210
4.10.220
4.10.230
4.10.240
4.10.260
4.10.270
4.10.280
4.10.290
4.10.320
4.10.340
4.10.365
4.10.372
4.10.375
4.10.40
4.10.410
4.10.420
4.10.430
4.10.450
4.10.460
4.10.470
4.10.480
4.10.49
4.10.490
4.10.51
4.10.510
4.10.520
4.10.530
4.10.540
4.10.60
4.10.640
4.10.650
4.10.670
4.10.680
4.10.690
4.10.70
4.10.710
4.10.720
4.10.740
4.10.75
4.10.760
4.10.770
4.10.790
4.10.8
4.10.800
4.10.81
4.10.810
4.10.830
4.10.860
4.10.87
4.10.870
4.10.880
4.10.890
4.10.90
4.10.900
4.10.91
4.10.910
4.10.92
4.10.93
4.10.940
4.10.95
4.10.950
4.10.960
4.10.970
4.10.990
6.10.10
6.10.100
6.10.110
6.10.120
6.10.130
6.10.140
6.10.160
6.10.170
6.10.190
6.10.20
6.10.200
6.10.210
6.10.220
6.10.230
6.10.240
6.10.250
6.10.260
6.10.280
6.10.290
6.10.30
6.10.300
6.10.310
6.10.320
6.10.330
6.10.360
6.10.40
6.10.50
6.10.80
6.10.90
6.20.10
6.20.100
6.20.110
6.20.120
6.20.140
6.20.150
6.20.160
6.20.170
6.20.180
6.20.190
6.20.20
6.20.200
6.20.210
6.20.220
6.20.230
6.20.240
6.20.250
6.20.260
6.20.270
6.20.280
6.20.290
6.20.30
6.20.300
6.20.310
6.20.320
6.20.330
6.20.340
6.20.360
6.20.370
6.20.390
6.20.40
6.20.400
6.20.410
6.20.420
6.20.430
6.20.440
6.20.450
6.20.460
6.20.50
6.20.60
6.20.70
6.20.80
6.20.90

## Sheet: Test CATH classes
1.10.12
1.10.1350
1.10.1390
1.10.1580
1.10.245
1.10.3120
1.10.3160
1.10.3270
1.10.418
1.10.579
1.20.1170
1.20.225
1.20.245
1.20.59
1.25.50
2.10.210
2.130.10
2.140.10
2.170.16
2.170.190
2.170.230
2.20.100
2.20.180
2.30.170
2.30.270
2.40.10
2.40.128
2.60.250
2.60.470
3.10.170
3.10.440
3.10.50
3.30.1040
3.30.1110
3.30.1430
3.30.1440
3.30.1450
3.30.1570
3.30.1860
3.30.1900
3.30.1930
3.30.2140
3.30.2210
3.30.365
3.30.450
3.30.457
3.30.530
3.30.67
3.30.70
3.30.950
3.40.10
3.40.140
3.40.710
3.50.40
3.50.70
3.55.40
3.75.10
3.90.1020
3.90.1070
3.90.1100
3.90.1280
3.90.1650
3.90.220
3.90.460
3.90.580
3.90.660
4.10.10
4.10.1280
4.10.180
4.10.400
4.10.6
4.10.780
4.10.80
4.10.820
4.10.840
6.10.180
6.10.340
6.20.350

## Sheet: Train domains
Domain ID	CATH ID	Domain residues
12asA00	3.30.930.10	4-330:A
12e8H01	2.60.40.10	1-113:H
132lA00	1.10.530.10	2-129:A
139lA00	1.10.530.40	1-162:A
155cA00	1.10.760.10	1-134:A
157lA00	1.10.530.40	1-162:A
168lA00	1.10.530.40	1-164:A
16pkA01	3.40.50.1260	5-192:A
16pkA02	3.40.50.1260	199-406:A
16vpA00	1.10.1290.10	47-402:A
170lA00	1.10.530.40	1-164:A
174lA00	1.10.530.40	1-164:A
176lA00	1.10.530.40	1-164:A
189lA00	1.10.530.40	1-164:A
1914A00	3.30.720.10	2001-4081:A
192lA00	1.10.530.40	1-162:A
19hcA01	3.90.10.10	100-129:A,168-292:A
19hcA02	3.90.10.10	1-99:A,130-167:A
1a02F00	1.20.5.170	140-192:F
1a03A00	1.10.238.10	1-90:A
1a04A01	3.40.50.2300	5-128:A
1a04A02	1.10.10.10	129-215:A
1a05A00	3.40.718.10	1-357:A
1a0aA00	4.10.280.10	0-62:A
1a0cA00	3.20.20.150	1-437:A
1a0dA00	3.20.20.150	1-437:A
1a0eA00	3.20.20.150	1-443:A
1a0hA01	2.40.20.10	164-252:A
1a0hA02	4.10.140.10	253-320:A
1a0iA01	3.30.1490.70	2-36:A,193-240:A
1a0iA02	2.40.50.140	241-349:A
1a0iA03	3.30.470.30	37-192:A
1a0pA01	1.10.150.130	3-100:A
1a0qH01	2.60.40.10	2-113:H
1a0qL01	2.60.40.10	2-107:L
1a0rP01	3.40.30.10	97-225:P
1a0rP02	1.10.168.10	14-96:P
1a0sP00	2.40.170.10	71-483:P
1a17A00	1.25.40.10	19-177:A
1a1gA01	3.30.160.60	103-132:A
1a1hA01	3.30.160.60	103-132:A
1a1hA03	3.30.160.60	160-186:A
1a1iA01	3.30.160.60	103-132:A
1a1mA01	3.30.500.10	1-181:A
1a1tA00	4.10.60.10	1-55:A
1a1wA00	1.10.533.10	1-83:A
1a1xA00	2.40.15.10	3-108:A
1a21A01	2.60.40.10	4-103:A
1a21B02	2.60.40.10	104-206:B
1a25A00	2.60.40.150	157-288:A
1a2aA00	1.20.90.10	1-133:A
1a2oA01	3.40.50.2300	1-133:A
1a2pA00	3.10.450.30	3-110:A
1a2yA00	2.60.40.10	1-107:A
1a2yB00	2.60.40.10	1-116:B
1a2zA00	3.40.630.20	1-220:A
1a31A02	2.170.11.10	320-430:A
1a32A00	1.10.287.10	2-86:A
1a35A04	1.10.132.10	591-635:A,713-764:A
1a3aC00	3.40.930.10	3-148:C
1a3pA00	2.10.25.10	4-48:A
1a3qA01	2.60.40.340	37-221:A
1a3qA02	2.60.40.10	225-322:A
1a3rH01	2.60.40.10	2-113:H
1a3rL01	2.60.40.10	1-108:L
1a3wA01	3.40.1380.20	2-18:A,356-498:A
1a3wA02	3.20.20.60	19-87:A,190-355:A
1a3wB03	2.40.33.10	88-189:B
1a41A01	3.90.15.10	81-216:A
1a41A02	1.20.120.380	217-310:A
1a44A00	3.90.280.10	1-185:A
1a45A02	2.60.20.10	84-174:A
1a4eA00	2.40.180.10	15-502:A
1a4fA00	1.10.490.10	1-141:A
1a4fB00	1.10.490.10	1-146:B
1a4iA02	3.40.50.10860	31-119:A
1a4iB01	3.40.50.720	2-7:B,146-276:B
1a4jA01	2.60.40.10	1-112:A
1a4jB01	2.60.40.10	1-119:B
1a4pA00	1.10.238.10	1-92:A
1a4sA01	3.40.605.10	6-265:A
1a4sA02	3.40.309.10	266-461:A
1a58A00	2.40.100.10	1-177:A
1a59A01	1.10.580.10	15-222:A,331-363:A
1a59A02	1.10.230.10	223-330:A
1a5fH01	2.60.40.10	1-120:H
1a5fH02	2.60.40.10	121-216:H
1a5jA01	1.10.10.60	4-59:A
1a5jA02	1.10.10.60	60-108:A
1a5tA01	3.40.50.300	1-167:A
1a5tA02	1.10.8.10	168-207:A
1a5tA03	1.20.272.10	208-329:A
1a5zA01	3.40.50.720	22-164:A
1a5zA02	3.90.110.10	165-329:A
1a62A01	1.10.720.10	2-47:A
1a62A02	2.40.50.140	48-117:A
1a66A00	2.60.40.340	1-178:A
1a6aB01	3.10.320.10	5-93:B
1a6bB00	4.10.60.10	14-53:B
1a6cA01	2.60.120.20	1-348:A
1a6cA02	2.60.120.20	349-513:A
1a6dA01	1.10.560.10	17-143:A,403-519:A
1a6dA02	3.30.260.10	144-213:A,367-402:A
1a6dB01	1.10.560.10	20-143:B,403-520:B
1a6dB02	3.30.260.10	144-214:B,367-402:B
1a6dB03	3.50.7.10	215-366:B
1a6jB00	3.40.930.10	1-157:B
1a6mA00	1.10.490.10	1-151:A
1a6sA00	1.10.150.90	1-87:A
1a6tA01	2.60.40.10	1-108:A
1a6tB01	2.60.40.10	1-113:B
1a6vH00	2.60.40.10	301-418:H
1a6yA00	3.30.50.10	99-175:A
1a6zA01	3.30.500.10	4-182:A
1a6zA02	2.60.40.10	183-273:A
1a70A00	3.10.20.30	1-97:A
1a73A00	3.90.75.10	2-163:A
1a75A00	1.10.238.10	3-108:A
1a76A01	3.40.50.1010	2-208:A
1a76A02	1.10.150.20	209-268:A
1a78A00	2.60.120.200	1-134:A
1a79A01	3.40.1350.10	80-179:A
1a79A02	3.40.1170.20	9-79:A
1a7aA02	3.40.50.720	193-352:A
1a7cA01	3.30.497.10	33-170:A,281-325:A,350-359:A
1a7cA02	2.30.39.10	171-280:A,326-349:A
1a7hA00	2.60.20.10	87-172:A
1a7iA00	2.10.110.10	8-67:A
1a7jA00	3.40.50.300	2-289:A
1a7lB02	3.40.190.10	112-259:B,332-365I:B
1a7mA00	1.20.1250.10	1-180:A
1a7qH00	2.60.40.10	201-316:H
1a7qL00	2.60.40.10	1-106:L
1a7wA00	1.10.20.10	1-68:A
1a87A01	3.30.1120.60	91-187:A
1a87A02	1.10.490.30	188-387:A
1a88A00	3.40.50.1820	1-275:A
1a8dA01	2.60.120.200	1-246:A
1a8dA02	2.80.10.50	247-452:A
1a8lA01	3.40.30.10	1-117:A
1a8lA02	3.40.30.10	120-225:A
1a8oA00	1.10.1200.30	152-220:A
1a8pA01	2.40.30.10	2-96:A
1a8pA02	3.40.50.80	97-258:A
1a8qA00	3.40.50.1820	1-274:A
1a8rA01	1.10.286.10	1-85:A
1a8sA00	3.40.50.1820	1-273:A
1a8vA01	1.10.720.10	-1-47:A
1a91A00	1.20.20.10	1-79:A
1a92A00	4.10.220.40	12-61:A
1a9nC00	3.80.10.10	2-175:C
1a9wE00	1.10.490.10	1-145:E
1a9xA01	3.40.50.20	1-116:A
1a9xA02	3.30.470.20	117-140:A,211-403:A
1a9xA03	3.30.1490.20	141-210:A
1a9xA04	1.10.1030.10	404-553:A
1a9xA05	3.40.50.20	554-663:A
1a9xA06	3.30.470.20	664-686:A,757-936:A
1a9xA08	3.40.50.1380	937-1042:A
1a9xB01	3.50.30.20	1502-1651:B
1a9xB02	3.40.50.880	1652-1879:B
1aa0A00	1.20.5.320	371-483:A
1aa7A02	1.10.10.180	80-157:A
1aafA00	4.10.60.10	1-55:A
1aalB00	4.10.410.10	1-57:B
1aapA00	4.10.410.10	1-56:A
1aayA01	3.30.160.60	103-132:A
1abaA00	3.40.30.10	1-87:A
1abrA01	3.40.420.10	1-166:A
1abrA02	4.10.470.10	167-251:A
1abrB01	2.80.10.50	5-143:B
1abrB02	2.80.10.50	144-267:B
1abvA00	1.10.520.20	1-105:A
1ac0A00	2.60.40.10	509-616:A
1ac5A00	3.40.50.1820	1-483:A
1ac6A00	2.60.40.10	1-112:A
1acxA00	2.60.40.230	1-107:A
1ad0A01	2.60.40.10	1-107:A
1ad0B01	2.60.40.10	1-113:B
1ad3A01	3.40.605.10	3-210:A,408-446:A
1ad3A02	3.40.309.10	213-407:A
1ad5A01	2.30.30.40	82-145:A
1ad9B01	2.60.40.10	1-113:B
1ad9L01	2.60.40.10	1-106:L
1adeA01	3.40.440.10	1-100:A,201-265:A
1adeA02	1.10.300.10	101-200:A
1adeA03	3.90.170.10	266-431:A
1adqA01	2.60.40.10	238-337:A
1adqH01	2.60.40.10	1-113:H
1aduB02	3.90.148.10	267-473:B
1adzA00	4.10.410.10	1-71:A
1ae1A00	3.40.50.720	16-273:A
1ae6H01	2.60.40.10	1-114:H
1ae6L01	2.60.40.10	1-107:L
1ae9A00	1.10.443.10	177-355:A
1aecA00	3.90.70.10	1-218:A
1aepA00	1.20.120.20	6-158:A
1af6A00	2.40.170.10	1-421:A
1af7A01	1.10.155.10	11-90:A
1af7A02	3.40.50.150	91-284:A
1af8A00	1.10.1200.10	1-86:A
1afb100	3.10.100.10	73-226:1
1afoA00	1.20.5.70	62-101:A
1afpA00	2.40.50.60	1-51:A
1afsA00	3.20.20.100	1-319:A
1afvH01	2.60.40.10	1-120:H
1afwA01	3.40.47.10	28-160:A,223-302:A
1afwA02	3.40.47.10	174-222:A,303-414:A
1ag2A00	1.10.790.10	124-226:A
1ag6A00	2.60.40.420	1-99:A
1ag8A01	3.40.605.10	8-270:A
1ag8A02	3.40.309.10	271-460:A
1ag9A00	3.40.50.360	2-176:A
1aggA00	4.10.40.10	1-48:A
1agiA00	3.10.130.10	1-125:A
1agqB00	2.10.90.10	38-135:B
1agrE01	1.10.196.10	51-83:E,164-177:E
1agrE02	1.10.167.10	84-163:E
1agrH01	1.10.196.10	60-83:H,164-175:H
1agxA01	3.40.50.1170	1-216:A
1agxA02	3.40.50.40	217-331:A
1ah4A00	3.20.20.100	2-315:A
1ah7A00	1.10.575.10	1-245:A
1ah9A00	2.40.50.140	1-71:A
1ahlA00	2.20.20.10	1-49:A
1ahoA00	3.30.30.10	1-64:A
1ahsA00	2.60.120.170	126-251:A
1ai1H01	2.60.40.10	1-113:H
1ai1L01	2.60.40.10	1-108:L
1aifA01	2.60.40.10	1-109:A
1aifB01	2.60.40.10	1-121:B
1aihA00	1.10.443.10	168-337:A
1ailA00	1.10.287.10	1-70:A
1aipE02	2.40.30.10	216-345:E
1aipE03	2.40.30.10	349-404:E
1aipH03	1.10.8.10	3-54:H
1aisA01	3.30.310.10	5-15:A,103-181:A
1aisA02	3.30.310.10	16-102:A
1aisB01	1.10.472.10	1108-1206:B
1aisB02	1.10.472.10	1207-1300:B
1aiwA00	2.10.10.20	1-62:A
1aizA00	2.60.40.420	1-129:A
1aj0A00	3.20.20.20	1-282:A
1aj4A00	1.10.238.10	2-161:A
1aj5A00	1.10.238.10	98-270:A
1aj7H01	2.60.40.10	1-113:H
1aj8A01	1.10.580.10	16-224:A,323-355:A
1aj8A02	1.10.230.10	225-322:A
1ajkB00	2.60.120.200	1-214:B
1ajoA00	2.60.120.200	3-214:A
1ajsA01	3.90.1150.10	15-48:A,328-408:A
1ajsB02	3.40.640.10	49-327:B
1ajwA00	2.70.50.30	60-204:A
1ak0A00	1.10.575.10	1-264:A
1ak2A00	3.40.50.300	14-233:A
1ak6A00	3.40.20.10	-8-165:A
1akoA00	3.60.10.10	1-268:A
1akpA00	2.60.40.230	1-114:A
1akyA00	3.40.50.300	3-220:A
1al3A01	3.40.190.10	167-267:A
1al3A02	3.40.190.10	88-166:A,268-324:A
1alcA00	1.10.530.10	1-122:A
1allA00	1.10.490.20	3-174:A
1allB00	1.10.490.20	1-174:B
1aluA00	1.20.1250.10	19-184:A
1alyA00	2.60.120.40	116-261:A
1am5A01	2.40.70.10	1-170:A
1am5A02	2.40.70.10	171-324:A
1am7A00	1.10.530.10	1-154:A
1am9B00	4.10.280.10	320-394:B
1amlA00	4.10.230.10	1-40:A
1ammA01	2.60.20.10	1-83:A
1ammA02	2.60.20.10	84-174:A
1amuA01	3.40.50.980	36-205:A
1amuA02	3.40.50.980	206-345:A
1amuA03	2.30.38.10	346-426:A
1amuA04	3.30.300.30	435-530:A
1an4A00	4.10.280.10	196-260:A
1an8A01	3.10.20.120	3-18:A,94-208:A
1an8A02	2.40.50.110	19-93:A
1anxA01	1.10.220.10	14-86:A
1anxA02	1.10.220.10	87-160:A
1anxA03	1.10.220.10	161-246:A
1ao0A01	3.60.20.10	1-259:A,380-390:A,425-458:A
1ao0A02	3.40.50.2020	260-305:A,328-379:A,391-424:A
1aocA00	2.10.90.10	1-175:A
1aoeA00	3.40.430.10	1-192:A
1aogA02	3.50.50.60	166-286:A
1aogA03	3.30.390.30	361-472:A
1aogB01	3.50.50.60	5-165:B,287-360:B
1aohB00	2.60.40.680	1-147:B
1aolA00	3.90.310.10	9-236:A
1aooA00	4.10.650.10	1-40:A
1aorA01	3.60.9.10	1-211:A
1aorA02	1.10.569.10	242-427:A
1aorA03	1.10.599.10	212-241:A,428-604:A
1aoyA00	1.10.10.10	1-78:A
1aozA01	2.60.40.420	1-130:A
1aozA02	2.60.40.420	131-336:A
1aozA03	2.60.40.420	337-552:A
1ap0A00	2.40.50.40	8-80:A
1ap4A00	1.10.238.10	1-89:A
1ap8A00	3.30.760.10	1-213:A
1apaA01	3.40.420.10	6-182:A
1apaA02	4.10.470.10	183-263:A
1apfA00	2.20.20.10	1-49:A
1apjA00	3.90.290.10	1-2125:A
1apoA00	2.10.25.10	45-86:A
1apqA00	2.10.25.10	23-75:A
1apxA01	1.10.520.10	2-131:A,239-250:A
1apxA02	1.10.420.10	132-238:A
1apyB00	3.60.20.30	183-323:B
1aq0A00	3.20.20.80	1-306:A
1aq5A00	1.20.5.30	1-47:A
1aqcA00	2.30.29.30	324-488:A
1aqcB00	2.30.29.30	330-494:B
1aqkH01	2.60.40.10	2-123:H
1aqkL01	2.60.40.10	2-111:L
1aqsA00	4.10.650.10	1-40:A
1aquB00	3.40.50.300	7-293:B
1aqzA00	3.10.450.30	1-149:A
1arkA00	2.30.30.40	1-60:A
1aroP02	1.10.287.260	326-411:P
1aroP05	1.10.150.20	554-784:P
1as4A01	2.30.39.10	194-288:A,348-358:A
1as4A02	3.30.497.10	25-193:A,289-342:A
1ashA00	1.10.490.10	0-146:A
1assA00	3.50.7.10	1-152:A
1aswA00	3.30.420.10	50-201:A
1at3A00	3.20.16.10	17-247:A
1ataA00	2.10.25.10	1-62:A
1atgA01	3.40.190.10	2-81:A,191-232:A
1atgA02	3.40.190.10	82-190:A
1atiB01	3.30.930.10	1-374:B
1atiB02	3.40.50.800	393-504:B
1atlA00	3.40.390.10	3-202:A
1attA01	2.30.39.10	226-321:A,384-431:A
1attB02	3.30.497.10	14-225:B,322-378:B
1atxA00	2.20.20.10	1-46:A
1atzB00	3.40.50.410	922-1110:B
1au1B00	1.20.1250.10	1-166:B
1au7A01	1.10.260.40	5-76:A
1au7A02	1.10.10.60	103-159:A
1auaA01	3.40.525.10	87-299:A
1auaA02	1.10.8.20	4-86:A
1aukA01	3.40.720.10	19-370:A,472-503:A
1aukA02	3.30.1120.10	371-471:A
1aunA00	2.60.110.10	1-208:A
1auoA00	3.40.50.1820	1-218:A
1autL02	2.10.25.10	94-145:L
1auuA00	2.30.24.10	1-55:A
1auvA01	3.30.1490.20	248-307:A
1auvA03	3.30.470.20	215-247:A,308-393:A
1auzA00	3.30.750.24	1-116:A
1av1A00	1.20.5.1230	43-243:A
1avaA01	3.20.20.80	1-345:A
1avaA02	2.60.40.1180	346-403:A
1avbA00	2.60.120.200	1-226:A
1avcA01	1.10.220.10	11-90:A
1avcA02	1.10.220.10	91-168:A
1avcA06	1.10.220.10	437-510:A
1avcA07	1.10.220.10	511-599:A
1avcA08	1.10.220.10	600-671:A
1avoA00	1.20.5.120	4-63:A
1avoB00	1.20.120.180	103-242:B
1avvA00	3.30.62.10	74-203:A
1avwB00	2.80.10.50	501-677:B
1avyA00	1.20.5.320	419-486:A
1avyB00	1.20.5.320	432-485:B
1aw2A00	3.20.20.70	2-256:A
1aw9A01	3.40.30.10	3-87:A
1aw9A02	1.20.1050.10	88-208:A
1awcA00	1.10.10.10	320-429:A
1awcB00	1.25.40.20	5-157:B
1awdA00	3.10.20.30	1-94:A
1awjA00	2.30.30.40	3-79:A
1awoA00	2.30.30.40	64-120:A
1awwA00	2.30.30.40	1-67:A
1ax4A01	3.90.1150.10	2-58:A,321-463:A
1ax4A02	3.40.640.10	59-320:A
1ax8A00	1.20.1250.10	3-146:A
1axdA01	3.40.30.10	2-83:A
1axdA02	1.20.1050.10	84-207:A
1axiA00	1.20.1250.10	3-191:A
1axiB01	2.60.40.10	32-131:B
1axiB02	2.60.40.10	132-232:B
1axnA01	1.10.220.10	18-90:A
1axnA02	1.10.220.10	91-164:A
1axnA03	1.10.220.10	165-250:A
1axnA04	1.10.220.10	251-322:A
1axsA01	2.60.40.10	1-108:A
1ay1L01	2.60.40.10	1-108:L
1ayjA00	3.30.30.10	2-51:A
1aym100	2.60.120.20	1-285:1
1aym200	2.60.120.20	10-261:2
1aym300	2.60.120.20	1-238:3
1ayoA00	2.60.40.690	3-132:A
1az5A00	2.40.70.10	1-99:A
1azoA00	3.40.600.10	4-229:A
1aztB01	3.40.50.300	35-67:B,204-390:B
1aztB02	1.10.400.10	68-203:B
1azwA00	3.40.50.1820	1-313:A
1b04A01	3.30.470.30	118-247:A
1b04A02	3.30.1490.70	83-116:A,248-312:A
1b04A03	1.10.287.610	2-63:A
1b06A01	1.10.287.990	26-92:A
1b07A00	2.30.30.40	133-191:A
1b0aA01	3.40.50.720	2-6:A,140-264:A
1b0aA02	3.40.50.10860	30-115:A
1b0bA00	1.10.490.10	2-142:A
1b0nA00	1.10.260.40	1-108:A
1b0uA00	3.40.50.300	5-262:A
1b0wA00	2.60.40.10	1-108:A
1b0xA00	1.10.150.50	910-981:A
1b0yA00	4.10.490.10	1-85:A
1b0zA01	3.40.50.10490	2-37:A,222-412:A
1b0zA02	3.40.50.10490	38-221:A
1b10A00	1.10.790.10	125-228:A
1b1uA00	1.10.110.10	3-119:A
1b1xA01	3.40.190.10	1-91:A,251-339:A
1b1xA02	3.40.190.10	92-250:A
1b1xA03	3.40.190.10	340-432:A,593-689:A
1b1xA04	3.40.190.10	433-592:A
1b22A00	1.10.150.20	16-85:A
1b25A01	3.60.9.10	1-209:A
1b25A02	1.10.569.10	239-416:A
1b25A03	1.10.599.10	210-238:A,417-608:A
1b2jA00	2.20.28.10	1-54:A
1b2pA00	2.90.10.10	1-119:A
1b2wH01	2.60.40.10	2-117:H
1b31A00	3.20.20.80	2-302:A
1b33A00	1.10.490.20	1-160:A
1b33B00	1.10.490.20	1-161:B
1b33N01	3.30.1490.170	1-55:N
1b34B00	2.30.30.100	26-118:B
1b35A00	2.60.120.20	1-260:A
1b35B00	2.60.120.20	16-270:B
1b35C00	2.60.120.20	1-282:C
1b35D00	4.10.690.10	1-57:D
1b37A01	3.50.50.60	5-87:A,187-292:A,412-463:A
1b3cA00	3.30.30.10	1-64:A
1b3iA00	2.60.40.420	1-97:A
1b3oA00	3.20.20.70	10-499:A
1b3qA01	1.10.287.560	293-354:A
1b3qA04	2.40.50.180	564-626:A
1b3qB03	2.30.30.40	540-563:B,627-670:B
1b3uA00	1.25.10.10	1-588:A
1b43A01	3.40.50.1010	1-219:A
1b43A02	1.10.150.20	220-280:A
1b48A01	3.40.30.10	5-81:A,191-209:A
1b48A02	1.20.1050.10	82-190:A
1b4aA01	1.10.10.10	9-67:A
1b4bA00	3.30.1360.40	79-149:A
1b4fG00	1.10.150.50	6-77:G
1b4jH01	2.60.40.10	2-117:H
1b4jL01	2.60.40.10	1-107:L
1b4pA01	3.40.30.10	1-85:A,191-217:A
1b4pA02	1.20.1050.10	86-190:A
1b4rA00	2.60.40.10	8-87:A
1b4uA00	1.10.700.10	8-139:A
1b4uB00	3.40.830.10	2-299:B
1b5eA00	3.30.572.10	1-241:A
1b5fB00	2.40.70.10	243-326:B
1b5fC00	2.40.70.10	1-238:C
1b5lA00	1.20.1250.10	1-164:A
1b5pA02	3.40.640.10	63-281:A
1b63A01	3.30.565.10	1-216:A
1b63A02	3.30.230.10	217-330:A
1b65A00	3.60.70.12	9-375:A
1b66A00	3.30.479.10	7-144:A
1b67A00	1.10.20.10	2-69:A
1b69A00	3.30.160.60	3-71:A
1b6cB01	3.30.200.20	175-284:B
1b6dA01	2.60.40.10	1-107:A
1b6gA00	3.40.50.1820	1-310:A
1b6vA00	3.10.130.10	1-124:A
1b72A00	1.10.10.60	177-264:A
1b73A01	3.40.50.1860	1-91:A,201-252:A
1b73A02	3.40.50.1860	92-200:A
1b77A00	3.70.10.10	1-228:A
1b78A00	3.90.950.10	10-193:A
1b79B00	1.10.860.10	26-128:B
1b7gO01	3.40.50.720	1-136:O,308-327:O
1b7gO02	3.30.360.10	137-307:O,328-340:O
1b7tA02	2.30.30.360	27-78:A
1b7tA04	1.20.58.530	462-600:A,643-662:A
1b7yA00	3.30.930.10	86-350:A
1b7yB01	3.30.56.10	1-37:B,154-186:B
1b7yB02	2.40.50.140	38-153:B
1b7yB04	3.30.56.10	401-474:B
1b7yB05	3.30.930.10	489-679:B
1b80A01	1.10.520.10	11-144:A,269-296:A
1b80A02	1.10.420.10	145-268:A,300-339:A
1b89A00	1.25.40.10	1182-1517:A
1b8dA00	1.10.490.20	1-164:A
1b8dB00	1.10.490.20	1-177:B
1b8iA00	1.10.10.60	88-160:A
1b8kA00	2.10.90.10	11-112:A
1b8pA01	3.40.50.720	3-157:A
1b8pA02	3.90.110.10	158-329:A
1b8tA01	2.10.110.10	1-69:A
1b8tA02	2.10.110.10	113-175:A
1b8wA00	2.20.20.10	1-42:A
1b8xA03	4.10.770.10	213-260:A
1b8zA00	4.10.520.10	1-90:A
1b93B00	3.40.50.1380	1-151:B
1b98A00	2.10.90.10	13-127:A
1b9bB00	3.20.20.70	501-755:B
1b9fA00	3.30.420.10	56-210:A
1b9hA01	3.40.640.10	16-249:A
1b9hA02	3.90.1150.10	250-388:A
1b9lA00	3.30.1130.10	2-120:A
1b9mA03	2.40.50.100	182-252:A
1b9mB01	1.10.10.10	-1-107:B
1b9mB02	2.40.50.100	108-181:B,253-257:B
1b9oA00	1.10.530.10	1-123:A
1b9rA00	3.10.20.30	1-105:A
1b9vA00	2.120.10.10	77-466:A
1b9wA01	2.10.25.10	1-51:A
1b9wA02	2.10.25.10	52-89:A
1b9xC02	1.10.168.10	14-96:C
1bafH01	2.60.40.10	1-115:H
1bafL01	2.60.40.10	1-108:L
1baiA00	2.40.70.10	1-124:A
1balA00	4.10.320.10	1-51:A
1barB00	2.80.10.50	1-138:B
1bazC00	1.10.1220.10	7-52:C
1bb9A00	2.30.30.40	12-94:A
1bbgA00	3.30.160.80	1-40:A
1bbhA00	1.20.120.10	1-131:A
1bbjA01	2.60.40.10	1-108:A
1bbjB01	2.60.40.10	2-114:B
1bboA01	3.30.160.60	1-26:A
1bboA02	3.30.160.60	27-57:A
1bbuA01	2.40.50.140	14-153:A
1bbwA02	3.30.930.10	161-498:A
1bbyA00	1.10.10.10	175-243:A
1bc8C00	1.10.10.10	1-93:C
1bc9A01	1.10.220.20	57-135:A
1bccA01	3.30.830.10	14-227:A
1bccA02	3.30.830.10	239-442:A
1bccB01	3.30.830.10	18-227:B
1bccB02	3.30.830.10	239-439:B
1bccE01	1.20.5.270	1-64:E
1bccF00	1.10.1090.10	10-109:F
1bccG00	1.20.5.210	2-79:G
1bcoA01	3.30.420.10	258-487:A
1bcoA02	2.30.30.130	492-559:A
1bcpA00	3.90.210.10	2-235:A
1bcpB01	3.10.40.10	4-89:B
1bcpB02	2.40.50.110	90-199:B
1bcpC01	3.10.40.10	4-89:C
1bcpC02	2.40.50.110	90-199:C
1bcpD00	2.40.50.110	1-110:D
1bcpF00	2.40.50.110	2-99:F
1bctA00	4.10.290.10	163-231:A
1bd0A01	3.20.20.10	14-224:A
1bd0B02	2.40.37.10	2-13:B,244-381:B
1bd2D01	2.60.40.10	1-116:D
1bd2E01	2.60.40.10	3-118:E
1bd3A00	3.40.50.2020	21-244:A
1bd7B02	2.60.20.10	1-81:B
1bd8A00	1.25.40.20	7-162:A
1bdbA00	3.40.50.720	1-276:A
1bdcA00	1.20.5.420	1-60:A
1bdfA01	3.30.1360.10	2-52:A,178-232:A
1bdfB02	2.170.120.12	53-177:B
1bdgA01	3.40.367.20	13-65:A,220-446:A
1bdgA02	3.30.420.40	66-219:A,447-459:A
1bdoA00	2.40.50.100	77-156:A
1bdqA00	2.40.70.10	1-99:A
1bdsA00	2.20.20.10	1-43:A
1bdyA00	2.60.40.150	1-123:A
1be1A00	3.40.50.280	1-137:A
1beaA00	1.10.110.10	5-120:A
1becA01	2.60.40.10	3-117:A
1becA02	2.60.40.10	118-246:A
1behB00	3.90.280.10	4-186:B
1betA00	2.10.90.10	10-116:A
1bev100	2.60.120.20	14-281:1
1bev200	2.60.120.20	5-248:2
1bev300	2.60.120.20	1-242:3
1bf0A00	4.10.410.10	1-60:A
1bf2A01	2.60.40.10	1-162:A
1bf2A02	3.20.20.80	163-636:A
1bf2A03	2.60.40.1180	637-750:A
1bf5A04	3.30.505.10	582-710:A
1bf6A00	3.20.20.140	2-292:A
1bfoA01	2.60.40.10	1-108:A
1bfoA02	2.60.40.10	109-211:A
1bfoB01	2.60.40.10	1-121:B
1bfvH00	2.60.40.10	1-119:H
1bfvL00	2.60.40.10	1-113:L
1bg1A01	1.20.1050.20	138-321:A
1bg1A02	2.60.40.630	322-466:A
1bg1A03	1.10.238.10	467-588:A
1bg1A04	3.30.505.10	589-711:A
1bg2A00	3.40.850.10	3-325:A
1bg3A02	3.40.367.20	16-53:A,223-445:A
1bg3A03	3.30.420.40	513-670:A,894-909:A
1bg3A04	3.40.367.20	481-512:A,671-892:A
1bg3B01	3.30.420.40	54-222:B,446-463:B
1bg6A01	3.40.50.720	4-195:A
1bg6A02	1.10.1040.10	196-348:A
1bg7A00	1.20.1260.10	1-173:A
1bgcA00	1.20.1250.10	9-173:A
1bgeA00	1.20.1250.10	9-174:A
1bgfA00	1.10.532.10	0-123:A
1bgpA01	1.10.520.10	9-148:A,285-305:A
1bgpA02	1.10.420.10	149-284:A
1bgr001	3.40.190.10	1-92:0,252-340:0
1bgr003	3.40.190.10	341-433:0,594-690:0
1bgr004	3.40.190.10	434-593:0
1bgvA01	3.40.50.720	207-373:A
1bgvA02	3.40.50.10860	52-187:A
1bgvA03	1.10.285.10	1-51:A,425-449:A
1bgwA02	3.40.50.670	420-562:A,606-633:A
1bgwA03	1.10.268.10	1010-1150:A
1bgxH01	2.60.40.10	5-115:H
1bgxT02	1.10.150.20	177-249:T
1bh6A00	3.40.50.200	1-275:A
1bh9A00	1.10.20.10	31-75:A
1bh9B00	1.10.20.10	113-201:B
1bhaA00	1.10.287.170	2-70:A
1bheA00	2.160.20.10	1-376:A
1bhpA00	3.30.1350.10	1-45:A
1bhuA00	2.60.20.30	1-102:A
1bi6H00	2.10.69.10	1-41:H
1bi7B00	1.25.40.20	10-134:B
1bi9A01	3.40.605.10	8-270:A
1bi9D02	3.40.309.10	271-460:D
1biaA01	1.10.10.10	1-64:A
1bifA01	3.40.50.300	37-242:A
1bifA02	3.40.50.1240	247-467:A
1bihA01	2.60.40.10	5-101:A
1bihA02	2.60.40.10	102-207:A
1bihA03	2.60.40.10	208-307:A
1bihA04	2.60.40.10	308-395:A
1bikA00	4.10.410.10	25-134:A
1binA00	1.10.490.10	1-143:A
1bj1H01	2.60.40.10	1-123:H
1bj1J01	2.60.40.10	1-108:J
1bj4A02	3.90.1150.10	321-480:A
1bjaA00	1.10.10.10	2-96:A
1bjfA01	1.10.238.10	9-96:A
1bjfA02	1.10.238.10	97-185:A
1bjmA01	2.60.40.10	2-111:A
1bjnA01	3.40.640.10	17-258:A
1bjnA02	3.90.1150.10	259-362:A
1bjqC00	2.60.120.200	1-235:C
1bjtA01	3.30.1490.30	575-617:A
1bjtA02	3.40.50.670	421-574:A,618-681:A
1bjtA03	1.10.268.10	1009-1149:A
1bjtA05	3.90.199.10	682-871:A,974-1008:A,1150-1173:A
1bjxA00	3.40.30.10	119-228:A
1bk4A01	3.30.540.10	7-199:A
1bk4A02	3.40.190.80	200-334:A
1bk8A00	3.30.30.10	1-50:A
1bkbA01	2.30.30.30	4-74:A
1bkbA02	2.40.50.140	75-139:A
1bkjA00	3.40.109.10	2-240:A
1bkpA00	3.30.572.10	2-279:A
1bl0A01	1.10.10.60	9-64:A
1bl0A02	1.10.10.60	65-124:A
1bleA00	3.40.35.10	2-162:A
1blfA03	3.40.190.10	340-432:A,595-689:A
1bljA00	3.30.505.10	1-114:A
1blnA01	2.60.40.10	1-108:A
1blnB01	2.60.40.10	1-113:B
1blxA01	3.30.200.20	11-102:A
1blxA02	1.10.510.10	103-299:A
1blxB00	1.25.40.20	6-165:B
1bm3H01	2.60.40.10	1-125:H
1bm8A00	3.10.260.10	4-102:A
1bm9A00	1.10.10.10	3-122:A
1bmbA00	3.30.505.10	56-153:A
1bmlC03	3.10.20.150	289-371:C
1bmrA00	3.30.30.10	1-67:A
1bndA00	2.10.90.10	8-116:A
1bnlA00	3.10.100.10	1-178:A
1bo4A00	3.40.630.30	25-161:A
1bo9A00	1.10.220.10	1-73:A
1bocA00	1.10.238.10	0-75:A
1bolA00	3.90.730.10	1-222:A
1booA00	3.40.50.150	16-335:A
1borA00	3.30.40.10	1-56:A
1bpbA01	1.10.150.20	91-148:A
1bpeA01	1.10.150.110	12-91:A
1bplA01	3.30.750.90	3-106:A
1bpoA02	1.25.40.30	333-487:A
1bprA00	2.60.34.10	381-553:A
1bpvA00	2.60.40.10	0-103:A
1bq0A00	1.10.287.110	1-77:A
1bqbA02	1.10.390.10	157-300:A
1bqcA00	3.20.20.80	1-302:A
1bqgA01	3.30.390.10	12-143:A,404-421:A
1bqgA02	3.20.20.120	144-403:A
1bqsA02	2.60.40.10	91-209:A
1bquA01	2.60.40.10	5-104:A
1bquA02	2.60.40.10	105-214:A
1br1B01	1.10.238.10	3-81:B
1br1B02	1.10.238.10	82-150:B
1br2A01	3.40.850.10	34-284:A,450-471:A,678-720:A
1br2A02	1.10.10.820	285-340:A
1br2A03	1.20.120.720	341-449:A
1br2A04	1.20.58.530	472-677:A
1br7003	3.10.110.10	430-546:0
1br9A02	2.40.50.120	15-110:A
1brbI00	4.10.410.10	5-55:I
1brfA00	2.20.28.10	1-53:A
1brtA00	3.40.50.1820	1-277:A
1brwA01	3.90.1170.30	331-424:A
1brwA02	3.40.1030.10	68-330:A,425-433:A
1brwA03	1.20.970.10	1-67:A
1bryY01	3.40.420.10	1-162:Y
1bryY02	4.10.470.10	163-247:Y
1bs0A01	3.90.1150.10	25-56:A,285-384:A
1bs0A02	3.40.640.10	57-284:A
1bsmA01	1.10.287.990	20-83:A
1bt0A00	3.10.20.90	1-73:A
1bt3A00	1.10.1280.10	1-341:A
1bteA00	2.10.60.10	7-102:A
1btkA00	2.30.29.30	2-170:A
1btnA00	2.30.29.30	1-106:A
1bu3A00	1.10.238.10	1-108:A
1bu8A01	3.40.50.1820	1-337:A
1bu8A02	2.60.60.20	338-448:A
1bucA01	1.10.540.10	1-123:A
1bucA02	2.40.110.10	124-242:A
1bucA03	1.20.140.10	243-383:A
1budA00	3.40.390.10	4-200:A
1bunA00	1.20.90.10	1-120:A
1bunB00	4.10.410.10	1-61:B
1burS00	3.30.190.10	1-123:S
1busA00	3.30.60.30	2-57:A
1bv8A00	2.60.40.690	1-138:A
1bvkA00	2.60.40.10	1-108:A
1bvkB00	2.60.40.10	1-116:B
1bvoA00	2.60.40.340	48-222:A
1bvp101	1.10.250.10	1-120:1
1bvp102	2.60.120.170	121-253:1
1bvp103	1.10.170.10	254-349:1
1bvsA01	2.40.50.140	1-65:A
1bvsA02	1.10.150.20	66-148:A
1bvsF03	1.10.8.10	148-199:F
1bvuA01	3.40.50.10860	35-180:A
1bvuA02	3.40.50.720	181-417:A
1bvyF00	3.40.50.360	479-630:F
1bw0A02	3.40.640.10	53-306:A
1bw0B01	3.90.1150.10	17-52:B,307-414:B
1bw3A00	2.40.40.10	1-125:A
1bw5A00	1.10.10.60	1-66:A
1bw6A00	1.10.10.60	1-56:A
1bwmA02	2.60.40.10	202-392:A
1bwoA00	1.10.110.10	1-90:A
1bwuA00	2.90.10.10	1-106:A
1bwuD00	2.90.10.10	1-109:D
1bwvS00	3.30.190.10	8-155:S
1bwwA00	2.60.40.10	1-109:A
1bx2B01	3.10.320.10	3-91:B
1bx4A01	3.40.1190.20	4-16:A,63-120:A,138-345:A
1bx7A00	2.10.22.10	3-53:A
1bxbA00	3.20.20.150	1-387:A
1bxcA00	3.20.20.150	1-387:A
1bxkA01	3.40.50.720	1-196:A,224-257:A,300-321:A
1bxkA02	3.90.25.10	197-223:A,258-290:A,322-350:A
1bxnA02	3.20.20.110	152-464:A
1bxnI00	3.30.190.10	1-129:I
1bxoA01	2.40.70.10	6-170:A
1bxoA02	2.40.70.10	171-322:A
1bxrA05	3.40.50.20	524-663:A
1bxrA07	3.30.1490.20	687-756:A
1bxrC02	3.30.470.20	119-403:C
1bxtA02	3.10.20.120	1-29:A,119-233:A
1bxtB01	2.40.50.110	30-116:B
1bxvA00	2.60.40.420	-2-99:A
1bxyA00	3.30.1390.20	1-60:A
1by1A00	1.20.900.10	1-209:A
1by2A00	3.10.250.10	0-115:A
1by8A00	3.90.70.10	5-314:A
1byfA00	3.10.100.10	2-124:A
1bygA02	1.10.510.10	269-445:A
1byiA00	3.40.50.300	1-224:A
1bymA00	2.30.30.90	130-226:A
1bypA00	2.60.40.420	1-99:A
1byrA00	3.30.870.10	2-153:A
1bz7A01	2.60.40.10	1-107:A
1bz7B01	2.60.40.10	1-122:B
1bzkA00	1.10.287.570	2-43:A
1c01A00	2.60.20.30	1-76:A
1c05A01	1.10.1050.10	1-51:A,140-159:A
1c05A02	3.10.290.10	52-139:A
1c07A00	1.10.238.10	9-103:A
1c0aA01	2.40.50.140	1-106:A
1c0aA02	3.30.930.10	109-270:A,421-585:A
1c0aA03	3.30.1360.30	271-420:A
1c0gA03	3.90.640.10	180-271:A
1c0pA01	3.40.50.720	999-1076:A,1138-1185:A,1289-1361:A
1c0pA02	3.30.9.10	1077-1136:A,1186-1288:A
1c12A01	2.60.40.10	1-107:A
1c12B01	2.60.40.10	301-413:B
1c12B02	2.60.40.10	414-511:B
1c16A01	3.30.500.10	1-179:A
1c16A02	2.60.40.10	180-276:A
1c17M00	1.20.120.220	95-265:M
1c1dA01	3.40.50.10860	3-64:A,75-136:A,339-349:A
1c1dA02	3.40.50.720	137-338:A
1c1kA01	1.10.8.60	6-107:A
1c1kA02	1.10.220.50	1-5:A,108-217:A
1c1lA00	2.60.120.200	2-136:A
1c1yB00	3.10.20.90	55-131:B
1c20A00	1.10.150.60	3-130:A
1c25A00	3.40.250.10	335-495:A
1c2yA00	3.40.50.960	1-155:A
1c30A08	3.40.50.1380	937-1073:A
1c3aA00	3.10.100.10	1-135:A
1c3aB00	3.10.100.10	201-325:B
1c3cA01	1.10.275.10	2-92:A
1c3cA02	1.20.200.10	93-348:A
1c3cA03	1.10.40.30	349-429:A
1c3gA01	2.60.260.20	180-257:A
1c3gA02	2.60.260.20	258-338:A
1c3hA00	2.60.120.40	111-247:A
1c3kA00	2.100.10.30	5-147:A
1c3pA00	3.40.800.20	2-373:A
1c3tA00	3.10.20.90	1-76:A
1c3yA00	1.10.238.20	1-108:A
1c41A00	3.40.50.960	5-199:A
1c44A00	3.30.1050.10	1-123:A
1c4kA01	3.40.50.220	1-107:A
1c4kA02	3.40.640.10	108-420:A
1c4kA03	3.90.1150.10	421-600:A
1c4kA04	3.90.100.10	601-729:A
1c4oA01	3.40.50.300	2-86:A,117-145:A,318-333:A,383-405:A
1c4oA03	3.40.50.300	409-583:A
1c4qA00	2.40.50.70	101-169:A
1c4xA00	3.40.50.1820	3-283:A
1c4zA01	3.90.1750.10	497-621:A,703-737:A
1c4zA02	3.30.2160.10	622-702:A
1c4zA03	3.30.2410.10	738-846:A
1c52A00	1.10.760.10	1-131:A
1c55A00	3.30.30.10	1-40:A
1c5aA00	1.20.91.20	1-66:A
1c5cH01	2.60.40.10	1-113:H
1c5cL01	2.60.40.10	1-108:L
1c5dA01	2.60.40.10	1-107:A
1c5dB01	2.60.40.10	1-117:B
1c5dB02	2.60.40.10	118-214:B
1c5eA00	2.40.300.10	15-109:A
1c6rA00	1.10.760.10	2-89:A
1c6sA00	1.10.760.10	1-87:A
1c6vA00	3.30.420.10	55-213:A
1c6vX00	2.30.30.10	216-270:X
1c6xA00	2.40.70.10	1-99:A
1c75A00	1.10.760.10	22-92:A
1c7gA01	3.90.1150.10	2-57:A,311-453:A
1c7gA02	3.40.640.10	58-310:A
1c7kA00	3.40.390.10	1-132:A
1c7nA01	3.90.1150.10	1-62:A,288-389:A
1c7nA02	3.40.640.10	63-287:A
1c7sA01	2.60.40.290	28-169:A
1c7sA02	3.30.379.10	209-335:A
1c7sA03	3.20.20.80	336-819:A
1c7sA04	2.60.40.10	820-885:A
1c7vA00	1.10.238.10	87-154:A
1c89A02	3.90.1210.10	71-134:A
1c8bA00	3.40.50.1450	401-771:A
1c8cA00	2.40.50.40	1-64:A
1c8eA00	2.170.30.10	37-584:A
1c8iA01	1.10.520.10	9-172:A,273-301:A
1c8nC00	2.60.120.20	57-275:C
1c8uA01	3.10.129.10	131-286:A
1c8uA02	3.10.129.10	2-116:A
1c96A01	3.30.499.10	2-202:A
1c96A02	3.40.1060.10	203-315:A
1c96A03	3.30.499.10	316-490:A
1c96A04	3.20.19.10	534-754:A
1c9bA01	1.10.472.10	113-209:A
1c9bA02	1.10.472.10	210-315:A
1c9fA00	3.10.20.10	1-87:A
1c9kB00	3.40.50.300	1-180:B
1c9oA00	2.40.50.140	1-66:A
1c9rA01	3.10.10.10	1-90:A,116-156:A
1c9rA05	3.30.420.10	427-556:A
1c9vA00	3.10.130.10	1-124:A
1c9wA00	3.20.20.100	1-315:A
1ca1A01	1.10.575.10	1-250:A
1cb0A00	3.40.50.1580	9-281:A
1cb1A00	1.10.238.10	-2-75:A
1cb6A01	3.40.190.10	1001-1091:A,1251-1339:A
1cb6A02	3.40.190.10	1092-1250:A
1cb6A03	3.40.190.10	1340-1434:A,1595-1691:A
1cb6A04	3.40.190.10	1435-1594:A
1cb8A01	1.50.10.100	27-338:A
1cb8A02	2.70.98.10	344-589:A
1cb8A03	2.60.220.10	590-699:A
1cb9A00	2.10.60.10	1-60:A
1cbfA01	3.40.1010.10	13-130:A
1cbgA00	3.20.20.80	1-490:A
1cbyA00	3.40.198.10	19-245:A
1cc5A00	1.10.760.10	5-87:A
1ccdA00	1.10.210.10	-2-75:A
1cchA00	1.10.760.10	1-82:A
1ccrA00	1.10.760.10	1-111:A
1ccvA00	2.10.25.10	1-56:A
1ccwA00	3.40.50.280	1-137:A
1ccwB01	3.20.20.240	1-417:B
1ccwB02	3.90.970.10	418-483:B
1cczA01	2.60.40.10	1-93:A
1cczA02	2.60.40.10	94-171:A
1cd9B02	2.60.40.10	109-213:B
1cd9D01	2.60.40.10	2-108:D
1cdcA00	2.60.40.10	4-99:A
1cdlB01	1.10.238.10	5-76:B
1cdoA01	3.90.180.10	1-179:A,318-374:A
1cdoA02	3.40.50.720	180-317:A
1cdtA00	2.10.60.10	1-60:A
1cdwA02	3.30.310.10	166-251:A
1cdzA00	3.40.50.10190	1-96:A
1ce1H01	2.60.40.10	1-121:H
1ce1L01	2.60.40.10	1-108:L
1ce2A01	3.40.190.10	5-91:A,251-339:A
1ce2A02	3.40.190.10	92-250:A
1ce2A03	3.40.190.10	340-432:A,595-689:A
1ce3A00	3.30.60.30	1-54:A
1ce7A01	3.40.420.10	1-162:A
1ce7B02	2.80.10.50	136-255:B
1ceeB00	3.90.810.10	1-59:B
1ceiA00	1.10.1200.20	3-87:A
1cejA02	2.10.25.10	45-96:A
1ceoA00	3.20.20.80	1-340:A
1ceuA00	6.10.210.10	1-51:A
1cewI00	3.10.450.10	9-116:I
1cf2O01	3.40.50.720	1-138:O,304-336:O
1cf2O02	3.30.360.10	139-303:O
1cf4B00	4.10.680.10	502-545:B
1cf5A01	3.40.420.10	1-160:A
1cf5A02	4.10.470.10	161-246:A
1cf7A00	1.10.10.10	16-82:A
1cf7B00	1.10.10.10	68-149:B
1cf8H01	2.60.40.10	1-113:H
1cf8L01	2.60.40.10	1-108:L
1cfbA01	2.60.40.10	610-708:A
1cfbA02	2.60.40.10	709-814:A
1cfeA00	3.40.33.10	1-135:A
1cfhA00	4.10.740.10	1-47:A
1cfrA00	3.40.91.10	1-283:A
1cfzA00	3.40.50.1450	1-162:A
1cg2A01	3.40.630.10	26-213:A,324-414:A
1cg5A00	1.10.490.10	1-141:A
1cg5B00	1.10.490.10	1-141:B
1cg7A00	1.10.30.10	1-93:A
1cgiI00	3.30.60.30	1-56:I
1cgmE00	1.20.120.70	1-160:E
1cgnA00	1.20.120.10	2-125:A
1cgtA01	3.20.20.80	1-400:A
1cgtA02	2.60.40.1180	401-494:A
1cgtA03	2.60.40.10	495-580:A
1cgtA04	2.60.40.10	581-684:A
1ch4A00	1.10.490.10	1-146:A
1chcA00	3.30.40.10	1-68:A
1chdA00	3.40.50.180	152-349:A
1chkA01	1.20.141.10	1-26:A,122-238:A
1chkA02	3.30.386.10	27-121:A
1chmA01	3.40.350.10	2-156:A
1chmA02	3.90.230.10	157-402:A
1chuA01	3.50.50.60	2-239:A,355-410:A
1chuA02	3.90.700.10	245-348:A
1chvS00	2.10.60.10	1-60:S
1chzA00	3.30.30.10	1-64:A
1ci0B00	2.30.110.10	25-228:B
1ci3M01	2.60.40.830	1-171:M,230-248:M
1ci3M02	2.40.50.100	172-229:M
1ci4A00	1.10.150.40	2-89:A
1ci6A00	1.20.5.170	286-341:A
1ci6B00	1.20.5.170	239-285:B
1cicA01	2.60.40.10	1-108:A
1cicB01	2.60.40.10	1-117:B
1cidA01	2.60.40.10	1-106:A
1cidA02	2.60.40.10	107-177:A
1cieA00	1.10.760.10	-5-103:A
1ciiA01	1.20.250.10	23-283:A,385-467:A
1ciiA03	1.10.490.30	468-624:A
1cipA01	3.40.50.300	32-61:A,181-347:A
1cipA02	1.10.400.10	62-180:A
1cisA00	3.30.10.10	20-85:A
1citA00	3.30.50.10	230-318:A
1civA01	3.40.50.720	40-192:A
1civA02	3.90.110.10	193-367:A
1cixA00	4.10.40.20	1-44:A
1ciyA01	1.20.190.10	33-253:A
1ciyA02	2.100.10.10	266-461:A
1ciyA03	2.60.120.260	254-265:A,462-608:A
1cjaA01	3.30.1010.10	2-166:A
1cjaA02	1.10.1070.11	167-343:A
1cjcA01	3.40.50.720	6-44:A,61-106:A,332-460:A
1cjcA02	3.50.50.60	45-60:A,107-331:A
1cjmA00	3.40.50.300	8-293:A
1cjwA00	3.40.630.30	30-195:A
1cjxA01	3.10.180.10	4-153:A
1cjxB02	3.10.180.10	154-355:B
1cjyB02	3.40.1090.10	1139-1712:B
1ck1A01	2.40.50.110	32-119:A
1ck4B00	3.40.50.410	145-339:B
1ck7A01	3.40.390.10	46-222:A,392-449:A
1ck7A02	2.10.10.10	228-280:A
1ck7A03	2.10.10.10	286-332:A
1ckaA00	2.30.30.40	134-190:A
1ckeA00	3.40.50.300	3-227:A
1ckmA01	3.30.470.30	11-59:A,84-189:A
1ckmA02	2.40.50.140	236-318:A
1ckmA03	4.10.87.10	190-235:A,319-326:A
1ckrA00	2.60.34.10	383-540:A
1cksB00	3.30.170.10	2-79:B
1cl7H00	2.60.40.10	1-128:H
1cl8A00	3.40.580.10	17-277:A
1cliA02	3.90.650.10	171-345:A
1cliB01	3.30.1330.10	1021-1170:B
1cloH01	2.60.40.10	1-113:H
1cloL01	2.60.40.10	1-108:L
1clyH01	2.60.40.10	1-113:H
1cm0A00	3.40.630.30	492-654:A
1cm7A00	3.40.718.10	1-363:A
1cm8A01	3.30.200.20	24-113:A
1cm8A02	1.10.510.10	114-328:A
1cmbA00	1.10.140.10	1-104:A
1cmwA01	3.40.50.1010	24-174:A
1cmxA00	3.40.532.10	6-234:A
1cmzA01	1.10.196.10	79-111:A,192-205:A
1cmzA02	1.10.167.10	112-191:A
1cnoG00	1.10.760.10	1-87:G
1cnt200	1.20.1250.10	12-187:2
1cnuA00	3.40.20.10	2-135:A
1cnvA00	3.20.20.80	1-283:A
1cnzA00	3.40.718.10	1-363:A
1co4A00	3.90.430.10	1-42:A
1co6A00	1.10.760.10	1-107:A
1co7I00	4.10.410.10	9-53:I
1colA00	1.10.490.30	5-201:A
1corA00	1.10.760.10	2-82:A
1cotA00	1.10.760.10	2-122:A
1couA00	2.10.25.10	1-85:A
1coyA01	3.50.50.60	10-155:A,218-322:A,385-401:A,443-505:A
1coyA02	3.30.410.10	156-213:A,323-384:A,406-442:A
1cozA00	3.40.50.620	1-126:A
1cp2A00	3.40.50.300	1-269:A
1cp9A01	1.10.439.10	2-147:A
1cp9A02	1.10.287.150	148-177:A
1cp9B01	3.60.20.10	1-72:B,146-290:B,452-532:B
1cp9B02	2.30.120.10	73-145:B
1cp9B03	1.10.1400.10	291-451:B
1cpcA00	1.10.490.20	1-174:A
1cpcB00	1.10.490.20	1-174:B
1cpnA00	2.60.120.200	1-208:A
1cpqA00	1.20.120.10	1-129:A
1cptA00	1.10.630.10	1-428:A
1cpyA01	3.40.50.1820	1-180:A,253-421:A
1cpyA02	1.10.287.410	181-252:A
1cq3A00	2.60.240.10	1-224:A
1cqdA00	3.90.70.10	3-218:A
1cqgA00	3.40.30.10	1-105:A
1cqkA00	2.60.40.10	4-104:A
1cqxA01	1.10.490.10	1-150:A
1cqxA02	2.40.30.10	151-261:A
1cqxA03	3.40.50.80	262-403:A
1cqzA01	3.40.50.1000	4-219:A
1cqzB01	3.40.50.1000	4-17:B,98-218:B
1cqzB02	1.10.150.240	18-97:B
1cr2A00	3.40.50.300	271-547:A
1cr5A01	2.40.40.20	26-102:A
1cr5B02	3.10.330.10	103-206:B
1cr6A02	3.40.50.1820	228-544:A
1cr9H01	2.60.40.10	1-110:H
1cr9L01	2.60.40.10	1-108:L
1crkA01	1.10.135.10	1-98:A
1crkA02	3.30.590.10	101-379:A
1crlA00	3.40.50.1820	1-534:A
1cruA00	2.120.10.30	1-450:A
1cs1A01	3.40.640.10	3-247:A
1cs1A02	3.90.1150.10	248-386:A
1cs3A00	3.30.710.10	7-122:A
1cs6A01	2.60.40.10	105-209:A
1cs6A02	2.60.40.10	210-298:A
1cs6A03	2.60.40.10	7-104:A
1cs6A04	2.60.40.10	299-388:A
1cs8A00	3.90.70.10	1P-220:A
1csbA01	1.20.5.170	6-47:A
1csbB00	3.90.70.10	50-254:B
1cscA02	1.10.230.10	277-391:A
1cseI00	3.30.10.10	8-70:I
1cshA01	1.10.580.10	3-276:A,392-423:A
1cshA02	1.10.230.10	277-391:A
1csnA01	3.30.200.20	6-87:A
1csnA02	1.10.510.10	88-298:A
1ct5A00	3.20.20.10	3-246:A
1ct8A01	2.60.40.10	1-108:A
1ct8B01	2.60.40.10	1-113:B
1ct9A01	3.60.20.10	1-192:A
1ct9B02	3.40.50.620	193-513:B
1ctfA00	3.30.1390.10	53-120:A
1ctjA00	1.10.760.10	1-89:A
1ctlA00	2.10.110.10	1-85:A
1cukA01	2.40.50.140	1-66:A
1cukA02	1.10.150.20	67-142:A
1cukA03	1.10.8.10	156-203:A
1culC01	3.40.50.300	39-88:C,204-385:C
1cunA01	1.20.58.60	110-211:A
1cunA02	1.20.58.60	7-109:A
1cuoA00	2.60.40.420	1-129:A
1cv8A00	3.90.70.10	2-174:A
1cvlA00	3.40.50.1820	1-319:A
1cvrA01	3.40.50.10390	1-117:A
1cvrA02	3.40.50.1460	118-348:A
1cw5A00	1.20.5.130	1-48:A
1cwvA01	2.60.40.10	503-595:A
1cwvA02	2.60.40.10	596-692:A
1cwvA03	2.60.40.10	693-794:A
1cwvA04	2.60.40.1080	796-886:A
1cwvA05	3.10.100.10	887-986:A
1cwxA00	4.10.710.10	1-44:A
1cx1A00	2.60.120.260	1-153:A
1cx4A02	2.60.120.10	256-407:A
1cx6A00	1.10.530.40	2-162:A
1cxcA00	1.10.760.10	1-124:A
1cxqA00	3.30.420.10	52-198:A
1cxvA00	3.40.390.10	83-246:A
1cxxA00	2.10.110.10	117-175:A
1cxyA00	3.10.120.10	6-86:A
1cxzB00	1.10.287.160	13-98:B
1cy5A00	1.10.533.10	1-93:A
1cydA00	3.40.50.720	3-244:A
1cygA01	3.20.20.80	1-396:A
1cygA02	2.60.40.1180	397-491:A
1cygA03	2.60.40.10	492-575:A
1cygA04	2.60.40.10	576-679:A
1cyjA00	1.10.760.10	1-90:A
1cyoA00	3.10.120.10	1-88:A
1cyxA00	2.60.40.420	125-282:A
1cz3B00	3.40.430.10	1-168:B
1cz4A01	2.40.40.20	1-92:A
1cz4A02	3.10.330.10	93-173:A
1czaN01	3.30.420.40	54-222:N,446-463:N
1czaN02	3.40.367.20	16-53:N,223-445:N
1czaN03	3.30.420.40	513-670:N,894-913:N
1czaN04	3.40.367.20	481-512:N,671-890:N
1czdA00	3.70.10.10	1001-1228:A
1czfA00	2.160.20.10	28-362:A
1czjA00	3.90.10.10	2-111:A
1cznA00	3.40.50.360	1-169:A
1czpA00	3.10.20.30	1-98:A
1cztA00	2.60.120.260	0-159:A
1d02B00	3.40.580.10	3-202:B
1d0bA00	3.80.10.10	36-242:A
1d0cA02	3.90.440.10	202-227:A,242-313:A,477-481:A
1d0cA03	3.90.1230.10	314-336:A,359-424:A
1d0dA00	4.10.410.10	1-60:A
1d0nA02	3.40.20.10	153-262:A
1d0nA03	3.40.20.10	263-383:A
1d0nA05	3.40.20.10	533-628:A
1d0nA06	3.40.20.10	629-755:A
1d1dA02	1.10.1200.30	151-230:A
1d1mA00	3.30.240.10	1-65:A
1d1nA00	2.40.30.10	143-241:A
1d1qB00	3.40.50.2300	3-160:B
1d1rA00	3.30.780.10	29-111:A
1d1tA01	3.90.180.10	1-178:A,318-374:A
1d1tA02	3.40.50.720	179-317:A
1d2dA00	1.10.287.10	1-56:A
1d2eA01	3.40.50.300	55-250:A
1d2eA02	2.40.30.10	253-343:A
1d2eA03	2.40.30.10	347-440:A
1d2fA02	3.40.640.10	42-284:A
1d2fB01	3.90.1150.10	2-41:B,285-389:B
1d2mA01	3.40.50.300	2-110:A,111-145:A,311-408:A
1d2mA02	3.30.2060.10	146-244:A
1d2nA01	3.40.50.300	505-676:A
1d2nA02	1.10.8.60	677-743:A
1d2oA01	2.60.40.1140	535-628:A,677-689:A
1d2pA02	2.60.40.1140	625-721:A
1d2sA00	2.60.120.200	13-188:A
1d2tA00	1.20.144.10	7-230:A
1d2zA00	1.10.533.10	28-129:A
1d2zB00	1.10.533.10	23-172:B
1d3bB00	2.30.30.100	7-87:B
1d3bC00	2.30.30.100	5-75:C
1d3cA01	3.20.20.80	1-400:A
1d3cA02	2.60.40.1180	401-495:A
1d3cA03	2.60.40.10	496-582:A
1d3cA04	2.60.40.10	583-685:A
1d3nA00	1.10.530.40	2-162:A
1d3vA00	3.40.800.10	6-313:A
1d3yA01	1.10.10.10	72-142:A
1d3yB02	3.40.1360.10	143-368:B
1d4bA00	3.10.20.10	1-122:A
1d4dA01	1.10.1130.10	4-102:A
1d4dA02	3.50.50.60	103-360:A,508-568:A
1d4dA03	3.90.700.10	361-505:A
1d4m100	2.60.120.20	1-284:1
1d4m200	2.60.120.20	10-261:2
1d4m300	2.60.120.20	1-238:3
1d4oA00	3.40.50.1220	5-181:A
1d4tA00	3.30.505.10	1-104:A
1d4uA00	3.90.530.10	1-111:A
1d4vA02	2.10.50.10	155-185:A
1d4vA03	2.10.50.10	69-114:A
1d4xA02	3.30.420.40	138-179:A,272-338:A
1d4xA03	3.90.640.10	180-271:A
1d5aA01	3.30.342.10	1-130:A,348-368:A
1d5aA02	3.30.420.10	131-347:A
1d5aA03	3.90.1600.10	369-446:A,500-585:A
1d5aA04	1.10.287.690	447-499:A
1d5cA00	3.40.50.300	11-172:A
1d5iH01	2.60.40.10	1-113:H
1d5iL01	2.60.40.10	1-108:L
1d5rA01	3.90.190.10	14-187:A
1d5rA02	2.60.40.1110	188-351:A
1d5tA01	3.50.50.60	-2-57:A,224-294:A,387-431:A
1d5tA02	3.30.519.10	58-118:A,295-386:A
1d5tA03	1.10.405.10	119-223:A
1d5vA00	1.10.10.10	1-94:A
1d5yA01	1.10.10.60	3-55:A
1d5yA02	1.10.10.60	56-121:A
1d5yB03	3.20.80.10	122-293:B
1d66A00	4.10.240.10	8-64:A
1d66B01	4.10.240.10	8-40:B
1d66B02	1.20.5.640	50-64:B
1d6bA00	2.20.20.10	1-42:A
1d6gA00	4.10.670.10	1-47:A
1d6rI00	2.10.69.10	6-63:I
1d6tA00	3.30.230.10	1-117:A
1d7cA00	2.60.40.1210	2-190:A
1d7kB01	2.40.37.10	35-45:B,280-409:B
1d7mA00	1.20.5.340	243-343:A
1d7oA00	3.40.50.720	11-307:A
1d7qA00	2.40.50.140	15-157:A
1d8bA00	1.10.150.80	11-91:A
1d8cA02	2.170.170.11	135-262:A
1d8hA00	3.20.100.10	239-539:A
1d8jA00	1.10.10.10	1-81:A
1d8lA01	1.10.150.20	67-135:A
1d8wC00	3.20.20.150	11-426:C
1d9cA00	1.20.1250.10	1-121:A
1d9kA00	2.60.40.10	2-117:A
1d9kB00	2.60.40.10	3-116C:B
1d9nA00	3.30.890.10	1-75:A
1d9sA00	1.25.40.20	-5-130:A
1d9xA01	3.40.50.300	2-149:A,315-413:A
1d9xA04	3.40.50.300	414-595:A
1dabA00	2.160.20.20	1-539:A
1darA01	3.40.50.300	1-286:A
1darA04	3.30.230.10	484-602:A
1db3A01	3.40.50.720	1-191:A,227-254:A,315-336:A
1db3A02	3.90.25.10	192-226:A,255-314:A,337-357:A
1dbbH01	2.60.40.10	1-113:H
1dbbL01	2.60.40.10	1-108:L
1dbfA00	3.30.1330.40	1-127:A
1dbhA01	1.20.900.10	198-421:A
1dbhA02	2.30.29.30	423-550:A
1dbiA00	3.40.50.200	1-280:A
1dbnA00	2.60.120.200	1-239:A
1dbqA01	3.40.50.2300	60-161:A,292-323:A
1dbqA02	3.40.50.2300	162-291:A,324-340:A
1dbtA00	3.20.20.70	1-237:A
1dbuA00	3.90.960.10	2-158:A
1dbwB00	3.40.50.2300	1-125:B
1dbyA00	3.40.30.10	1-107:A
1dc1A01	3.40.91.10	5-38:A,127-323:A
1dc1A02	1.10.238.90	39-126:A
1dc7A00	3.40.50.2300	1-124:A
1dceA01	1.25.40.120	2-241:A,353-429:A
1dceA02	2.60.40.1130	242-344:A
1dceA03	3.80.10.10	431-566:A
1dcfA00	3.40.50.2300	1-134:A
1dciA01	3.90.226.10	53-264:A
1dcqA01	1.10.220.150	247-365:A
1dcqA02	1.25.40.20	366-522:A
1dcsA00	2.60.120.330	1-311:A
1dcuA02	3.40.190.80	225-355:A
1dcuB01	3.30.540.10	17-224:B
1dczA00	2.40.50.100	47-123:A
1dd3A01	1.20.5.710	1-57:A
1dd3A02	3.30.1390.10	58-128:A
1dd4D01	1.20.5.710	1-30:D
1dd5A01	1.10.132.20	2-30:A,106-185:A
1dd5A02	3.30.1360.40	31-105:A
1dd9A01	3.90.980.10	115-240:A
1dd9A02	3.40.1360.10	241-367:A
1dd9A03	1.20.50.20	368-426:A
1ddbA00	1.10.437.10	1-195:A
1ddgA01	2.40.30.10	226-279:A,385-444:A
1ddgA02	1.20.990.10	280-384:A
1ddgA03	3.40.50.80	445-599:A
1ddlA00	2.60.120.20	1-188:A
1ddmA00	2.30.29.30	67-201:A
1ddvA00	2.30.29.30	6-109:A
1ddwA00	2.30.29.30	2-111:A
1ddzA01	3.40.1050.10	84-139:A,394-564:A
1ddzA02	3.40.1050.10	140-307:A,339-393:A
1debB00	1.20.5.10	3-55:B
1deeB01	2.60.40.10	501-621:B
1deeH00	1.20.5.420	2803-2856:H
1dekA01	3.40.50.300	1-32:A,155-240:A
1dekA02	1.10.238.70	33-154:A
1demA00	4.10.410.10	1-60:A
1deuB00	3.90.70.10	4P-242:B
1devA00	2.60.200.10	263-456:A
1devB00	4.10.720.10	669-709:B
1df0A02	3.90.70.10	210-354:A
1df0A03	2.60.120.380	355-505:A
1df0A04	1.10.238.10	530-700:A
1dfaA03	3.10.28.10	304-398:A
1dfbH01	2.60.40.10	1-126:H
1dfbL01	2.60.40.10	1-106:L
1dfmB00	3.40.91.20	2-223:B
1dfoA01	3.40.640.10	40-280:A
1dfoA02	3.90.1150.10	281-417:A
1dfuP00	2.40.240.10	1-94:P
1dfxA00	2.60.40.730	1-125:A
1dg3A02	3.40.50.300	6-283:A
1dg6A00	2.60.120.40	120-281:A
1dgfA01	4.10.91.20	5-68:A
1dgfA02	2.40.180.10	69-152:A,204-377:A
1dgfA03	1.20.1370.60	153-203:A,439-501:A
1dgjA01	3.10.20.30	1-74:A
1dgjA02	1.10.150.120	75-193:A
1dgjA03	3.90.1170.50	208-308:A
1dgnA00	1.10.533.10	2-90:A
1dgsA01	1.10.287.610	1-76:A
1dgsA02	3.30.1490.70	84-118:A,251-310:A
1dgsA03	3.30.470.30	119-250:A
1dgsA04	2.40.50.140	317-389:A
1dgsA05	1.10.150.20	430-498:A
1dgsA06	1.10.150.20	499-581:A
1dgtB07	3.40.50.10190	2582-2660:B
1dgwA00	2.60.120.10	46-223:A
1dgwX00	2.60.120.1450	246-321:X
1dgwY01	1.10.10.840	376-413:Y
1dh3A00	1.20.5.170	285-339:A
1dhkB00	2.60.120.200	1-204:B
1dhnA00	3.30.1130.10	1-121:A
1dhrA00	3.40.50.720	5-240:A
1dhxA01	2.170.9.10	152-332:A
1dhxA03	3.90.249.10	113-151:A,333-410:A,555-660:A,937-967:A
1di0A00	3.40.50.960	11-155:A
1di1A00	1.10.600.10	40-338:A
1di2A00	3.30.160.20	112-180:A
1di6A00	3.40.980.10	2-191:A
1dihA01	3.40.50.720	2-130:A,239-273:A
1dihA02	3.30.360.10	131-238:A
1dipA01	1.20.5.490	1-45:A
1divA02	3.10.430.100	60-149:A
1dixA00	3.90.730.10	1X-205:A
1dj2A01	3.40.440.10	19-119:A,219-283:A
1dj2A02	1.10.300.10	120-218:A
1dj2A03	3.90.170.10	284-443:A
1dj3A01	3.40.440.10	18-118:A,218-282:A
1dj3A02	1.10.300.10	119-217:A
1dj3A03	3.90.170.10	283-442:A
1dj7B00	2.30.30.50	1-73:B
1dj8A00	1.10.890.10	9-87:A
1djrD00	2.40.50.110	1-103:D
1djsA01	2.60.40.10	147-250:A
1djtA00	3.30.30.10	1-64:A
1djuB01	3.90.1150.10	2-57:B,281-382:B
1djxA02	3.20.20.190	293-625:A
1djxA03	2.60.40.150	626-756:A
1djxB01	1.10.238.10	158-209:B
1dk0A00	3.30.1500.10	2-174:A
1dk1A00	1.10.287.10	101-186:A
1dk5A02	1.10.220.10	91-162:A
1dk5A03	1.10.220.10	248-320:A
1dk5A04	1.10.220.10	174-243:A
1dk5B01	1.10.220.10	408-490:B
1dk7A00	3.50.7.10	191-336:A
1dk8A01	1.10.196.10	117-147:A,233-249:A
1dk8A02	1.10.167.10	148-232:A
1dkgA01	3.90.20.20	34-137:A
1dkgB02	2.30.22.10	138-194:B
1dkgD01	3.30.420.40	3-66:D,119-183:D,363-381:D
1dkgD02	3.30.30.30	67-118:D
1dkgD03	3.30.420.40	185-227:D,316-362:D
1dkiA02	3.30.910.30	9-153:A
1dkiC01	3.90.70.50	4P-8:C,154-253:C
1dkqA02	3.40.50.1240	135-258:A
1dkuA01	3.40.50.2020	152-292:A
1dkuA02	3.40.50.2020	8-151:A,293-315:A
1dkxA02	1.20.1270.10	524-603:A
1dkyB02	1.20.1270.10	524-591:B
1dl2A00	1.50.10.10	34-549:A
1dl5A01	3.40.50.150	1-201:A
1dl5A02	3.55.20.10	202-317:A
1dl6A00	2.20.25.10	2-59:A
1dl7H00	2.60.40.10	1-112:H
1dl7L00	2.60.40.10	1-109:L
1dlcA01	1.20.190.10	61-289:A
1dlcA02	2.60.120.260	290-300:A,498-644:A
1dlcA03	2.100.10.10	301-497:A
1dlfH00	2.60.40.10	1-114:H
1dlfL00	2.60.40.10	1-108:L
1dljA01	3.40.50.720	1-204:A
1dljA02	3.40.50.720	295-402:A
1dljA03	1.10.1040.10	205-294:A
1dlpA01	2.90.10.10	1-104:A,230-235:A
1dlpB02	2.90.10.10	105-229:B
1dlwA00	1.10.490.10	1-116:A
1dlyA00	1.10.490.10	1-121:A
1dm0L02	4.10.470.10	170-284:L
1dm5A01	1.10.220.10	12-84:A
1dm5A02	1.10.220.10	85-158:A
1dm5A03	1.10.220.10	159-244:A
1dm5A04	1.10.220.10	245-316:A
1dm9A00	3.10.290.10	5-108:A
1dmgA00	3.40.1370.10	2-226:A
1dmhA00	2.60.130.10	3-311:A
1dmlA00	3.70.10.10	29-319:A
1dmrA01	3.40.50.740	54-145:A,378-481:A,507-529:A
1dmrA02	3.40.228.10	147-366:A,579-604:A
1dmrA03	3.90.55.10	5-32:A,482-499:A,530-570:A
1dmrA04	2.40.40.20	612-774:A
1dmuA00	3.40.600.20	1-299:A
1dmzA00	2.60.200.20	573-730:A
1dn0A01	2.60.40.10	1-109:A
1dn0B01	2.60.40.10	1-120:B
1dn0D02	2.60.40.10	121-222:D
1dnlA00	2.30.110.10	20-218:A
1dnpA01	3.40.50.620	1-130:A
1dnpA02	1.25.40.80	131-168:A,204-288:A
1do5B00	2.60.40.200	87-234:B
1do9A00	3.10.120.10	1-94:A
1dofA01	1.20.200.10	95-347:A
1dofA02	1.10.275.10	2-94:A
1dofA03	1.10.40.30	348-403:A
1doiA00	3.10.20.30	1-128:A
1doqA00	1.10.150.20	247-315:A
1dosA00	3.20.20.70	1-358:A
1dotA01	3.40.190.10	1-91:A,251-339:A
1dotA03	3.40.190.10	340-433:A,590-686:A
1dotA04	3.40.190.10	434-589:A
1dowA00	1.20.120.230	57-261:A
1dp3A00	1.10.10.450	2-56:A
1dp4A01	3.40.50.2300	1-127:A,285-372:A
1dp4C02	3.40.50.2300	128-284:C,373-425:C
1dp7P00	1.10.10.10	1-76:P
1dpbA00	3.30.559.10	395-637:A
1dpeA01	3.90.76.10	10-178:A
1dpeA02	3.40.190.10	1-9:A,179-259:A,479-507:A
1dpeA03	3.10.105.10	260-478:A
1dpfA00	3.40.50.300	3-180:A
1dpgA01	3.40.50.720	1-175:A
1dpgA02	3.30.360.10	176-484:A
1dpjA01	2.40.70.10	0-170:A
1dpjA02	2.40.70.10	171-325:A
1dpsA00	1.20.1260.10	9-167:A
1dpyA00	1.20.90.10	1-120:A
1dq3A02	3.30.160.90	339-414:A
1dq3A03	3.10.28.10	138-224:A
1dq3A04	3.10.28.10	225-338:A
1dq7A00	3.30.30.10	1-64:A
1dqcA00	2.170.140.10	1-73:A
1dqdH01	2.60.40.10	1-122:H
1dqdL01	2.60.40.10	1-107:L
1dqeA00	1.10.238.20	1-137:A
1dqgA00	2.80.10.50	2-135:A
1dqiA00	2.60.40.730	1-124:A
1dqlH00	2.60.40.10	2-123:H
1dqlL00	2.60.40.10	1-106:L
1dqnA00	3.40.50.2020	1-230:A
1dqqB01	2.60.40.10	1-113:B
1dquA01	3.20.20.60	2-254:A,364-520:A
1dquA02	1.10.10.850	255-363:A
1dqvA01	2.60.40.150	295-423:A
1dqvA02	2.60.40.150	424-569:A
1dr9A01	2.60.40.10	1-105:A
1dr9A02	2.60.40.10	106-200:A
1droA00	2.30.29.30	1-122:A
1drsA00	2.10.60.10	1-59:A
1ds1A00	3.60.130.10	2-324:A
1ds3I00	3.30.60.30	6-56:I
1ds6B00	2.70.50.30	22-200:B
1ds9A00	3.80.10.10	1-198:A
1dsfH00	2.60.40.10	3-113:H
1dsfL00	2.60.40.10	1-107:L
1dssG01	3.40.50.720	1-147:G,314-333:G
1dssG02	3.30.360.10	148-313:G
1dszA00	3.30.50.10	1134-1208:A
1dt4A00	3.30.1370.10	4-76:A
1dt9A01	3.30.960.10	28-132:A
1dt9A02	3.30.420.60	143-174:A,198-277:A
1dt9A03	3.30.1330.30	278-422:A
1dtdA00	3.40.630.10	363-665:A
1dtjA00	3.30.1370.10	4-77:A
1dtkA00	4.10.410.10	1-57:A
1dtlA02	1.10.238.10	93-157:A
1dtxA00	4.10.410.10	2-59:A
1dtzA01	3.40.190.10	1-91:A,251-339:A
1dtzA02	3.40.190.10	92-250:A
1dtzA03	3.40.190.10	340-432:A,593-689:A
1dtzA04	3.40.190.10	433-592:A
1du2A00	1.20.58.250	1-76:A
1du5A00	2.60.110.10	1-206:A
1du6A00	1.10.10.60	1-64:A
1dulA00	1.10.260.30	1-81:A
1dunA00	2.70.40.10	1-120:A
1dusA00	3.40.50.150	4-197:A
1duvG01	3.40.50.1370	1-135:G,319-333:G
1duvG02	3.40.50.1370	136-318:G
1duwA01	3.90.10.10	100-129:A,168-292:A
1duwA02	3.90.10.10	4-99:A,130-167:A
1duxC00	1.10.10.10	5-90:C
1dv0A00	1.10.8.10	1-45:A
1dv5A00	1.10.1200.10	2-81:A
1dv8A00	3.10.100.10	153-280:A
1dvfD00	2.60.40.10	1-112:D
1dvhA00	1.10.760.10	1-79:A
1dvkA00	1.20.940.10	79-247:A
1dvoA00	1.10.1710.10	33-184:A
1dvpA01	1.25.40.90	2-141:A
1dvpA02	3.30.40.10	154-219:A
1dvvA00	1.10.760.10	1-82:A
1dw0A00	1.10.760.10	1-112:A
1dw9A01	1.10.260.40	2-88:A
1dw9A02	3.30.1160.10	89-156:A
1dwmA00	3.30.10.10	1-69:A
1dwuA01	3.30.190.20	1-56:A,148-212:A
1dwuA02	3.40.50.790	57-147:A
1dx4A00	3.40.50.1820	3-573:A
1dx5I01	2.10.25.10	345-389:I
1dx5I02	2.10.25.10	390-422:I
1dx5I03	2.10.25.10	423-462:I
1dx7A00	1.20.5.250	1-48:A
1dxeA00	3.20.20.60	4-256:A
1dxhA01	3.40.50.1370	137-319:A
1dxhA02	3.40.50.1370	1-136:A
1dxjA01	1.10.530.10	2-88:A,145-242:A
1dxjA02	3.30.20.10	89-144:A
1dxlA01	3.50.50.60	4-151:A,276-349:A
1dxlA02	3.50.50.60	152-275:A
1dxlA03	3.30.390.30	350-470:A
1dxqA00	3.40.50.360	1-273:A
1dxsA00	1.10.150.50	6-62:A
1dxyA01	3.40.50.720	1-101:A,299-330:A
1dxyA02	3.40.50.720	102-297:A
1dy2A00	3.10.100.10	83-250:A
1dy5A00	3.10.130.10	1-124:A
1dynA00	2.30.29.30	10-122:A
1dypA00	2.60.120.200	27-297:A
1dyqA01	2.40.50.110	32-114:A
1dyqA02	3.10.20.120	6-31:A,117-232:A
1dysA00	3.20.20.40	3-347:A
1dz3A00	3.40.50.2300	2-124:A
1dzaB00	3.10.130.10	102-226:B
1dzbA01	2.60.40.10	1-116:A
1dzbA02	2.60.40.10	201-299:A
1dzfA01	3.40.1340.10	5-142:A
1dzfA02	3.90.940.20	143-215:A
1dzrA00	2.60.120.10	1-183:A
1e0aB00	3.90.810.10	73-118:B
1e0bA00	2.40.50.40	262-322:A
1e0cA01	3.40.250.10	1-144:A
1e0cA02	3.40.250.10	145-271:A
1e0fI01	2.70.10.10	8-40:I
1e0gA00	3.10.350.10	1-48:A
1e0tA01	3.40.1380.20	336-467:A
1e0tA02	3.20.20.60	2-69:A,169-335:A
1e0tA03	2.40.33.10	70-168:A
1e0zA00	3.10.20.30	1-128:A
1e19A00	3.40.1160.10	2-314:A
1e1hA00	3.90.1240.10	7-249:A
1e1hB01	1.20.58.540	257-359:B
1e1oA01	2.40.50.140	14-153:A
1e1oA02	3.30.930.10	161-500:A
1e1rG00	1.10.287.80	1-272:G
1e27A01	3.30.500.10	1-181:A
1e29A00	1.10.760.10	1-135:A
1e2kA00	3.40.50.300	46-374:A
1e2tA02	3.30.1120.150	36-49:A,202-273:A
1e2wA01	2.60.40.830	1-170:A,231-251:A
1e2wA02	2.40.50.100	171-230:A
1e2yF00	3.40.30.10	6-166:F
1e3dA01	3.40.50.700	5-181:A
1e3dA02	4.10.480.10	182-266:A
1e3dB00	1.10.645.10	6-542:B
1e3hA01	3.30.230.70	3-250:A
1e3hA02	1.10.10.400	265-343:A
1e3iA02	3.40.50.720	183-319:A
1e3iB01	3.90.180.10	4-182:B,320-376:B
1e3jA01	3.40.50.720	157-294:A
1e3jA02	3.90.180.10	4-153:A,297-351:A
1e3mA01	3.40.1170.10	2-124:A
1e3mA05	3.40.50.300	567-800:A
1e3mB04	1.10.1420.10	317-428:B,527-566:B
1e3mB05	1.10.1420.10	429-526:B
1e3oC01	1.10.260.40	5-75:C
1e3oC02	1.10.10.60	104-151:C
1e3pA03	3.30.230.70	346-572:A
1e40A01	3.20.20.80	1-396:A
1e43A03	2.60.40.1180	397-483:A
1e4cP00	3.40.225.10	1-206:P
1e4eA01	3.30.470.20	122-146:A,211-342:A
1e4eA02	3.30.1490.20	149-206:A
1e4eA03	3.40.50.20	2-121:A
1e4iA00	3.20.20.80	2-448:A
1e4mM00	3.20.20.80	3-501:M
1e4uA00	3.30.40.10	1-78:A
1e4xH01	2.60.40.10	1-110:H
1e4xM01	2.60.40.10	1-107:M
1e50B00	2.40.250.10	2-135:B
1e52A00	4.10.860.10	8-63:A
1e57B00	2.60.120.20	6-188:B
1e58A00	3.40.50.1240	1-247:A
1e5bA00	2.60.40.290	247-333:A
1e5dA01	3.40.50.360	254-396:A
1e5dA02	3.60.15.10	2-248:A
1e5eA01	3.40.640.10	6-260:A
1e5eA02	3.90.1150.10	261-397:A
1e5kA00	3.90.550.10	4-191:A
1e5mA01	3.40.47.10	6-259:A
1e5mA02	3.40.47.10	260-404:A
1e5rB01	2.60.120.330	1-203:B
1e5rB02	1.10.1720.10	204-287:B
1e5wA04	1.20.5.450	292-346:A
1e5xA02	3.40.50.1100	162-263:A
1e5xB01	3.40.50.1100	17-161:B,264-434:B
1e69A00	3.40.50.300	1-1164:A
1e6bA01	3.40.30.10	8-85:A
1e6bA02	1.20.1050.10	90-219:A
1e6cA00	3.40.50.300	1-170:A
1e6gA00	2.30.30.40	4-62:A
1e6iA00	1.20.920.10	329-439:A
1e6mA00	3.40.50.2300	2-129:A
1e6oH01	2.60.40.10	1-120:H
1e6uA01	3.40.50.720	3-167:A,210-248:A,284-299:A
1e6uA02	3.90.25.10	168-209:A,249-283:A,300-316:A
1e6vA01	3.90.390.10	8-104:A
1e6vA03	1.20.840.10	280-509:A
1e6vB02	1.20.840.10	7-45:B,193-442:B
1e6vC00	3.90.320.20	7-254:C
1e6wB00	3.40.50.720	7-261:B
1e6yA01	3.90.390.10	1006-1115:A
1e6yA03	1.20.840.10	1291-1526:A
1e6yB02	1.20.840.10	2002-2041:B,2189-2433:B
1e6yC00	3.90.320.20	3002-3248:C
1e7lA01	3.40.1800.10	1-80:A
1e7lA02	1.10.720.10	103-157:A
1e7uA01	3.10.20.90	144-321:A
1e7uA02	2.60.40.150	357-522:A
1e7uA03	1.25.40.70	526-725:A
1e7uA04	3.30.1010.10	726-883:A
1e7wB00	3.40.50.720	6-288:B
1e89A00	3.40.50.1820	-4-258:A
1e8cA01	3.40.1390.10	3-103:A
1e8cA02	3.40.1190.10	104-341:A
1e8cB03	3.90.190.20	343-484:B
1e8gA01	3.30.43.10	6-128:A
1e8gA02	3.30.465.10	129-151:A,165-215:A,235-271:A
1e8gA03	3.40.462.10	276-506:A
1e8gA04	1.10.45.10	507-559:A
1e8pA00	3.90.1220.10	1-46:A
1e8rA00	2.30.32.30	20-69:A
1e8uA00	2.120.10.10	124-569:A
1e8yA02	2.60.40.150	357-522:A
1e8yA05	1.10.1070.11	884-1084:A
1e91A00	1.20.1160.11	1-85:A
1e93A00	2.40.180.10	4-479:A
1e94A00	3.60.20.10	1-174:A
1e94E01	3.40.50.300	2-109:E,244-332:E
1e94E03	1.10.8.60	335-440:E
1e9gB00	3.90.80.10	1-283:B
1e9pA00	2.60.40.200	1-151:A
1e9rA02	1.10.8.80	185-297:A
1e9rD01	3.40.50.300	77-184:D,298-504:D
1e9tA00	4.10.110.10	1-59:A
1e9yA01	2.10.150.10	106-238:A
1e9yA02	3.30.280.10	1-101:A
1e9yB01	2.30.40.10	2-130:B,425-482:B
1e9yB02	3.20.20.140	131-424:B,483-568:B
1ea0A01	3.60.20.10	1-422:A
1ea0A02	3.20.20.70	423-780:A
1ea0B03	3.20.20.70	781-1193:B
1ea0B04	2.160.20.60	1206-1472:B
1ea5A00	3.40.50.1820	4-535:A
1ea9C01	2.60.40.10	1-121:C
1ea9C02	3.20.20.80	122-241:C,297-502:C
1ea9C03	3.90.400.10	242-296:C
1ea9C04	2.60.40.1180	503-583:C
1eah100	2.60.120.20	24-301:1
1eah200	2.60.120.20	10-271:2
1eah300	2.60.120.20	1-235:3
1eaiC00	2.10.25.10	1-61:C
1eajB00	2.60.40.10	20-139:B
1eakA01	1.10.101.10	45-107:A
1eakA03	2.10.10.10	220-276:A
1eakA04	2.10.10.10	277-335:A
1eakA05	2.10.10.10	336-391:A
1eapB01	2.60.40.10	1-124:B
1eapB02	2.60.40.10	125-221:B
1eaqB00	2.60.40.720	49-173:B
1earA01	2.60.260.20	1-73:A
1eazA00	2.30.29.30	190-293:A
1eb6A00	3.40.390.10	1-177:A
1eb7A01	1.10.760.10	1-16:A,165-302:A
1ebdA01	3.50.50.60	7-151:A,273-346:A
1ebdA02	3.50.50.60	152-272:A
1ebdA03	3.30.390.30	347-461:A
1ebfA01	3.40.50.720	2-161:A,337-359:A
1ebfA02	3.30.360.10	162-336:A
1eboC00	1.10.287.210	3-131:C
1ec5A00	1.20.5.420	1-48:A
1ec7A02	3.20.20.120	138-398:A
1ec7C01	3.30.390.10	6-137:C,399-416:C
1ecaA00	1.10.490.10	1-136:A
1eceA00	3.20.20.80	1-358:A
1ecfA01	3.60.20.10	1-275:A,401-411:A,446-480:A
1ecfA02	3.40.50.2020	276-326:A,349-400:A,412-445:A
1ecsA00	3.10.180.10	2-121:A
1ed1A00	1.10.150.90	6-119:A
1ed7A00	2.10.10.20	655-699:A
1edgA00	3.20.20.80	1-380:A
1ediA00	1.20.5.420	1-56:A
1edoA00	3.40.50.720	17-260:A
1edqA01	2.60.40.10	24-130:A
1edqA02	3.20.20.80	131-442:A,519-561:A
1edtA00	3.20.20.80	6-270:A
1eduA00	1.25.40.90	2-150:A
1edyA00	2.60.40.690	3-136:A
1edzA01	3.40.50.720	3-10:A,149-296:A
1edzA02	3.40.50.10860	13-120:A,297-319:A
1ee0A01	3.40.47.10	20-240:A
1ee0A02	3.40.47.10	241-393:A
1ee4A00	1.25.10.10	87-509:A
1ee6A00	2.160.20.10	1-197:A
1ee8A01	3.20.190.10	1-120:A
1ee8A02	1.10.8.50	121-258:A
1eejA01	3.10.450.70	1-61:A
1eepA00	3.20.20.70	3-390:A
1eeqA00	2.60.40.10	1-107:A
1eerA00	1.20.1250.10	1-166:A
1eerB02	2.60.40.10	119-220:B
1eerC01	2.60.40.10	22-118:C
1eesB00	3.90.810.10	1-46:B
1eexA00	3.20.20.350	1-551:A
1eexB00	3.40.50.10150	46-223:B
1eexG02	1.10.1510.20	81-173:G
1ef0B02	3.10.28.10	180-415:B
1ef1C01	6.10.360.10	502-576:C
1ef4A00	1.10.10.60	1-55:A
1ef5A00	3.10.20.90	647-734:A
1ef8A02	3.90.226.10	2-185:A
1efaA01	1.10.260.40	2-60:A
1efdN01	3.40.50.1980	32-122:N
1efdN02	3.40.50.1980	123-293:N
1efhA00	3.40.50.300	4-286:A
1efnA00	2.30.30.40	85-141:A
1efpA01	3.40.50.1220	183-308:A
1efpA02	3.40.50.620	2-182:A
1efpB00	3.40.50.620	1-246:B
1efuB02	3.30.479.20	55-140:B
1efuB03	3.30.479.20	141-180:B,228-261:B
1efuB04	1.10.286.20	181-227:B
1efvB00	3.40.50.620	4-255:B
1efxA01	3.30.500.10	1-181:A
1efyA01	1.20.142.10	662-797:A
1efyA02	3.90.228.10	798-1010:A
1eg1A00	2.70.100.10	2-371:A
1eg2A00	3.40.50.150	36-314:A
1eg3A01	2.20.70.10	47-84:A
1eg3A03	1.10.238.10	120-210:A
1eg3A04	1.10.238.10	211-292:A
1eg5A02	3.40.640.10	14-257:A
1eg5B01	3.90.1150.10	2-13:B,258-365:B
1egaA01	3.40.50.300	4-184:A
1egaA02	3.30.300.20	189-294:A
1eggA00	3.10.100.10	628-763:A
1egjH01	2.60.40.10	1-113:H
1egjL01	2.60.40.10	1-108:L
1egjL02	2.60.40.10	109-211:L
1egoA00	3.40.30.10	1-85:A
1egwB01	3.40.1810.10	13-73:B
1egxA00	2.30.29.30	1-115:A
1egzA00	3.20.20.80	1-291:A
1eh1A01	1.10.132.20	3-31:A,107-185:A
1eh1A02	3.30.1360.40	32-106:A
1eh2A00	1.10.238.10	6-100:A
1ehiA01	3.40.50.20	3-122:A
1ehiA02	3.30.470.20	219-362:A
1ehiA03	3.30.1490.20	151-218:A
1ehlH01	2.60.40.10	1-113:H
1ehsA00	1.20.10.10	1-48:A
1ehxA00	2.60.40.10	1-94:A
1ehyA00	3.40.50.1820	2-294:A
1ei6A01	3.40.720.10	2-252:A,364-407:A
1ei6A02	3.30.1360.110	253-363:A
1ei7A00	1.20.120.70	1-158:A
1ei9A00	3.40.50.1820	28-306:A
1eiaA01	1.10.375.10	16-148:A
1eiaA02	1.10.1200.30	149-222:A
1eigA00	2.40.50.40	1-73:A
1eijA00	1.10.8.140	1-72:A
1eikA00	3.90.940.20	1-77:A
1eiwA00	3.40.50.9200	1-111:A
1eixC00	3.20.20.70	12-243:C
1ej0A00	3.40.50.150	30-209:A
1ej5A00	3.90.810.10	1-107:A
1ej6A03	3.40.50.10760	428-690:A
1ej6A04	3.40.50.150	797-1026:A
1ej6A05	2.60.40.10	1027-1121:A
1ej8A00	2.60.40.200	78-217:A
1ejaB00	2.10.22.10	7-59:B
1ejbA00	3.40.50.960	1-168:A
1ejdA01	3.65.10.10	1-18:A,230-418:A
1ejdA02	3.65.10.10	21-228:A
1ejeA00	2.30.110.10	1-192:A
1ejfA00	2.60.40.790	1-110:A
1ejgA00	3.30.1350.10	1-46:A
1ejiA01	3.90.1150.10	30-54:A,330-484:A
1ejiA02	3.40.640.10	55-329:A
1ejoH01	2.60.40.10	2501-2619:H
1ejxC02	3.20.20.140	1129-1422:C,1481-1565:C
1ek0A00	3.40.50.300	5-174:A
1ek3A00	2.60.40.10	1-108:A
1ek6A01	3.90.25.10	190-239:A,271-346:A
1ek6A02	3.40.50.720	3-189:A,240-270:A
1ek9A00	1.20.1600.10	1-428:A
1ekeB01	3.30.420.10	2-175:B
1ekeB02	1.10.10.460	176-222:B
1ekjA00	3.40.1050.10	120-329:A
1el6A01	1.10.286.30	12-63:A
1el6A02	2.20.20.20	64-80:A,190-219:A
1el6A03	3.90.1160.10	81-189:A
1eljA01	3.40.190.10	1-116:A,264-330:A
1eljA02	3.40.190.10	117-263:A,337-379:A
1elkA00	1.25.40.90	1-153:A
1elpA01	2.60.20.10	1-83:A
1elpA02	2.60.20.10	84-174:A
1elrA00	1.25.40.10	222-349:A
1eluA01	3.90.1150.10	13-31:A,296-391:A
1eluA02	3.40.640.10	32-295:A
1elvA03	2.10.70.10	342-409:A
1elwA00	1.25.40.10	2-118:A
1em7A00	3.10.20.10	1-56:A
1em9B00	1.10.375.10	1-147:B
1emnA01	2.10.25.10	2140-2166:A
1emoA00	2.10.25.10	2124-2205:A
1emsA01	3.60.110.10	10-98:A,110-129:A,130-149:A,150-291:A
1emsA02	3.30.428.10	292-440:A
1emtH01	2.60.40.10	1-116:H
1emtL01	2.60.40.10	1-108:L
1emyA00	1.10.490.10	1-153:A
1enfA01	2.40.50.110	23-100:A
1enfA02	3.10.20.120	2-22:A,102-213:A
1envA00	1.10.287.210	1-154:A
1eo0A00	1.20.930.10	1-77:A
1eo1A00	3.30.420.130	1-124:A
1eo6A00	3.10.20.90	1-116:A
1eo8H01	2.60.40.10	1-113:H
1eo8L01	2.60.40.10	1-107:L
1eokA00	3.20.20.80	8-289:A
1eotA00	2.40.50.40	1-74:A
1eovA01	2.40.50.140	71-204:A
1eovA02	3.30.930.10	205-557:A
1ep0A00	2.60.120.10	3-185:A
1ep3A00	3.20.20.70	1-311:A
1ep3B01	2.40.30.10	2-100:B
1ep3B02	3.40.50.80	104-220:B
1ep3B03	2.10.240.10	221-262:B
1ep7A00	3.40.30.10	1-112:A
1epfA01	2.60.40.10	1-96:A
1epfA02	2.60.40.10	97-189:A
1epuA01	3.40.50.2060	2-129:A
1epuA02	3.90.830.10	243-357:A
1epuA03	1.25.40.60	358-481:A
1epuA04	3.40.50.1910	132-242:A,482-569:A
1epwA01	3.90.1240.10	1-438:A
1epwA02	1.20.1120.10	444-475:A,532-830:A
1epwA03	2.60.120.200	846-1078:A
1epwA04	2.80.10.50	1092-1282:A
1eq1A00	1.20.120.20	1-166:A
1eq2A01	3.40.50.720	1-167:A,214-236:A,280-292:A
1eq2D02	3.90.25.10	168-213:D,237-279:D,293-304:D
1eq7A00	1.20.5.190	1-56:A
1eqgA01	2.10.25.10	33-73:A
1eqkA00	3.10.450.10	1-102:A
1eqnC03	1.20.50.20	368-419:C
1eqtA00	2.40.50.40	2-68:A
1eqwC00	2.60.40.200	2-147:C
1erdA00	1.10.10.190	1-40:A
1es6A02	2.60.510.10	201-311:A
1es9A00	3.40.50.1110	5-216:A
1escA00	3.40.50.1110	4-305:A
1esjA00	3.40.1190.20	-11-272:A
1eslA00	3.10.100.10	1-157:A
1esoA00	2.60.40.200	2-148:A
1esrA00	2.40.50.40	2-76:A
1et9A01	3.10.20.120	93-202:A
1et9A02	2.40.50.110	1-92:A
1eteA00	1.20.1250.10	1-134:A
1ethA01	3.40.50.1820	1-338:A
1ethA02	2.60.60.20	339-447:A
1etxA00	1.10.10.60	10-98:A
1etzA01	2.60.40.10	1-110:A
1etzB01	2.60.40.10	1-126:B
1eu1A01	3.40.50.740	54-145:A,378-481:A,507-529:A
1eu1A02	3.40.228.10	147-366:A,579-604:A
1eu1A03	3.90.55.10	5-32:A,482-499:A,530-570:A
1eu1A04	2.40.40.20	612-774:A
1eu3A01	3.10.20.120	2-15:A,100-207:A
1eu3A02	2.40.50.110	16-95:A
1eu8A01	3.40.190.10	2-123:A,293-360:A
1eu8A02	3.40.190.10	124-292:A,361-408:A
1euhA01	3.40.605.10	2-251:A,451-474:A
1euhA02	3.40.309.10	254-446:A
1euvA02	3.30.310.130	466-570:A
1euvB00	3.10.20.90	20-98:B
1euwA00	2.70.40.10	1-136:A
1euzA01	3.40.50.10860	36-181:A
1euzA02	3.40.50.720	182-418:A
1ev0A00	3.30.1070.10	31-88:A
1ev1100	2.60.120.20	1-281:1
1ev1200	2.60.120.20	8-261:2
1ev1300	2.60.120.20	1-239:3
1ev4A01	3.40.30.10	2-81:A,191-209:A
1ev7A01	3.40.600.10	10-176:A
1ev7B02	1.10.10.10	177-309:B
1evlA01	3.30.930.10	242-530:A
1evlA02	3.40.50.800	531-642:A
1evsA00	1.20.1250.10	4-187:A
1evuA01	2.60.40.10	8-192:A
1evuA02	3.90.260.10	193-516:A
1evyA01	3.40.50.720	9-206:A
1evyA02	1.10.1040.10	208-356:A
1ew4A00	3.30.920.10	1-106:A
1ewfA01	3.15.10.10	12-191:A
1ewfA02	3.15.20.10	1-11:A,192-456:A
1ewqA01	3.40.1170.10	2-126:A
1ewqA02	3.30.420.110	131-248:A
1ewqA03	1.10.1420.10	249-368:A,513-541:A
1ewqA04	1.10.1420.10	375-510:A
1ewqA05	3.40.50.300	542-765:A
1ewrB02	1.10.1420.10	1249-1541:B
1ex0A03	2.60.40.10	517-630:A
1ex2A00	3.90.950.10	1-185:A
1ex4B02	2.30.30.10	211-269:B
1ex7A01	3.30.63.10	33-92:A
1ex7A02	3.40.50.300	1-32:A,93-186:A
1ex9A00	3.40.50.1820	1-285:A
1exbE00	3.30.710.10	36-126:E
1exeA00	4.10.520.10	1-99:A
1exgA00	2.60.40.290	1-110:A
1exkA00	2.10.230.10	1-79:A
1exqA00	3.30.420.10	56-209:A
1exrA01	1.10.238.10	5-80:A
1exrA02	1.10.238.10	81-147:A
1extA01	2.10.50.10	13-97:A
1extA02	2.10.50.10	98-148:A
1exzB00	1.20.1250.10	202-341:B
1eybA02	2.60.120.10	91-99:A,206-221:A,284-404:A
1eyeA00	3.20.20.20	5-274:A
1eyhA00	1.25.40.90	15-158:A
1eyqA01	1.10.890.20	58-86:A,192-215:A
1eysC01	1.10.468.10	23-140:C,294-310:C
1eysC02	1.10.468.10	141-192:C,202-293:C
1eysH01	4.10.540.10	7-118:H
1eysH02	3.90.50.10	119-258:H
1eysL01	1.20.85.10	1-171:L
1eysL02	1.20.85.10	172-271:L
1eysM01	1.20.85.10	1-142:M
1eysM02	1.20.85.10	143-301:M
1eyvB00	1.10.940.10	7-139:B
1eyxA00	1.10.490.20	1-164:A
1eyxB00	1.10.490.20	1-177:B
1ez0A02	3.40.309.10	256-440:A
1ez0B01	3.40.605.10	7-254:B,444-507:B
1ez3A00	1.20.58.70	26-149:A
1ez4A02	3.90.110.10	163-328:A
1ez4B01	3.40.50.720	16-162:B
1ezgA00	2.160.20.50	2-83:A
1eziA00	3.90.550.10	2-224:A
1ezjA01	1.10.287.320	2-63:A
1ezjA02	1.10.287.340	64-115:A
1ezrA00	3.90.245.10	2-313:A
1ezsA00	2.60.40.550	12-142:A
1ezwA00	3.20.20.30	2-348:A
1f00I01	2.60.40.10	658-752:I
1f00I02	2.60.40.1080	753-841:I
1f00I03	3.10.100.10	842-939:I
1f05A00	3.20.20.70	11-332:A
1f06A01	3.40.50.720	1-123:A,267-311:A
1f06A02	3.30.360.10	127-264:A
1f07A00	3.20.20.30	1-321:A
1f08B00	3.40.1310.10	159-303:B
1f0cA01	3.30.497.10	51-189:A,294-337:A,348-358:A
1f0kA01	3.40.50.2000	7-162:A,339-357:A
1f0kA02	3.40.50.2000	163-338:A
1f0lA01	3.90.175.10	1-187:A
1f0lA03	2.60.40.700	380-533:A
1f0lB02	1.10.490.40	201-379:B
1f0nA00	3.40.50.1820	2-285:A
1f0xA03	3.30.465.10	106-268:A
1f0xA04	3.30.1370.20	435-519:A
[truncated: 51,415 more rows]

## Sheet: Test domains
Domain ID	CATH ID	Domain residues
1a0jA01	2.40.10.10	16-27:A,121-232:A
1a0jA02	2.40.10.10	28-120:A,233-245:A
1a5iA01	2.40.10.10	16-27:A,121-232:A
1a5iA02	2.40.10.10	28-120:A,233-244:A
1a7gE00	3.30.70.330	291-372:E
1a7sA01	2.40.10.10	1-12:A,108-207:A
1a7sA02	2.40.10.10	13-107:A,208-221:A
1a9nD00	3.30.70.330	6-98:D
1ab0A00	2.40.128.20	1-131:A
1acfA00	3.30.450.30	1-125:A
1afiA00	3.30.70.100	1-72:A
1agjA01	2.40.10.10	1-46:A,142-229:A
1agjA02	2.40.10.10	47-141:A,230-242:A
1aksA00	2.40.10.10	16-145:A
1aksB00	2.40.10.10	146-245:B
1alqA00	3.40.710.10	256-253:A
1am2A00	2.170.16.10	0-198:A
1ao5A01	2.40.10.10	16-27:A,121-232:A
1ao5A02	2.40.10.10	28-120:A,233-245:A
1aoaA01	1.10.418.10	121-238:A
1aoaA02	1.10.418.10	239-374:A
1apsA00	3.30.70.100	1-98:A
1arbA01	2.40.10.10	1-24:A,134-231:A
1arbA02	2.40.10.10	25-131:A,233-262:A
1at0A00	2.170.16.10	258-402:A
1autC01	2.40.10.10	16-27:C,121-232:C
1avgI00	2.40.128.20	1-142:I
1aw0A00	3.30.70.100	1-72:A
1ayeA01	3.30.70.340	4A-5:A
1azsA00	3.30.70.1230	376-565:A
1azsB00	3.30.70.1230	879-1077:B
1azzA01	2.40.10.10	16-27:A,121-232:A
1azzA02	2.40.10.10	28-120:A,233-246:A
1b06A02	3.55.40.20	93-210:A
1b12A02	2.170.230.10	154-188:A,224-262:A
1b37A02	3.90.660.10	88-186:A,293-411:A
1b64A00	3.30.70.60	1-91:A
1b7fA01	3.30.70.330	127-197:A
1b7fA02	3.30.70.330	213-289:A
1b7yB03	3.50.40.10	187-400:B
1b7yB06	3.30.70.380	690-775:B
1bbpA00	2.40.128.20	2-178:A
1bc6A00	3.30.70.20	1-77:A
1be4A00	3.30.70.141	2-152:A
1befA01	2.40.10.120	5-85:A,171-181:A
1bev400	4.10.80.10	23-62:4
1bg5A03	4.10.6.10	214-254:A
1bhdA00	1.10.418.10	147-254:A
1bkrA00	1.10.418.10	2-109:A
1bqbA01	3.10.170.10	3-156:A
1bqyA01	2.40.10.10	16-27:A,121-232:A
1bqyA02	2.40.10.10	28-120:A,233-245:A
1bruP01	2.40.10.10	16-27:P,121-232:P
1bruP02	2.40.10.10	28-120:P,233-245:P
1bsgA00	3.40.710.10	27-291:A
1bsmA02	3.55.40.20	84-201:A
1bt7A01	2.40.10.120	22-94:A
1bueA00	3.40.710.10	26-291:A
1bwdA00	3.75.10.10	1-348:A
1bwyA00	2.40.128.20	1-132:A
1bx4A02	3.30.1110.10	17-62:A,121-137:A
1bxnA01	3.30.70.150	25-151:A
1c0tB02	3.30.70.270	99-123:B,160-235:B
1c9rA02	3.30.70.270	91-115:A,157-225:A
1c9rA03	3.30.70.270	226-319:A
1c9rB03	3.30.70.270	240-318:B
1cbfA02	3.30.950.10	131-251:A
1cbiA00	2.40.128.20	1-136:A
1cbkA00	3.30.70.560	1-160:A
1cc8A00	3.30.70.100	2-73:A
1cg2A02	3.30.70.360	214-323:A
1cghA01	2.40.10.10	16-27:A,121-232:A
1cghA02	2.40.10.10	28-120:A,233-244:A
1ci9A00	3.40.710.10	15-391:A
1clfA00	3.30.70.20	1-55:A
1cpzA00	3.30.70.100	1-68:A
1cqaA00	3.30.450.30	2-133:A
1cqmA00	3.30.70.60	1-98:A
1cr8A00	4.10.400.10	3-44:A
1crbA00	2.40.128.20	1-134:A
1cttA01	3.40.140.10	29-179:A
1cttA02	3.40.140.10	180-294:A
1cvjH02	3.30.70.330	88-152:H
1d06A00	3.30.450.20	122-251:A
1d0qA00	3.90.580.10	2-103:A
1d1jB00	3.30.450.30	2-137:B
1d2lA00	4.10.400.10	1-45:A
1d4m400	4.10.80.10	2-69:4
1d8zA00	3.30.70.330	0-88:A
1d9aA00	3.30.70.330	1-85:A
1darA05	3.30.70.240	603-689:A
1dciA02	1.10.12.10	265-327:A
1ddjA01	2.40.10.10	562-573:A,665-778:A
1ddjA02	2.40.10.10	574-664:A,779-791:A
1dfaA01	2.170.16.10	1-180:A,416-454:A
1dgjA04	3.30.365.10	331-365:A,460-582:A
1dgjA05	3.30.365.10	366-459:A
1dgjA06	3.30.365.10	627-751:A
1dgjA07	3.30.365.10	583-626:A,752-906:A
1dj0A01	3.30.70.660	114-251:A
1dj0A02	3.30.70.580	7-113:A
1dj7A00	3.90.460.10	7-115:A
1dleB02	2.40.10.10	121-229:B
1dnpA03	1.10.579.10	289-469:A
1dq3A01	2.170.16.10	1-137:A,415-454:A
1dqaD01	1.10.3270.10	477-536:D
1dtdB00	3.30.1040.10	6-66:B
1durA00	3.30.70.20	1-55:A
1dxxA01	1.10.418.10	9-121:A
1dxxA02	1.10.418.10	122-246:A
1dy6A00	3.40.710.10	24-291:A
1dy9A02	2.40.10.10	95-175:A
1dzkA00	2.40.128.20	10-157:A
1e09A00	3.30.530.20	1-159:A
1e1hB02	4.10.1280.10	360-415:B
1e25A00	3.40.710.10	26-297:A
1e2tA03	2.40.128.150	85-201:A
1e5pA00	2.40.128.20	3-151:A
1e6vA02	3.30.70.470	105-279:A
1e6vB01	3.30.70.470	46-192:B
1e6yA02	3.30.70.470	1116-1290:A
1e6yB01	3.30.70.470	2042-2188:B
1ealA00	2.40.128.20	1-127:A
1earA02	3.30.70.790	74-142:A
1eayD00	3.30.70.400	158-226:D
1ecmA00	1.20.59.10	5-95:A
1edqA03	3.10.50.10	443-518:A
1edxA00	4.10.840.10	1-40:A
1ef8B01	1.10.12.10	203-260:B
1ehwA00	3.30.70.141	0-142:A
1ei5A01	3.40.710.10	16-336:A
1ei5A02	2.40.128.50	337-418:A
1ei5A03	2.40.128.50	419-520:A
1ekbB01	2.40.10.10	16-27:B,121-232:B
1ekbB02	2.40.10.10	28-120:B,233-243:B
1ekrA00	3.30.70.640	11-156:A
1eltA01	2.40.10.10	16-27:A,121-232:A
1eltA02	2.40.10.10	28-120:A,233-242:A
1elvA01	2.40.10.10	437-532:A,656-664:A
1elvA02	2.40.10.10	423-436:A,534-655:A
1ep5A01	2.40.10.10	126-189:A
1ep5A02	2.40.10.10	190-275:A
1epaA00	2.40.128.20	3-162:A
1eptA00	2.40.10.10	16-60:A
1eptB00	2.40.10.10	61-145:B
1eq9A01	2.40.10.10	16-27:A,121-232:A
1eq9A02	2.40.10.10	28-120:A,233-244:A
1erjB00	2.130.10.10	283-710:B
1es5A00	3.40.710.10	3-262:A
1eufA01	2.40.10.10	16-27:A,121-232:A
1eufA02	2.40.10.10	28-120:A,233-243:A
1euvA01	1.10.418.20	408-465:A,571-617:A
1ev1400	4.10.80.10	2-69:4
1ew3A00	2.40.128.20	23-181:A
1exsA00	2.40.128.20	1-160:A
1eyqA02	3.50.70.10	4-57:A,87-191:A
1ezxC00	2.40.10.10	42-245:C
1f02T00	4.10.820.10	271-336:T
1f0xA01	3.30.70.610	269-310:A,377-434:A
1f2kA00	3.30.450.30	1001-1125:A
1f3vA00	3.30.70.680	8-165:A
1f5mA00	3.30.450.40	4-179:A
1f5yA02	4.10.400.10	45-85:A
1f60B00	3.30.70.60	1117-1206:B
1f7zA01	2.40.10.10	16-27:A,121-232:A
1f9fD00	3.30.70.330	284-365:D
1fc5A03	2.170.190.11	51-142:A
1fcaA00	3.30.70.20	1-55:A
1fd9A01	3.10.50.40	107-212:A
1fdqA00	2.40.128.20	1-131:A
1ffvB02	3.30.365.10	142-209:B,307-383:B
1ffvB03	3.30.365.10	484-649:B
1ffvB04	3.30.365.10	440-483:B,650-803:B
1ffvB05	3.30.365.10	210-306:B
1fi4A02	3.30.70.890	185-382:A
1fi8A01	2.40.10.10	16-27:A,121-232:A
1fi8B02	2.40.10.10	28-120:B,233-243:B
1fiwA01	2.40.10.10	16-27:A,121-232:A
1fiwA02	2.40.10.10	28-120:A,233-245:A
1fizA01	2.40.10.10	16-27:A,121-232:A
1fizA02	2.40.10.10	28-120:A,233-245:A
1fjeB01	3.30.70.330	11-91:B
1fjeB02	3.30.70.330	92-175:B
1flgA00	2.140.10.10	1-582:A
1fm4A00	3.30.530.20	1-159:A
1fnoA02	3.30.70.360	210-319:A
1fnxH01	3.30.70.330	41-111:H
1fonA01	2.40.10.10	9-10:A,112-227:A
1fonA02	2.40.10.10	11-111:A,228-240:A
1ft8E00	3.30.70.330	119-175:E
1ftpA00	2.40.128.20	1-133:A
1ftrA01	3.30.70.520	1-16:A,166-296:A
1ftrA02	3.30.70.520	17-165:A
1fujA01	2.40.10.10	16-27:A,121-232:A
1fujA02	2.40.10.10	28-120:A,233-243:A
1fvqA00	3.30.70.100	1-72:A
1fwxA01	2.130.10.10	10-461:A
1fx0B01	2.40.10.170	19-97:B
1fx2A00	3.30.70.1230	888-1122:A
1fx4A00	3.30.70.1230	876-1106:A
1fxdA00	3.30.70.20	1-58:A
1fxlA01	3.30.70.330	41-111:A
1fxlA02	3.30.70.330	127-203:A
1fxrA00	3.30.70.20	1-64:A
1fxyA02	2.40.10.10	28-120:A,233-246:A
1g5uA00	3.30.450.30	1002-1131:A
1g61A00	3.75.10.10	2003-2227:A
1g62A00	3.75.10.10	1-224:A
1g6aA00	3.40.710.10	24-292:A
1g7nA00	2.40.128.20	1-131:A
1g8lA03	2.170.190.11	51-142:A
1g8mB02	3.40.140.20	375-476:B,520-583:B
1gglA00	2.40.128.20	1-134:A
1gh8A00	3.30.70.60	1-89:A
1ghpA00	3.40.710.10	31-290:A
1gj7B01	2.40.10.10	16-27:B,121-232:B
1gk8A01	3.30.70.150	22-148:A
1gkaB00	2.40.128.20	1-174:B
1gm6A00	2.40.128.20	8-165:A
1gmuA01	3.30.70.790	72-138:A
1gmwA01	3.30.70.790	72-135:A
1gnkA00	3.30.70.120	1-112:A
1goiA02	3.10.50.10	291-380:A
1gppA00	2.170.16.10	-2-453:A
1gpzA02	2.40.10.10	442-460:A
1gqeA02	3.30.70.1660	125-225:A,322-365:A
1grjA02	3.10.50.30	76-158:A
1gt1B00	2.40.128.20	3-158:B
1gteA01	3.30.70.20	2-26:A,934-1017:A
1gvzA01	2.40.10.10	16-27:A,121-232:A
1gvzA02	2.40.10.10	28-120:A,233-245:A
1gxlA02	3.30.70.1620	574-659:A
1gxrA00	2.130.10.10	434-770:A
1gxuA00	3.30.70.100	4-91:A
1gzdA03	1.10.1390.10	515-554:A
1h0hB01	3.30.70.20	1-73:B,138-214:B
1h0hB02	3.30.70.20	74-137:B
1h2vZ00	3.30.70.330	33-125:Z
1h3dA03	3.30.70.120	226-299:A
1h67A00	1.10.418.10	27-134:A
1h70A00	3.75.10.10	0-254:A
1h72C02	3.30.70.890	166-300:C
1h8zA00	3.40.710.10	21-266:A
1h98A00	3.30.70.20	1-77:A
1harA02	3.30.70.270	104-115:A,160-216:A
1hfeL02	3.30.70.20	30-81:L
1hi8A03	3.30.70.1600	277-332:A,398-517:A
1hj8A01	2.40.10.10	16-27:A,121-232:A
1hj8A02	2.40.10.10	28-120:A,233-245:A
1hj9A01	2.40.10.10	16-27:A,121-232:A
1hjxA02	3.10.50.10	260-329:A
1hl6C00	3.30.70.330	12-152:C
1hm5A03	1.10.1390.10	515-555:A
1hpgA01	2.40.10.10	16-115:A,231-242:A
1hpgA02	2.40.10.10	116-230:A
1hufA00	3.30.1570.10	3-125:A
1hw8A01	1.10.3270.10	462-536:A
1hwuB00	3.30.70.120	1-107:B
1hxvA00	3.10.50.40	29-113:A
1hzdA02	1.10.12.10	280-339:A
1hzoA00	3.40.710.10	27-293:A
1i1gA02	3.30.70.920	65-141:A
1i2mB00	2.130.10.30	24-417:B
1i4uB00	2.40.128.20	2-181:B
1i78B00	2.40.128.90	11-297:B
1iatA03	1.10.1390.10	515-555:A
1iauA01	2.40.10.10	16-27:A,121-232:A
1iauA02	2.40.10.10	28-120:A,233-244:A
1idsA02	3.55.40.20	85-199:A
1ifcA00	2.40.128.20	1-131:A
1ifqB00	3.30.450.50	0-127:B
1ifvA00	3.30.530.20	1-155:A
1iiuA00	2.40.128.20	2-175:A
1ik3A05	1.20.245.10	491-856:A
1ikxB02	3.30.70.270	1095-1115:B,1157-1239:B
1in0A01	3.30.70.860	2-8:A,101-163:A
1in0A02	3.30.70.990	9-100:A
1iq4A00	3.30.1440.10	1-179:A
1iq8A02	3.90.1020.10	361-430:A
1iqzA00	3.30.70.20	1-81:A
1itpA00	3.30.70.80	1-77:A
1itxA02	3.10.50.10	337-409:A
1iujA00	3.30.70.100	1-102:A
1ivzA00	3.30.70.960	1-132:A
1ix5A00	3.10.50.40	4-154:A
1ix9A02	3.55.40.20	90-205:A
1ixkA01	3.30.70.1170	3-107:A
1j16A01	2.40.10.10	16-27:A,121-232:A
1j27A00	3.30.70.1120	1-98:A
1j3wC00	3.30.450.30	6-138:C
1j6yA00	3.10.50.40	1-120:A
1j8eA00	4.10.400.10	1-44:A
1jb0C00	3.30.70.20	1-80:C
1jdwA00	3.75.10.10	64-423:A
1jiwI00	2.40.128.10	1-105:I
1jjdA00	2.30.170.10	5-56:A
1jkhA02	3.30.70.270	91-115:A,157-225:A
1jlcB03	3.30.70.270	234-366:B
1jlcB04	3.30.70.270	367-430:B
1jmtA00	3.30.70.330	43-146:A
1jmxA02	2.40.128.120	175-283:A
1jmxB00	2.130.10.10	4-349:B
1jndA02	3.10.50.10	278-371:A
1jnrB01	3.30.70.20	2-67:B
1jnsA00	3.10.50.40	1-92:A
1jnuA00	3.30.450.20	929-1032:A
1jofA00	2.130.10.10	1-365:A
1jqgA01	3.30.70.340	4P-99P:A
1jqpA01	2.40.128.80	6-117:A
1jr9A02	3.55.40.20	91-202:A
1jrfA00	4.10.400.10	1-47:A
1jssA00	3.30.530.20	24-222:A
1jvwA00	3.10.50.40	33-192:A
1jwwA00	3.30.70.100	1-80:A
1jxzC02	1.10.12.10	205-269:C
1jzuA00	2.40.128.20	1-157:A
1k0hA00	2.40.10.180	1-117:A
1k25B02	3.40.710.10	1265-1480:B,1495-1629:B
1k25C02	3.40.710.10	2264-2627:C
1k28D01	2.40.10.10	4-116:D
1k2i101	2.40.10.10	18-27:1,121-232:1
1k32A02	2.130.10.10	326-675:A
1k38A00	3.40.710.10	20-260:A
1k3iA02	2.130.10.80	154-541:A
1k7bA00	4.10.400.10	10-51:A
1k8kC00	2.130.10.10	2-372:C
1kb0A01	2.140.10.10	1-580:A
1kcmA00	3.30.530.20	2-257:A
1kf6A04	4.10.80.40	542-576:A
1kfwA02	3.10.50.10	327-389:A
1khvA03	3.30.70.270	220-251:A,306-403:A
1kigH01	2.40.10.10	16-27:H,121-232:H
1kigH02	2.40.10.10	28-120:H,233-246:H
1kkcA02	3.55.40.20	97-213:A
1kkhA02	3.30.70.890	182-312:A
1kn6A00	3.30.70.850	4-76:A
1knzA02	3.30.70.1610	112-163:A
1kohA01	3.30.70.330	105-201:A
1konA02	3.30.70.980	82-129:A,205-246:A
1konA03	3.30.70.980	130-204:A
1kqfB01	3.30.70.20	2-27:B,99-162:B
1kqfB02	3.30.70.20	28-98:B,163-228:B
1kqwA00	2.40.128.20	1-134:A
1kr4A00	3.30.70.120	0-109:A
1kt0A02	3.10.50.40	140-253:A
1kt1A01	3.10.50.40	34-139:A
1kt1A02	3.10.50.40	140-253:A
1kt6A00	2.40.128.20	1-175:A
1kv9A01	2.140.10.10	1-561:A
1kviA00	3.30.70.100	1-79:A
1kvkA02	3.30.70.890	227-374:A
1kwmA01	3.30.70.340	1A-88A:A
1ky9A01	2.40.10.10	25-33:A,87-154:A,245-259:A
1ky9B01	2.40.10.10	24-33:B,86-151:B
1l0qA01	2.130.10.10	1-301:A
1l1jA01	2.40.10.10	24-143:A
1l1jA02	2.40.10.10	144-251:A
1l2lA02	3.30.1110.20	36-113:A,177-204:A
1l3kA01	3.30.70.330	8-91:A
1l3kA02	3.30.70.330	103-180:A
1l3lA01	3.30.450.80	2-171:A
1l6rA02	3.90.1070.10	81-144:A
1lcyA01	2.40.10.10	6-109:A,204-210:A
1ldlA00	4.10.400.10	1-46:A
1lf7A00	2.40.128.20	10-180:A
1lfoA00	2.40.128.20	1-127:A
1lfpA02	3.30.70.980	82-132:A,206-247:A
1lfpA03	3.30.70.980	133-205:A
1lfwA02	3.30.70.360	187-204:A,293-380:A
1lfwA03	3.30.70.360	205-292:A
1lk5A02	3.30.70.260	129-207:A
1lkeA00	2.40.128.20	5-166:A
1ll7A02	3.10.50.10	292-354:A
1ll8A00	3.30.450.20	1-114:A
1lmlA01	3.10.170.20	100-269:A
1ln1A00	3.30.530.20	8-210:A
1lo6A01	2.40.10.10	16-27:A,121-232:A
1lo6A02	2.40.10.10	28-120:A,233-243:A
1louA00	3.30.70.60	1-97:A
1loxA01	1.20.245.10	113-239:A,353-660:A
1lpjA00	2.40.128.20	1-133:A
1lq9A00	3.30.70.100	2-113:A
1lrwA00	2.140.10.10	1-600:A
1lslA01	2.20.100.10	416-471:A
1lslA02	2.20.100.10	472-528:A
1lvbA01	2.40.10.10	8-17:A,99-181:A,207-221:A
1lvmA01	2.40.10.10	8-17:A,99-181:A,207-221:A
1lvmA02	2.40.10.10	18-98:A,182-206:A
1lvoA01	2.40.10.10	14-97:A
1lvoA02	2.40.10.10	98-185:A
1lxjA00	3.30.70.930	2-104:A
1lxnA00	3.30.70.930	2-99:A
1m0sA02	3.30.70.260	125-196:A
1m1hA01	3.30.70.940	5-49:A,132-186:A
1m40A00	3.40.710.10	26-290:A
1m5hA01	3.30.70.520	1-16:A,163-297:A
1m5hA02	3.30.70.520	17-162:A
1m5sA01	3.30.70.520	1-16:A,163-297:A
1m5sA02	3.30.70.520	17-162:A
1m5yA03	3.10.50.40	280-386:A
1m5yC02	3.10.50.40	163-273:C,396-420:C
1m9uA01	2.40.10.10	16-27:A,121-232:A
1m9uA02	2.40.10.10	28-120:A,233-242:A
1ma1A02	3.55.40.20	89-204:A
1mbmA01	2.40.10.10	8-83:A
1mbmA02	2.40.10.10	84-155:A
1mc0A01	3.30.450.40	215-372:A
1mdaH00	2.130.10.10	1-368:H
1mdcA00	2.40.128.20	1-131:A
1mg7A01	3.30.70.1000	14-27:A,203-348:A,366-380:A
1mi8A00	2.170.16.10	-2-156:A
1mj3A02	1.10.12.10	233-289:A
1mjiB00	3.30.1440.10	4-182:B
1mkiA01	3.40.710.10	2-70:A,209-327:A
1mkmB02	3.30.450.40	76-246:B
1mlaA01	3.30.70.250	125-197:A
1mmdA06	3.30.70.1590	692-759:A
1mngA02	3.55.40.20	92-203:A
1moyA00	2.40.128.30	16-139:A
1mq0A00	3.40.140.10	13-142:A
1mswD03	3.30.70.370	421-449:D,528-553:D,785-872:D
1mu2A02	3.30.70.270	91-115:A,157-225:A
1mu2A03	3.30.70.270	226-319:A
1mu2B04	3.30.70.270	320-425:B
1mw7A02	3.30.70.980	79-130:A,206-240:A
1mw7A03	3.30.70.980	131-205:A
1mwqA00	3.30.70.1060	-1-98:A
1mwyA00	3.30.70.100	2-74:A
1mzaA01	2.40.10.10	16-27:A,121-232:A
1mzaA02	2.40.10.10	28-120:A,233-245:A
1mzuB00	3.30.450.20	11-124:B
1n0sA00	2.40.128.20	1-173:A
1n0uA04	3.30.70.870	486-561:A
1n0uA05	3.30.70.240	562-569:A,722-828:A
1n62B02	3.30.365.10	145-212:B,310-386:B
1n62B03	3.30.365.10	490-655:B
1n62B04	3.30.365.10	390-489:B,656-809:B
1n62B05	3.30.365.10	213-309:B
1n7dA01	4.10.400.10	44-96:A
1n7dA03	4.10.400.10	131-170:A
1n7dA04	4.10.400.10	171-212:A
1n7dA05	4.10.400.10	213-254:A
1n7dA06	4.10.400.10	255-294:A
1n88A00	3.30.70.330	1-96:A
1n9bA00	3.40.710.10	26-292:A
1n9lA00	3.30.450.20	17-125:A
1naqB00	3.30.70.120	9-111:B
1nb2A00	3.30.70.141	2-150:A
1ncqD00	4.10.80.10	29-68:D
1neeA01	3.30.70.3150	33-123:A
1nh8A03	3.30.70.120	212-278:A
1nhkR00	3.30.70.141	2-145:R
1ni5A02	1.20.59.20	227-312:A
1nirA02	2.140.10.20	117-543:A
1nm2A01	3.30.70.250	130-197:A
1np7B03	1.10.579.10	309-483:B
1npcA01	3.10.170.10	6-155:A
1npmA01	2.40.10.10	16-27:A,121-232:A
1npmA02	2.40.10.10	28-120:A,233-242:A
1nr0A01	2.130.10.10	2-11:A,324-611:A
1nr0A02	2.130.10.10	12-323:A
1nrfA00	3.40.710.10	352-597:A
1nrjA00	3.30.450.60	1-155:A
1nsaA01	3.30.70.340	7A-6:A
1ntpA02	2.40.10.10	28-120:A,233-245:A
1nu4A00	3.30.70.330	7-97:A
1nwzA00	3.30.450.20	1-125:A
1nxiA00	3.30.70.970	1-132:A
1nz8A00	3.30.70.940	2-120:A
1nzaA00	3.30.70.120	1-103:A
1o51A00	3.30.70.120	-1-100:A
1o5jA00	3.30.70.120	-2-101:A
1o5wA02	3.90.660.10	51-71:A,88-219:A,299-411:A
1o5wB02	3.90.660.10	1051-1071:B,1088-1116:B,1209-1219:B,1299-1411:B
1o6xA00	3.30.70.340	1-81:A
1o7eB00	3.40.710.10	18-291:B
1o8bA02	3.30.70.260	125-196:A
1o8vA00	2.40.128.20	1-133:A
1odhA02	3.30.70.3530	79-124:A,158-170:A
1oi0A00	3.40.140.10	1-121:A
1oiaA00	3.30.70.330	3-92:A
1oj5A00	3.30.450.20	259-367:A
1ok8A02	3.30.67.10	52-61:A,122-131:A,190-231:A,253-274:A
1olzA01	2.130.10.10	3-481:A
1oo0B00	3.30.70.330	64-155:B
1oopD00	4.10.80.10	2-69:D
1op0A01	2.40.10.10	16-27:A,121-232:A
1op0A02	2.40.10.10	28-120:A,233-245:A
1opaA00	2.40.128.20	1-133:A
1opzA00	3.30.70.100	1-76:A
1orfA01	2.40.10.10	16-27:A,121-232:A
1orfA02	2.40.10.10	28-120:A,233A-244:A
1orvA01	2.140.10.30	39-508:A
1os8A01	2.40.10.10	16-27:A,121-232:A
1os8A02	2.40.10.10	28-120:A,233-245:A
1oscA00	3.30.70.120	6-113:A
1osdA00	3.30.70.100	1-72:A
1ospO01	2.40.128.160	23-127:O
1ot6A00	3.30.450.20	1-125:A
1otdA00	3.30.450.20	21-125:A
1owlA03	1.10.579.10	298-473:A
1owxA00	3.30.70.330	222-334:A
1ox7B00	3.40.140.10	198-358:B
1p1lA00	3.30.70.120	1-102:A
1p1tA00	3.30.70.330	8-111:A
1p22A02	2.130.10.10	250-544:A
1p27B00	3.30.70.330	64-155:B
1p2xA00	1.10.418.10	32-190:A
1p35C00	2.60.250.10	2-300:C
1p3cA01	2.40.10.10	1-17:A,115-202:A
1p3cA02	2.40.10.10	18-114:A,203-215:A
1p57B02	2.40.10.10	28-120:B,231-254:B
1p5qA01	3.10.50.40	145-260:A
1p6oA00	3.40.140.10	3-158:A
1p6pA00	2.40.128.20	1-125:A
1p7gH02	3.55.40.20	99-221:H
1p97A00	3.30.450.20	1-114:A
1p9qC03	3.30.70.240	162-234:C
1p9rA01	3.30.450.90	100-228:A
1p9yA00	3.30.70.1050	1-117:A
1pbuA00	3.30.70.1010	276-437:A
1pbyA02	2.40.128.120	169-274:A
1pbyB00	2.130.10.10	1-337:B
1pcaA01	3.30.70.340	4A-97A:A
1pfoA02	3.30.1040.20	54-89:A,374-390:A
1pg5B01	3.30.70.140	11-103:B
1pguB01	2.130.10.10	2-12:B,338-615:B
1pguB02	2.130.10.10	13-337:B
1pieA02	3.30.70.890	210-386:A
1pinA02	3.10.50.40	54-163:A
1pj5A04	3.30.70.1400	508-597:A,710-739:A
1pjqB05	3.30.950.10	332-457:B
1pkuA00	3.30.70.141	3-151:A
1pkxA02	3.40.140.20	374-475:A,519-584:A
1pkxA03	3.40.140.20	227-373:A
1pl4A02	3.55.40.20	83-198:A
1pm1X00	2.40.128.20	0-179:X
1pmpA00	2.40.128.20	1-131:A
1pneA00	3.30.450.30	1-139:A
1pov001	4.10.80.10	2-69:0
1ppjI00	2.10.210.10	32-78:I
1pq7A01	2.40.10.10	16-27:A,118-229:A
1pq7A02	2.40.10.10	28-117:A,230-239:A
1pujA02	1.10.1580.10	180-272:A
1pvc400	4.10.80.10	2-69:4
1pxyA04	1.10.418.10	513-623:A
1pxyB01	1.10.418.10	123-245:B
1pxyB02	1.10.418.10	246-374:B
1pxyB03	1.10.418.10	388-505:B
1pyoB00	3.30.70.1470	207-304:B
1pytA00	3.30.70.340	4-99:A
1pytD01	2.40.10.10	716-727:D,821-932:D
1pytD02	2.40.10.10	728-820:D,933-944:D
1q16B01	3.30.70.20	1-16:B,245-358:B,436-467:B
1q2qA00	3.40.710.10	2-364:A
1q47A00	2.130.10.10	26-520:A
1q4rA00	3.30.70.100	10-112:A
1q5yB00	3.30.70.1150	50-132:B
1q6hA02	3.10.50.40	122-224:A
1q79A01	3.30.70.590	366-488:A
1q8bA00	3.30.70.100	12-104:A
1q8kA03	3.30.70.1130	187-302:A
1q8lA00	3.30.70.100	1-84:A
1qagA01	1.10.418.10	31-130:A
1qakA01	3.30.457.10	6-84:A
1qd1B02	3.30.70.670	2182-2326:B
1qftB00	2.40.128.20	2-171:B
1qhdA02	1.10.1350.10	1-158:A,329-397:A
1qksA02	2.140.10.20	136-567:A
1qm9A01	3.30.70.330	1-98:A
1qm9A02	3.30.70.330	110-198:A
1qmeA02	3.40.710.10	264-480:A,495-632:A
1qmrA00	3.30.530.20	1-159:A
1qniF01	2.130.10.10	11-449:F
1qtfA01	2.40.10.10	1-39:A,136-216:A
1qtfA02	2.40.10.10	40-135:A,218-243:A
1qtnB00	3.30.70.1470	390-479:B
1qupA01	3.30.70.100	2-71:A
1qwdB00	2.40.128.20	10-175:B
1qz8A01	2.40.10.250	9-113:A
1r0uA00	2.40.128.20	-6-140:A
1r5mA00	2.130.10.10	146-537:A
1r5tA00	3.40.140.10	2-142:A
1r6vA02	3.30.70.80	27-104:A
1r89A03	3.30.70.590	260-339:A,384-437:A
1r89A04	3.30.70.1550	340-383:A
1r8hA00	3.30.70.330	281-366:A
1r9hA00	3.10.50.40	5-122:A
1ra6A02	3.30.70.270	213-242:A,292-367:A
1rblA01	3.30.70.150	22-148:A
1regX00	3.30.70.650	1-122:X
1reoA01	3.90.660.10	4-25:A,73-129:A,233-236:A,324-420:A
1rgvA00	3.30.70.20	1-80:A
1rgyA00	3.40.710.10	2-361:A
1ri6A00	2.130.10.10	2-334:A
1rjjA00	3.30.70.100	1-111:A
1rjmA02	1.10.12.10	252-285:A
1rkiA01	3.30.70.1650	1-97:A
1rm6A01	3.30.365.10	17-39:A,188-283:A
1rm6A03	3.30.365.10	132-187:A,284-359:A
1rm6A05	3.30.365.10	447-619:A
1rm6D04	3.30.365.10	360-446:D,620-768:D
1rotA00	3.10.50.40	21-138:A
1rp5B04	3.40.710.10	257-627:B
1rq0A02	3.30.70.1660	84-186:A,280-333:A
1rrkA02	2.40.10.10	452-570:A
1rsgA02	3.90.660.10	92-195:A,290-444:A
1rt8A01	1.10.418.10	110-237:A
1rt8A02	1.10.418.10	254-368:A
1rt8A03	1.10.418.10	382-498:A
1rt8A04	1.10.418.10	500-614:A
1rtfB01	2.40.10.10	16-27:B,121-232:B
1rtfB02	2.40.10.10	28-120:B,233-242:B
1rthA03	3.30.70.270	226-319:A
1rthB04	3.30.70.270	320-430:B
1rwuA00	3.30.70.260	1-87:A
1rxjA00	2.40.128.30	16-135:A
1rzmA01	3.30.70.1140	1-80:A
1s12A00	3.30.70.1490	1-94:A
1s1tA02	3.30.70.270	91-115:A,157-225:A
1s2oA02	3.90.1070.10	89-159:A
1s3eA02	3.90.660.10	42-62:A,79-107:A,200-210:A,290-402:A
1s3rA02	3.30.1040.20	80-115:A,401-417:A
1s48A04	3.30.70.270	314-347:A,424-500:A
1s4dE02	3.30.950.10	130-270:E
1s4eG02	3.30.70.890	178-343:G
1s4uX00	2.130.10.10	3-392:X
1s57B00	3.30.70.141	83-231:B
1s67L00	3.30.450.20	16-134:L
1s6oA00	3.30.70.100	1-76:A
1s79A00	3.30.70.330	100-202:A
1s7hA02	3.30.70.930	112-193:A
1s7iA00	3.30.70.1060	1-124:A
1s83A01	2.40.10.10	16-27:A,121-232:A
1s83A02	2.40.10.10	28-120:A,233-245:A
1s99A01	3.30.70.930	9-87:A
1s99A02	3.30.70.930	112-197:A
1s99B02	3.30.70.930	112-192:B
1s9rA01	3.75.10.10	10-74:A,153-406:A
1sbrA02	3.30.70.930	112-194:A
1sbrB02	3.30.70.930	112-192:B
1sc3B00	3.30.70.1470	317-404:B
1sc6A03	3.30.70.260	328-409:A
1scjB00	3.30.70.80	307-377:B
1sezA02	3.90.660.20	51-108:A,225-240:A,331-441:A
1sgfA01	2.40.10.10	25-27:A,121-232:A
1sgfA02	2.40.10.10	28-120:A,233-246:A
1sgfG01	2.40.10.10	16-27:G,121-232:G
1sgfG02	2.40.10.10	28-120:G,233-245:G
1sh5A01	1.10.418.10	11-114:A
1shyA02	2.40.10.10	506-596:A,712-722:A
1si5H01	2.40.10.10	495-505:H,597-711:H
1si5H02	2.40.10.10	506-596:H,712-728:H
1sj1A00	3.30.70.20	1-66:A
1sjqA00	3.30.70.330	12-99:A
1skyE01	2.40.10.170	1-82:E
1smpI00	2.40.128.10	1-100:I
1sotA01	2.40.10.10	43-145:A,238-254:A
1spbP00	3.30.70.80	7-77:P
1spjA01	2.40.10.10	16-27:A,121-232:A
1spjA02	2.40.10.10	28-120:A,233-245:A
1sqeA00	3.30.70.100	16-124:A
1sqgA03	3.30.70.1170	173-230:A
1sqjB01	2.130.10.10	3-12:B,445-763:B
1sqjB02	2.130.10.10	13-444:B,771-787:B
1stzA02	3.30.450.40	99-140:A,230-336:A
1sv5B02	3.30.70.270	99-115:B,157-238:B
1svbA02	3.30.67.10	52-62:A,122-134:A,192-235:A,257-271:A
1svdA01	3.30.70.150	16-140:A
1svpA01	2.40.10.10	114-178:A
1svpA02	2.40.10.10	179-264:A
1sxlA00	3.30.70.330	1-97:A
1szlA01	2.20.100.10	439-490:A
1t0tV01	3.30.70.1030	6-137:V
1t0tV02	3.30.70.1030	138-248:V
1t10A03	1.10.1390.10	557-604:A
1t11A01	3.30.70.1050	0-112:A
1t11A02	1.10.3120.10	113-149:A,247-378:A
1t11A03	3.10.50.40	150-246:A
1t17A00	3.30.530.20	1-148:A
1t8oA02	2.40.10.10	28-120:A,233-243:A
1t94B02	3.30.70.270	102-109:B,169-335:B
1t95A03	3.30.70.240	168-240:A
1tbs001	2.40.10.10	16-27:0,121-232:0
1tbs002	2.40.10.10	28-120:0,233-243:0
1te0A01	2.40.10.10	37-133:A
1te0A02	2.40.10.10	152-237:A
1tf1B00	3.30.450.40	6-183:B
1thzA03	3.40.140.20	228-374:A
1ti2B01	3.30.70.20	1-69:B,127-190:B
1ti6B02	3.30.70.20	70-126:B
1tiyA00	3.40.140.10	2-157:A
1tonA01	2.40.10.10	16-27:A,121-232:A
1tonA02	2.40.10.10	28-120:A,233-245:A
1tr0A00	3.30.70.100	3-108:A
1tuvA00	3.30.70.100	1-103:A
1tuwA00	3.30.70.1090	2-107:A
1tvqA00	2.40.128.20	1-125:A
1tw0A00	3.30.530.20	1-157:A
1twfB05	3.90.1070.20	548-629:B
1txlA00	2.40.128.20	28-215:A
1tz0B00	3.30.70.100	2-107:B
1u02A02	3.30.70.1020	82-157:A
1u0sA00	3.30.70.1110	175-260:A
1u17A00	2.40.128.20	1-185:A
1u1qA01	3.30.70.330	9-95:A
1u3dA03	1.10.579.10	308-497:A
1u60A00	3.40.710.10	2-310:A
1u6fA00	3.30.70.330	1-139:A
1u6zA04	3.30.70.2260	457-509:A
1u79A00	3.10.50.40	5-129:A
1u7lA01	3.30.70.1180	5-49:A,323-392:A
1u7lA03	3.30.70.100	172-261:A
1u8bA01	3.40.10.10	2-77:A
1u8sA01	3.30.70.260	2-87:A
1u8sA02	3.30.70.260	89-180:A
1u8wA00	3.30.70.141	1-149:A
1ua4A02	3.30.1110.20	32-111:A,173-204:A
1ucnA00	3.30.70.141	2-152:A
1ucyE00	2.40.10.10	149B-247:E
1ucyH00	2.40.10.10	16-149A:H
1uekA02	3.30.70.890	149-268:A
1ufwA00	3.30.70.330	1-95:A
1uhrA00	1.10.245.10	1-93:A
1uiyA02	1.10.12.10	199-253:A
1uj6A02	3.30.70.260	125-196:A
1ujoA00	1.10.418.10	1-144:A
1ukuA00	3.30.70.120	1-102:A
1ul3A00	3.30.70.120	1-112:A
1ulrA00	3.30.70.100	2-88:A
1urrA00	3.30.70.100	2-98:A
1utaA00	3.30.70.1070	243-319:A
1uvjA03	3.30.70.1600	277-332:A,398-517:A
1uw4A00	3.30.70.330	50-140:A
1uwzA00	3.40.140.10	1-130:A
1uynX00	2.40.128.130	786-1084:X
1uz5A03	2.170.190.11	49-145:A
1uzgA02	3.30.67.10	52-63:A,122-130:A,189-229:A,251-265:A
1v31A00	1.10.245.10	1-93:A
1v32A00	1.10.245.10	1-101:A
1v5iB00	3.30.70.80	1-76:B
1v5kA00	1.10.418.10	1-115:A
1v5vA02	3.30.70.1400	55-146:A
1v97A06	3.30.365.10	537-570:A,694-706:A,960-1010:A,1139-1332:A
1va0B02	3.30.950.10	115-238:B
1vbkA01	3.30.70.1510	1-83:A
1vcpA01	2.40.10.10	119-182:A
1vcpA02	2.40.10.10	183-267:A
1vdhA01	3.30.70.1030	3-123:A
1vdhA02	3.30.70.1030	124-249:A
1ve2B02	3.30.950.10	117-231:B
1vetA00	3.30.450.30	2-123:A
1vetB00	3.30.450.30	1-118:B
1vexA00	2.20.100.10	611-666:A
1vf8A02	3.10.50.10	245-315:A
1vfjB00	3.30.70.120	1-108:B
1vhfA00	3.30.70.120	0-100:A
1vhiB00	3.30.70.390	476-607:B
1vhmB00	3.30.450.40	19-178:B
1vhvB02	3.30.950.10	112-251:B
1vi7A02	3.30.70.240	138-208:A
1vioA02	3.30.70.580	58-127:A,210-231:A
1vioA03	3.30.70.1560	128-209:A
1vixA02	3.30.70.360	208-319:A
1vjhA00	3.30.530.20	1-120:A
1vjqA00	3.30.70.340	1-73:A
1vjwA00	3.30.70.20	1-59:A
1vk3A04	3.30.70.1670	508-603:A
1vk8A00	3.30.70.930	2-94:A
1vk9A00	3.40.140.30	-10-136:A
1vkpB00	3.75.10.10	7-376:B
1vkyB02	2.40.10.240	64-142:B
1vloA02	3.30.70.1400	51-138:A
1vlyA01	3.30.70.1630	13-26:A,114-196:A
1vlyA02	3.30.70.1400	27-113:A
1vmbA00	3.30.70.60	5-111:A
1vprA03	2.40.128.20	1021-1177:A
1vq0A02	3.90.1280.10	231-287:A
1vq2A00	3.40.140.10	1-193:A
1vq8B03	3.30.1430.10	78-188:B
1vq8D00	3.30.1440.10	10-174:D
1vq8S00	3.30.70.330	1-81:S
1vq8U00	2.30.170.20	4-56:U
1vq8X00	3.10.440.10	7-88:X
1vqqB04	3.40.710.10	327-665:B
1vqsA00	3.30.70.100	-5-103:A
1vqyB01	3.30.70.100	2-96:B
1vr1H02	2.40.10.10	28-120:H,233-241:H
1vr6D01	3.30.70.1140	-2-70:D
1vr9A01	3.90.1280.20	2-11:A,68-121:A
1vs3A01	3.30.70.580	1-105:A
1vs3A02	3.30.70.660	106-249:A
1vs5F01	3.30.70.60	1-92:F
1vw5A00	3.30.70.1420	3-158:A
1vwxB03	3.30.1430.10	83-205:B
1vwxd00	3.10.440.10	18-124:d
1vwxf00	2.40.10.190	2-110:f
1vwxJ00	3.30.1440.10	9-178:J
1vwxW00	2.30.170.20	1-63:W
1vwxX00	3.30.70.330	38-156:X
1vx4405	3.30.70.870	501-578:4
1vx4407	3.30.70.240	746-814:4
1vx4q01	3.30.70.1730	5-111:q,181-206:q
1vx7000	2.30.170.20	8-69:0
1vx7700	3.10.440.10	15-116:7
1vx7900	2.40.10.190	35-137:9
1vx7E03	3.30.1430.10	83-200:E
1vx7G00	3.30.1440.10	8-166:G
1vx7Y01	3.30.70.330	110-188:Y
1vyaA00	3.30.70.141	1-149:A
1vyfA00	2.40.128.20	-1-133:A
1vyhC01	2.130.10.10	101-408:C
1vyoA00	2.40.128.30	3-123:A
1vzyA02	3.90.1280.10	235-290:A
1w26A02	1.10.3120.10	111-149:A,247-432:A
1w26A03	3.10.50.40	150-246:A
1w2iA00	3.30.70.100	2-91:A
1w33A00	1.10.3160.10	70-250:A
1w4tA01	3.30.2140.10	0-88:A,188-277:A
1w4tA02	2.40.128.150	89-187:A
1w5dA01	3.40.710.10	5-71:A,286-462:A
1w5rA01	3.30.2140.10	3-85:A,186-275:A
1w5rA02	2.40.128.150	86-185:A
1w6sA00	2.140.10.10	1-596:A
1w79A01	3.40.710.10	1-68:A,285-467:A
1w7wB00	3.30.70.141	1-150:B
1w9pA02	3.10.50.10	298-360:A
1wa9A02	3.30.450.20	374-541:A
1wb7A02	3.55.40.20	93-208:A
1wbiB00	2.40.128.30	2-121:B
1wc1C00	3.30.70.1230	1004-1199:C
1wddA01	3.30.70.150	22-148:A
1wdeA02	3.30.950.10	121-294:A
1wdiA02	2.40.10.240	67-155:A
1welA00	3.30.70.330	405-528:A
1wexA01	3.30.70.330	16-88:A
1weyA00	3.30.70.330	1-104:A
1wezA01	3.30.70.330	12-93:A
1wf0A01	3.30.70.330	1-78:A
1wf1A01	3.30.70.330	18-107:A
1wf2A00	3.30.70.330	1-98:A
1wg1A01	3.30.70.330	95-165:A
1wg4A01	3.30.70.330	15-91:A
1wg5A01	3.30.70.330	14-95:A
1whvA00	3.30.70.330	423-522:A
1whwA01	3.30.70.330	35-128:A
1whxA00	3.30.70.330	212-322:A
1whyA01	3.30.70.330	92-163:A
1wixA01	1.10.418.10	7-159:A
1wjoA01	1.10.418.10	9-112:A
1wkjA00	3.30.70.141	1-137:A
1wkqB00	3.40.140.10	2-156:B
1wkuA01	1.10.418.10	42-153:A
1wkuB02	1.10.418.10	154-268:B
1wosA02	3.30.70.1400	50-136:A
1wpkA01	3.40.10.10	8-79:A
1wqsA01	2.40.10.10	1-70:A
1wqsA02	2.40.10.10	71-173:A
1wr8A02	3.90.1070.10	82-150:A
1wsrA02	3.30.70.1400	56-146:A
1wtbA00	3.30.70.330	181-259:A
1wu2A03	2.170.190.11	50-148:A
1wubA00	2.40.128.110	1-176:A
1wuuA02	3.30.70.890	213-382:A
1wwhA01	3.30.70.330	169-242:A
1wwrA00	3.40.140.10	-3-151:A
1wxrA01	2.40.10.120	1-257:A
1wy5A02	1.20.59.20	218-311:A
1wylA01	1.10.418.10	8-110:A
1wymA01	1.10.418.10	13-144:A
1wynA01	1.10.418.10	17-124:A
1wypA00	1.10.418.10	1-136:A
1wyqA01	1.10.418.10	8-112:A
1wyrA00	1.10.418.10	1-121:A
1wyzB02	3.30.950.10	122-235:B
1wz8A02	1.10.12.10	208-264:A
1x0pA01	3.30.70.100	102-197:A
1x31C02	3.30.70.1520	37-116:C
1x4aA00	3.30.70.330	1-109:A
1x4dA00	3.30.70.330	1-102:A
1x4eA00	3.30.70.330	1-85:A
1x4fA00	3.30.70.330	1-112:A
1x4gA00	3.30.70.330	1-109:A
1x4hA00	3.30.70.330	1-111:A
1x53A01	3.30.530.20	8-138:A
1x5oA01	3.30.70.330	24-109:A
1x5sA01	3.30.70.330	10-102:A
1x5tA01	3.30.70.330	3-96:A
1x60A01	3.30.70.1070	8-79:A
1x72A00	3.75.10.10	2-334:A
1x7aC01	2.40.10.10	16-27:C,121-232:C
1x7aC02	2.40.10.10	28-120:C,233-245:C
1x7vA00	3.30.70.100	0-97:A
1x8dA01	3.30.70.100	1-97:A
1x8pA00	2.40.128.20	1-184:A
1x9mA03	3.30.70.370	415-477:A,590-704:A
1xa7A00	3.40.710.10	4-251:A
1xbwC00	3.30.70.100	0-107:C
1xdfA00	3.30.530.20	1-157:A
1xerA00	3.30.70.20	1-103:A
1xfdA01	2.140.10.30	127-590:A
1xfeA01	4.10.400.10	1-38:A
1xfnA00	3.30.450.20	26-125:A
1xfsA00	3.30.530.20	6-170:A
1xilA02	3.55.40.20	83-198:A
1xipA00	2.130.10.10	1-381:A
1xiqA00	3.30.70.141	1-149:A
1xjhA00	3.90.1280.10	1-62:A
1xkiA00	2.40.128.20	12-150:A
1xknA00	3.75.10.10	2-354:A
1xksA00	2.130.10.10	75-477:A
1xkzC00	3.40.710.10	338-585:C
1xmbA02	3.30.70.360	216-333:A
1xn5A00	3.30.530.20	1-138:A
1xn6A00	3.30.530.20	1-143:A
1xn9A00	3.30.70.330	1-101:A
1xp4A01	3.40.710.10	25-293:A
1xqiA00	3.30.70.141	14-195:A
1xr5A02	3.30.70.270	213-242:A,291-366:A
1xr6A02	3.30.70.270	212-243:A,291-366:A
1xr7A02	3.30.70.270	212-243:A,291-366:A
1xreA02	3.55.40.20	92-203:A
1xrvA02	3.10.50.10	240-307:A
1xtzA02	3.30.70.260	152-235:A
1xuqA02	3.55.40.20	92-202:A
1xuvA00	3.30.530.20	11-173:A
1y0gA00	2.40.128.110	23-191:A
1y0hB00	3.30.70.100	4-101:B
1y10B02	3.30.70.1230	194-376:B
1y3jA00	3.30.70.100	1-77:A
1y4oA00	3.30.450.30	1-104:A
1y55X00	2.40.128.30	3-122:X
1y67C02	3.55.40.20	98-213:C
1y7pB01	3.30.70.260	-1-78:B
1y8tB02	2.40.10.10	103-226:B
1y9lA00	2.40.128.230	33-142:A
1yatA00	3.10.50.40	-5-107:A
1ybtB00	3.30.70.1230	291-462:B
1ybzA00	1.20.59.10	0-75:A
1ycqA00	1.10.245.10	21-108:A
1ydlA00	3.30.70.1220	1-71:A
1ydxA01	3.90.220.20	13-140:A
1ydxA03	3.90.220.20	185-328:A
1yf2A01	3.90.220.20	1-164:A,419-425:A
1yf2A03	3.90.220.20	229-375:A
1yfqA00	2.130.10.10	1-342:A
1yg0A00	3.30.70.100	1-66:A
1ygyA04	3.30.70.260	454-529:A
1yiqA01	2.140.10.10	1-578:A
1yivA00	2.40.128.20	1-131:A
1yj7B01	3.30.70.1530	21-91:B
1yjrA00	3.30.70.100	1-75:A
1ykdB01	3.30.450.40	58-254:B
1ykdB02	3.30.450.40	255-441:B
1ykwA01	3.30.70.150	4-145:A
1ylxA00	3.30.70.1480	2-100:A
1ylxB00	3.30.70.1480	2-100:B
1ym0A01	2.40.10.10	16-27:A,121-230:A
1ym0A02	2.40.10.10	28-120:A,231-245:A
1ynfA00	3.75.10.20	2-441:A
1ynjC02	3.90.1100.10	9-143:C,325-469:C,536-592:C
1yphC00	2.40.10.10	16-146:C
1yphE00	2.40.10.10	149-245:E
1yprA00	3.30.450.30	1-125:A
1yqhB00	3.30.70.930	2-101:B
1yqsA00	3.40.710.10	3-347:A
1yr2A02	2.130.10.120	109-451:A
1yrtA01	3.30.70.1720	7-43:A,188-197:A,253-354:A
1yrxC01	3.30.70.100	15-118:C
1ysjA02	3.30.70.360	178-290:A
1yspA00	3.30.450.40	1-172:A
1ysqA00	3.30.450.40	5-191:A
1yupE00	2.40.128.20	9-162:E
1yvfA03	3.30.70.270	188-228:A,286-366:A
1yw5A02	3.10.50.40	64-177:A
1ywuA00	2.40.10.220	1-125:A
1ywxA01	3.30.70.330	1-92:A
1yx2A02	3.30.70.1400	51-136:A
1yy3A02	2.40.10.240	64-162:A
1yz7A02	3.30.70.1130	173-262:A
1z24A00	2.40.128.20	1-189:A
1z2zA02	3.30.70.3160	40-129:A
1z3aA00	3.40.140.10	13-168:A
1z68A01	2.140.10.30	39-502:A
1z7s400	4.10.80.10	2-69:4
1z8gA02	2.40.10.10	163-174:A,276-392:A
1z8rA01	2.40.10.10	9-50:A
1z8rA02	2.40.10.10	51-148:A
1z94B00	3.30.530.20	2-144:B
1zavA01	3.30.70.1730	0-134:A
1zbrA00	3.75.10.10	3-341:A
1zbtA02	3.30.70.1660	109-211:A,299-358:A
1zczA02	3.40.140.20	186-302:A
1zczA03	3.40.140.20	326-452:A
1zdeA00	2.170.16.10	3-172:A
1zgwA01	3.40.10.10	1-77:A
1zhxA04	3.30.70.3490	308-434:A
1zk6A00	3.10.50.40	116-206:A
1zndA00	2.40.128.20	1-157:A
1zoyA04	4.10.80.40	558-622:A
1zpvB00	3.30.70.260	-1-83:B
1zpwX00	3.30.70.240	2-83:X
1zs6A00	3.30.70.141	18-169:A
1ztuA02	3.30.450.40	129-227:A,257-325:A
1zxfA00	3.30.530.20	1-155:A
1zxjA01	1.10.3120.10	14-211:A
1zyoA01	2.40.10.10	138-149:A,235-323:A
1zyoA02	2.40.10.10	150-234:A
2a0aA00	2.40.128.20	1-131:A
2a10D00	3.30.70.1710	4-105:D
2a1lA00	3.30.530.20	2-271:A
2a2cA02	3.30.70.3170	216-238:A,377-446:A
2a2lC00	3.30.450.150	4-146:C
2a2uA00	2.40.128.20	1-158:A
2a3jA00	3.30.70.330	22-117:A
2a6hC02	3.90.1100.10	9-143:C,324-470:C,536-592:C
2a6mB01	3.30.70.1290	16-148:B
2a8nB00	3.40.140.10	4-141:B
2aafB01	3.75.10.10	6-71:B,157-418:B
2absA02	3.30.1110.10	22-66:A,125-141:A
2abyA00	3.30.70.1980	1-122:A
2acyA00	3.30.70.100	1-98:A
2ad6A00	2.140.10.10	1-571:A
2ad9A00	3.30.70.330	49-146:A
2aefA03	3.30.70.1450	261-339:A
2aegA01	2.40.10.510	2-6:A,122-151:A,184-196:A,224-244:A
2af5A01	2.40.128.160	28-81:A
2ahmH02	3.30.70.3540	105-197:H
2aiqA01	2.40.10.10	16-25:A,127-230:A
2aiqA02	2.40.10.10	26-125:A,231-245:A
2aj0A00	3.30.70.100	1-71:A
2aj4A02	3.30.70.3170	248-268:A,444-517:A
2an7A00	6.10.180.10	1-83:A
2anyA02	2.40.10.10	28-120:A,234-245:A
2ap6A00	3.30.70.100	2-103:A
2apoA03	3.30.70.3190	103-205:A
2aq4A02	3.30.70.270	352-365:A,438-532:A
2aq5A01	2.130.10.10	8-352:A
2as9A01	2.40.10.10	1-11:A,106-207:A
2as9A02	2.40.10.10	12-105:A
2asuB01	2.40.10.10	484-492:B,587-699:B
2asuB02	2.40.10.10	493-586:B,700-708:B
2atcB01	3.30.70.140	1-100:B
2au3A01	3.90.580.10	1-97:A
2av5A00	3.30.70.3250	15-120:A
2aymA00	3.30.70.330	1-83:A
2az3B00	3.30.70.141	5-155:B
2b0fA01	2.40.10.10	1-14:A,84-182:A
2b0fA02	2.40.10.10	15-83:A
2b3jC00	3.40.140.10	1-152:C
2b3tB02	3.30.70.1660	107-209:B,307-354:B
2b3zD01	3.40.140.10	0-134:D
2b4vA03	3.30.70.1970	166-264:A
2b56A03	3.30.70.1970	166-264:A
2b9eA01	3.30.70.1170	133-210:A
2b9lA01	2.40.10.10	22-42:A,129-138:A,164-270:A,391-415:A
2b9lA03	2.40.10.10	139-163:A,271-390:A
2b9wA03	3.30.70.1990	276-370:A
2basA03	3.30.450.20	292-407:A
2basB03	3.30.450.20	292-400:B
2bb3A02	3.30.950.10	103-195:A
2bbeA00	3.30.70.100	6-108:A
2bbkH00	2.130.10.10	19-373:H
2be7E01	3.30.70.140	12-99:E
2bhgA01	2.40.10.10	7-98:A
2bhgA02	2.40.10.10	99-205:A
2bhgB01	2.40.10.10	7-99:B
2bhvD01	2.40.128.260	166-294:D,342-376:D
2bj3D02	3.30.70.1150	51-134:D
2bjdA00	3.30.70.100	12-101:A
2bk0A00	3.30.530.20	2-154:A
2bklA02	2.130.10.120	70-407:A
2bkoA02	3.30.70.1450	118-199:A
2bm0A03	3.30.70.870	433-483:A
2bmbA01	3.30.70.560	336-542:A
2boaA01	3.30.70.340	4-1006:A
2bopA00	3.30.70.330	326-410:A
2bt9C01	2.40.128.190	2-84:C
2bv3A03	3.30.70.870	435-483:A
2bw2A02	3.30.70.1740	63-140:A
2bxrA02	3.90.660.10	51-71:A,88-116:A,209-219:A,301-408:A
2bycB00	3.30.70.100	500-631:B
2c1sA00	2.40.128.30	2-124:A
2c2nA02	3.30.70.250	153-229:A
2c42A04	4.10.780.10	628-668:A
2c42A05	3.30.70.20	669-785:A
2c4iA01	2.40.128.30	5-135:A
2c4iA02	2.40.128.30	140-273:A
2c5wB00	3.40.710.10	266-650:B
2cc1A00	3.40.710.10	27-293:A
2cdqA03	3.30.70.260	326-341:A,418-485:A
2cdqA04	3.30.70.260	342-417:A
2cfxA02	3.30.70.920	51-140:A
2cg4A02	3.30.70.920	58-141:A
2cg8B02	3.30.70.560	120-268:B
2ci1A00	3.75.10.10	7-281:A
2cjaA01	3.30.70.1920	-2-162:A
2cjkA01	3.30.70.330	156-241:A
2cjkA02	3.30.70.330	242-322:A
2cjqA03	3.30.70.270	314-347:A,431-497:A
2ck3D01	2.40.10.170	9-81:D
2ckwA03	3.30.70.270	216-251:A,301-389:A
2cn2A02	2.130.10.10	49-459:A
2cn3A01	2.130.10.10	33-48:A,460-760:A
2cpdA01	3.30.70.330	230-304:A
2cpeA01	3.30.70.330	360-444:A
2cpfA00	3.30.70.330	355-452:A
2cphA01	3.30.70.330	463-541:A
2cpiA01	3.30.70.330	110-190:A
2cpjA00	3.30.70.330	58-156:A
2cpxA01	3.30.70.330	308-386:A
2cpyA01	3.30.70.330	542-623:A
2cpzA01	3.30.70.330	388-478:A
2cq0A00	3.30.70.330	224-326:A
2cq1A00	3.30.70.330	44-144:A
2cq4A01	3.30.70.330	142-238:A
2cqcA01	3.30.70.330	115-197:A
2cqdA01	3.30.70.330	10-86:A
2cqhA00	3.30.70.330	-5-87:A
2cqiA00	3.30.70.330	-6-96:A
2crlA01	3.30.70.100	18-86:A
2cs7A00	3.10.50.90	0-54:A
2cuyA02	3.30.70.250	122-190:A
2cveA02	3.30.70.240	126-191:A
2cviA01	3.30.70.920	1-74:A
2cw8A01	2.170.16.10	1-127:A,496-537:A
2cxaA01	3.30.70.3550	2-61:A
2cxiA02	3.50.40.10	81-278:A
2cxnA03	1.10.1390.10	516-556:A
2cyyA02	3.30.70.920	57-151:A
2cz4A00	3.30.70.120	2-100:A
2cz9A02	3.30.70.890	176-350:A
2cztA00	2.40.128.20	34-189:A
2czvC01	3.30.70.3250	15-120:C
2d0vI00	2.140.10.10	1-595:I
2d1cA02	3.30.70.1570	386-496:A
2d30A00	3.40.140.10	1-124:A
2d3o100	3.30.70.1050	10-109:1
2d4rA00	3.30.530.20	2-147:A
2d69B01	3.30.70.150	8-133:B
2d74B01	3.30.70.3150	38-128:B
2d85A01	1.10.418.10	9-112:A
2d86A01	1.10.418.10	9-133:A
2d87A01	1.10.418.10	6-113:A
2d88A01	1.10.418.10	10-114:A
2d89A01	1.10.418.10	3-114:A
2d8dB00	1.20.59.10	3-85:B
2d9oA00	3.30.70.330	161-260:A
2d9pA01	3.30.70.330	295-368:A
2dbbA02	3.30.70.920	59-151:A
2dcfA02	3.40.710.10	57-129:A,234-392:A
2dclA00	3.30.70.120	2-114:A
2dewX03	3.75.10.10	294-663:X
2dgqA00	3.30.70.330	31-138:A
2dgsA01	3.30.70.330	103-191:A
2dgtA01	3.30.70.330	77-149:A
2dguA00	3.30.70.330	327-429:A
2dgvA01	3.30.70.330	649-735:A
2dgwA01	3.30.70.330	292-371:A
2dgxA01	3.30.70.330	553-632:A
2dh7A00	3.30.70.330	82-186:A
2dh8A01	3.30.70.330	9-82:A
2dhaA00	3.30.70.330	143-265:A
2dhgA01	3.30.70.330	95-173:A
2dhxA01	3.30.70.330	8-82:A
2disA01	3.30.70.330	8-90:A
2ditA01	3.30.70.330	15-100:A
2diuA01	3.30.70.330	8-80:A
2divA01	3.30.70.330	8-92:A
2djwA01	3.30.70.920	1-74:A
2dk2A00	3.30.70.330	1-97:A
2dkoB00	3.30.70.1470	175-277:B
2dmwA01	3.30.450.50	10-125:A
2dngA00	3.30.70.330	26-128:A
2dnhA00	3.30.70.330	119-223:A
2dnkA00	3.30.70.330	136-240:A
2dnlA01	3.30.70.330	427-515:A
2dnmA00	3.30.70.330	1-103:A
2dnnA01	3.30.70.330	230-311:A
2dnoA00	3.30.70.330	59-160:A
2dnpA01	3.30.70.330	78-150:A
2dnqA01	3.30.70.330	1-73:A
2dnrA00	3.30.70.330	886-976:A
2dnzA01	3.30.70.330	226-318:A
2do0A01	3.30.70.330	203-278:A
2do4A01	3.30.70.330	800-875:A
2dt9A01	3.30.70.260	5-14:A,94-157:A
2dt9A02	3.30.70.260	15-93:A
2dtjA02	3.30.70.260	14-93:A
2dtjB01	3.30.70.260	2-13:B,94-168:B
2dxfA00	3.30.70.141	6-158:A
2dy1A03	3.30.70.870	378-453:A
2e0iD03	1.10.579.10	258-430:D
2e0nB02	3.30.950.10	134-245:B
2e1mC01	3.30.70.2100	532-599:C
2e1qC06	3.30.365.10	531-571:C,961-1011:C,1140-1333:C
2e1qC08	3.30.365.10	695-741:C,838-960:C
2e1qC09	3.30.365.10	742-837:C
2e1qC10	3.30.365.10	1012-1139:C
2e29A01	3.30.70.2280	17-92:A
2e3nA00	3.30.530.20	365-598:A
2e3tB06	3.30.365.10	552-566:B,960-1010:B,1150-1310:B
2e44A01	3.30.70.330	81-155:A
2e5gA01	3.30.70.330	65-136:A
2e5hA01	3.30.70.330	8-87:A
2e5iA01	3.30.70.330	215-309:A
2e5jA01	3.30.70.330	296-383:A
2e7vA01	3.30.70.960	45-153:A
2e9kA01	1.10.418.10	10-114:A
2ea3A01	2.40.10.10	1-69:A,169-183:A
2ea3A02	2.40.10.10	70-168:A
2ea9A01	3.30.450.20	17-110:A
2ebeA00	3.30.70.2290	1-106:A
2ec2B00	3.30.70.1290	1-131:B
2ecfA01	2.140.10.30	22-481:A
2ee7A01	1.10.418.10	13-127:A
2eekA01	2.40.10.10	16-27:A,121-232:A
2eekA02	2.40.10.10	28-120:A,233-243:A
2eeyA00	3.30.70.640	2-161:A
2efvA00	3.30.70.3260	6-87:A
2efxF00	3.40.710.10	9-361:F
2eg2A00	3.30.70.120	1-112:A
2ej5A02	1.10.12.10	202-259:A
2ek1A00	3.30.70.330	875-953:A
2ek6A00	3.30.70.330	13-90:A
2eknA00	3.30.70.640	12-156:A
2epiB00	3.30.70.930	3-98:B
2eqnA01	2.40.10.230	17-103:A
2eqoA01	1.10.418.50	10-140:A
2escA02	3.10.50.10	240-307:A
2etnA02	3.10.50.30	78-151:A
2ew9A01	3.30.70.100	1-77:A
2ew9A02	3.30.70.100	78-149:A
2ewhA01	3.30.70.1710	6-90:A
2ewoA00	3.75.10.10	2-370:A
2ewvA01	3.30.450.90	12-113:A
2ex2A01	3.40.710.10	22-81:A,293-477:A
2exuA02	3.30.70.940	285-377:A
2ey4D00	2.40.10.230	1-75:D
2eyiA01	1.10.418.10	26-139:A
2eyiA02	1.10.418.10	140-259:A
2eyqA05	2.40.10.170	480-538:A
2f01B00	2.40.128.30	16-135:B
2f09A00	2.40.128.200	1-82:A
2f1fA01	3.30.70.260	1-79:A
2f1fA02	3.30.70.1150	80-157:A
2f23A02	3.10.50.30	78-151:A
2f3jA02	3.30.70.330	61-158:A
2f40A00	3.30.70.1750	1-74:A
2f4eB00	3.10.50.40	34-160:B
2f4lA02	2.40.10.120	77-119:A
2f5gA00	3.30.70.1290	2-131:A
2f7vA02	3.30.70.360	167-280:A
2f83A05	2.40.10.10	361-604:A
2f8mA02	3.30.70.260	123-201:A
2f91A01	2.40.10.10	16-27:A,121-233:A
2f91A02	2.40.10.10	28-120:A,234-244:A
2f9nA01	2.40.10.10	16-27:A,121-232:A
2f9nA02	2.40.10.10	28-120:A,233-244:A
2fb0A00	3.30.70.100	-2-91:A
2fc8A00	3.30.70.330	1-102:A
2fc9A00	3.30.70.330	1-101:A
2fcwB01	4.10.400.10	86-121:B
2fcwB02	4.10.400.10	122-163:B
2fdnA00	3.30.70.20	1-55:A
2ffsA00	3.30.530.20	2-151:A
2ffyA00	3.40.710.10	4-361:A
2fgcA01	3.30.70.260	27-102:A
2fgcA03	3.30.70.1150	112-187:A
2fgdD03	3.30.70.1150	83-163:D
2fgoA00	3.30.70.20	1-81:A
2fgsA01	2.40.128.110	42-191:A
2fh5A01	3.30.450.60	1-129:A
2fipA00	3.30.70.3560	2-116:A
2fiuA00	3.30.70.100	2-96:A
2fkgA01	2.40.128.160	28-104:A
2flhB00	3.30.530.20	1-153:B
2fomB01	2.40.10.120	18-85:B
2fomB02	2.40.10.10	86-167:B
2fp1B00	1.20.59.10	36-199:B
2fp7B01	2.40.10.120	19-85:B
2fp7B02	2.40.10.10	86-170:B
2fphX02	3.30.70.330	82-169:X
2fr2A00	2.40.128.20	4-164:A
2fr5A00	3.40.140.10	11-146:A
2ftbA00	2.40.128.20	1-125:A
2ftrA00	3.30.70.100	4-106:A
2ftrB00	3.30.70.100	8-104:B
2fw2D02	1.10.12.10	204-258:D
2fwvA00	2.40.128.20	27-226:A
2fy1A01	3.30.70.330	1-83:A
2fyqA01	2.40.10.10	1-70:A
2fyuI00	2.10.210.10	1-57:I
2fyxA00	3.30.70.1290	1-130:A
2fz0A00	3.30.450.230	1-149:A
2g0cA00	3.30.70.330	404-478:A
2g0iA00	3.30.70.1490	0-111:A
2g0jB00	3.30.70.1490	0-111:B
2g1dA00	3.30.70.330	1-98:A
2g4bA01	3.30.70.330	145-237:A
2g6vA01	3.40.140.10	-4-135:A
2g7bA00	2.40.128.20	1-137:A
2g7uA02	3.30.450.40	79-255:A
2g84A01	3.40.140.10	9-181:A
2g8cO01	2.40.128.160	28-127:O
2g9oA00	3.30.70.100	1-77:A
2gagC02	3.30.70.1520	39-118:C
2gbbA00	1.20.59.10	31-186:A
2gc9B00	2.40.128.20	0-160:B
2gffA00	3.30.70.100	2-97:A
2ggvB01	2.40.10.120	10-85:B
2ghpA01	3.30.70.330	41-114:A
2ghpA03	3.30.70.330	207-291:A
2ghpB02	3.30.70.330	115-206:B
2ghvC01	3.30.70.1840	320-433:C,485-502:C
2gj2A00	3.30.70.2070	2-80:A
2gj3A00	3.30.450.20	22-140:A
2gjfA00	3.30.70.340	1-72:A
2gmhA03	3.30.70.20	484-579:A
2gmlA01	3.30.70.580	1-68:A,143-174:A
2gmlA02	3.30.70.1560	69-142:A
2gnxA02	3.30.450.240	296-430:A
2go8A01	3.30.70.100	11-103:A
2gqcA01	3.30.70.2080	1-56:A
2gqqA02	3.30.70.920	65-149:A
2gs8A02	3.30.70.890	175-314:A
2gtlM02	2.40.128.620	60-225:M
2gtlN02	2.40.128.620	60-229:N
2gtlO02	2.40.128.620	60-222:O
2gtrA02	1.10.12.10	205-260:A
2gtvX00	1.20.59.10	1-104:X
2gv1A00	3.30.70.100	1-92:A
2gw8A00	3.30.70.120	0-112:A
2gx5C00	3.30.450.40	0-160:C
2gx8A02	3.30.70.120	133-242:A
2gzaA01	3.30.450.90	21-128:A
2gzoA02	3.30.70.1300	42-130:A
2h1yA02	3.30.70.250	125-194:A
2h28A01	3.30.450.20	27-118:A
2h5cA01	2.40.10.10	16-119:A,231-243:A
2h5cA02	2.40.10.10	120-230:A
2h5eA03	3.30.70.3280	390-529:A
2h88A04	4.10.80.40	557-621:A
2hafA02	3.30.70.1300	56-145:A
2haiA03	3.30.70.270	188-228:A,286-365:A
2halA01	2.40.10.10	1-100:A,204-212:A
2halA02	2.40.10.10	101-203:A
2hekA02	3.30.70.1370	282-369:A
2hesX00	2.130.10.10	3-326:X
2hfnA01	3.30.70.100	5-100:A
2hfsA02	3.30.70.890	181-326:A
2hfvA01	3.30.70.790	21-97:A
2hfzA01	3.30.70.2840	274-316:A,350-363:A,450-457:A,576-599:A
2hg0A02	3.30.67.10	52-61:A,122-132:A,195-232:A,258-269:A
2hg4A02	3.30.70.3290	457-552:A,857-901:A
2hg6A00	3.90.1650.10	1-106:A
2hglA01	3.30.70.330	1-100:A
2hgmA01	3.30.70.330	109-190:A
2hgnA00	3.30.70.330	287-367:A
2hhpA03	3.30.70.590	353-522:A
2hiqA00	3.30.70.100	9-104:A
2hiyA02	3.30.70.1260	89-180:A
2hiyB01	3.30.70.1280	0-88:B
2hjeA01	3.30.450.220	52-207:A
2hk2A02	3.30.70.890	182-327:A
2hkeA02	3.30.70.890	176-371:A
2hlcA01	2.40.10.10	30-121:A,235-246:A
2hlcA02	2.40.10.10	16-29:A,122-234:A
2hntC00	2.40.10.10	16-72:C
2hntE00	2.40.10.10	80-142:E
2hpuA01	3.30.70.2060	35-97:A
2hpuA02	3.30.70.2050	98-160:A
2hrvA01	2.40.10.10	1-44:A
2hrvA02	2.40.10.10	45-139:A
2hurA00	3.30.70.141	2-143:A
2hvwA00	3.40.140.10	3-149:A
2hvzA01	3.30.70.330	1-72:A
2hw5A02	1.10.12.10	233-289:A
2hxvA01	3.40.140.10	-3-147:A
2hz5A00	3.30.450.30	5-94:A
2hzcA00	3.30.70.330	143-229:A
2hzrA00	2.40.128.20	3-168:A
2i1pA00	4.10.400.10	1182-1229:A
2i38A02	3.30.70.330	66-150:A
2i5vO01	2.40.128.160	28-127:O
2i9sA00	3.30.70.260	1-97:A
2i9yA00	3.30.530.20	17-173:A
2ia0B02	3.30.70.920	59-162:B
2ia2A02	3.30.450.40	84-265:A
2iboA00	3.30.70.930	2-90:A
2idlA01	3.30.70.1490	1-112:A
2iexA02	1.10.12.10	210-260:A
2ifxA01	3.30.70.100	0-44:A,62-104:A
2igpA00	1.10.418.30	82-195:A
2ih2A02	3.90.220.10	244-412:A
2ihr102	3.30.70.1660	107-209:1,306-351:1
2iidA01	3.90.660.10	4-25:A,73-129:A,233-236:A,324-420:A
2iihA00	3.30.70.640	10-155:A
2ijaA00	3.30.2140.20	-1-290:A
2ijd101	2.40.10.120	1-180:1
2ijrA01	3.30.70.1270	1-29:A,209-276:A
2il5A00	3.30.530.20	5-168:A
2imzA00	2.170.16.10	2-439:A
2inwA01	3.30.450.20	27-120:A
2iphA01	2.40.10.10	1001-1070:A
2iphA02	2.40.10.10	1071-1180:A
2ipqX02	2.40.10.200	418-438:X,472-528:X
2iq8A03	3.30.70.260	185-261:A
2iq8B03	3.30.70.260	185-261:B
2iruA02	3.30.70.3300	134-271:A
2iujA05	1.20.245.10	486-852:A
2iukA05	1.20.245.10	498-863:A
2ivdA02	3.90.660.20	47-105:A,207-228:A,308-414:A
2ivyA01	3.30.70.240	2-75:A
2iwbA00	3.40.710.10	340-585:A
2iwkA01	2.130.10.10	10-476:A
2iygB00	3.30.70.100	14-121:B
2izbA00	2.40.128.30	13-134:A
2j01100	2.30.170.40	8-96:1
2j07A03	1.10.579.10	259-420:A
2j0wA03	3.30.70.260	294-308:A,384-449:A
2j0wA04	3.30.70.260	309-383:A
2j3tC00	3.30.450.70	2-143:C
2j3tD01	3.30.450.70	2-22:D,103-215:D
2j3wC00	3.30.450.70	-1-140:C
2j4dB03	1.10.579.10	345-500:B
2j5aA00	3.30.70.60	3-108:A
2j5uA02	2.40.10.340	113-181:A,262-276:A
2j5uA03	2.40.10.350	182-261:A
2j76E00	3.30.70.330	1-81:E
2j80B00	3.30.450.20	6-129:B
2j8aA01	3.30.70.330	247-339:A
2j92A01	2.40.10.10	7-98:A
2j92A02	2.40.10.10	99-207:A
2j98A01	2.40.10.250	9-108:A
2j9cA00	3.30.70.120	-1-115:A
2j9lF01	3.90.1280.20	578-595:F,688-749:F
2j9oD01	3.40.710.10	14-276:D
2jaeA02	3.90.660.10	52-128:A,230-238:A,317-422:A
2jdjA00	3.30.70.100	2-105:A
2je2A00	3.50.70.20	1-170:A
2jerB00	3.75.10.10	2-365:B
2jetB00	2.40.10.10	19-146:B
2jetC00	2.40.10.10	151-243:C
2jfkA03	3.30.70.250	614-679:A
2jfkC01	3.30.70.3290	419-490:C,805-823:C
2jfkD01	3.30.70.3290	411-489:D,788-820:D
2jgsB00	2.40.128.30	1-130:B
2jh3A04	3.30.70.2320	387-464:A
2jheA01	3.30.70.260	1-81:A
2jheA02	3.30.450.20	82-190:A
2jkgA00	3.30.450.30	5-169:A
2jkhA01	2.40.10.10	16-27:A,121-232:A
2jkhA02	2.40.10.10	28-120:A,233-244:A
2jm4A00	4.10.400.10	1-43:A
2jmbA00	2.40.128.290	1-79:A
2jmzA01	2.170.16.10	8-175:A
2jnjA00	3.30.70.1220	1-74:A
2joqA01	3.30.70.260	17-91:A
2jozA01	2.40.128.20	18-113:A
2jrsA01	3.30.70.330	25-103:A
2jsxA01	3.30.70.920	5-75:A
2jv9A01	1.10.418.10	3-110:A
2jvoA00	3.30.70.330	28-104:A
2jwnA01	3.30.70.330	13-112:A
2jx2A00	3.30.70.330	35-121:A
2jz5A00	3.30.70.860	1-91:A
2jz6A01	2.30.170.40	24-73:A
2jzvA00	3.10.50.40	-5-245:A
2k06A00	3.30.70.940	1-123:A
2k23A00	2.40.128.20	1-178:A
2k2nA00	3.30.450.40	31-202:A
2k2pA00	3.30.70.100	22-85:A
2k31A00	3.30.450.40	154-302:A
2k3iA01	3.30.70.860	25-109:A
2k3kA00	3.30.70.330	1-104:A
2k5gA01	3.30.530.20	12-191:A
2k7hA00	3.30.530.20	1-157:A
2k7jA00	3.30.70.100	1-99:A
2kb2A00	3.30.70.100	1-148:A
2kcaA00	2.40.10.270	35-143:A
2kcoA01	2.40.10.310	58-133:A
2kcpA01	2.40.10.310	23-90:A
2kcqA00	3.40.140.10	1-153:A
2kd2A01	2.40.128.180	96-179:A
2kdkA01	3.30.450.20	318-426:A
2kdoA03	3.30.70.240	173-252:A
2kewA00	3.30.530.20	1-152:A
2kf2A00	3.30.530.20	1-167:A
2kfnA03	3.30.70.370	659-708:A,853-927:A
2kfwA01	3.10.50.40	1-70:A,122-164:A
2kfwA02	2.40.10.330	71-121:A
2kgjA00	3.10.50.40	1-102:A
2kh9A00	3.30.70.330	114-199:A
2khcA00	3.30.70.330	480-597:A
2khdA00	3.30.70.860	1-108:A
2ki2A00	3.30.70.330	1-77:A
2kjfA00	1.20.225.10	1-60:A
2kjwA00	3.30.70.60	1-96:A
2kkhA01	3.30.70.100	12-86:A
2kksA00	3.40.140.10	1-146:A
2kmgA00	3.30.70.3580	1-142:A
2knqA01	3.55.40.10	6-137:A
2knxA00	4.10.400.10	1-50:A
2ko6A00	1.10.1580.20	1-89:A
2kr7A01	3.10.50.40	1-75:A,133-151:A
2kr7A02	2.40.10.330	76-132:A
2krbA00	3.30.70.330	15-95:A
2krrA01	3.30.70.330	8-81:A
2krrA02	3.30.70.330	89-165:A
2ksnA01	1.20.225.20	46-123:A
2kt2A00	3.30.70.100	1-69:A
2ktsA01	2.40.128.270	11-112:A
2ku7A00	3.30.70.330	1-140:A
2kviA00	3.30.70.330	1-77:A
2kw1A01	2.40.128.180	6-89:A
2kyyA00	3.30.950.30	1-153:A
2kyzA00	3.30.70.100	1-67:A
2kz4A00	2.40.10.270	1-112:A
2l08A00	3.30.70.330	1-97:A
2l1iA00	3.30.70.2330	50-171:A
2l1mA00	3.30.450.20	1-135:A
2l1nA00	1.10.418.90	1-120:A
2l3gA00	1.10.418.10	1-126:A
2l3mA00	3.30.70.100	1-71:A
2l48A00	3.30.70.2030	149-233:A
2l5pA00	2.40.128.20	29-203:A
2l6oA01	2.40.10.320	1-72:A
2l8oA00	3.30.530.20	1-144:A
2l9cA01	2.40.128.20	27-181:A
2l9dA00	3.30.70.2340	1-108:A
2l9pA00	3.30.530.20	1-164:A
2l9wA00	3.30.70.330	292-399:A
2la4A00	3.30.70.330	314-414:A
2la6A01	3.30.70.330	13-98:A
2la7A01	2.40.128.270	18-145:A
2lakA00	3.30.530.20	1-160:A
2lbaA00	2.40.128.20	1-127:A
2lcgA00	3.30.530.20	1-142:A
2lcjA00	2.170.16.10	1-185:A
2ldiA00	3.30.70.100	6-76:A
2ldkA00	3.30.530.20	1-172:A
2le1A00	3.30.530.20	1-151:A
2leaA01	3.30.70.330	11-101:A
2lepA00	3.30.70.2350	1-63:A
2leqA00	3.30.530.20	1-146:A
2lf2A00	3.30.530.20	1-175:A
2lfvA00	3.30.70.1070	323-428:A
2lghA00	3.30.530.20	1-144:A
2lgoA00	3.10.50.40	1-130:A
2lioA00	3.30.530.20	1-136:A
2lj4A00	3.10.50.40	4-118:A
2lknA00	3.10.50.40	2-166:A
2lkzA01	3.30.70.330	11-95:A
2llzA01	3.30.70.2360	11-100:A
2lp4A02	3.30.70.400	146-225:A
2lp6A00	2.40.10.190	1-91:A
2lqbA00	3.30.70.100	1-76:A
2lqjA00	3.30.70.260	141-234:A
2lt1A00	2.40.10.170	1-75:A
2lt4A00	2.40.10.170	1-71:A
2lu1A00	3.30.70.2370	26-114:A
2lu2A00	3.30.70.2380	58-138:A
2lvwA00	3.30.70.260	1-98:A
2lw5A00	3.30.67.30	1-78:A
2lwyA00	2.170.16.10	-3-135:A
2lxfA00	3.30.70.100	1-121:A
2lxiA00	3.30.70.330	1-91:A
2lxuA01	3.30.70.330	4-100:A
2m08A00	3.10.50.40	1-93:A
2m0pA00	4.10.400.10	1103-1148:A
2m1cA00	3.30.450.20	49-161:A
2m1iA00	3.10.50.40	1-97:A
2m2bA00	3.30.70.330	1-131:A
2m3dA01	3.30.70.2280	18-95:A
2m3xB02	2.40.10.360	79-143:B
2m47A00	3.30.530.20	1-163:A
2m4lA00	2.40.128.360	1-99:A
2m4mA00	3.30.70.330	1-124:A
2m5tA01	2.40.10.10	1-43:A
2m5tA02	2.40.10.10	44-142:A
2m5yA01	3.30.70.2390	33-122:A
2m70A01	3.30.70.330	69-155:A
2m7pA00	4.10.400.10	1-42:A
2m88A01	3.30.70.330	24-109:A
2m89A00	3.30.530.20	1-134:A
2m96A00	4.10.400.10	1-44:A
2m9kA00	3.30.70.330	26-118:A
2mb0B01	3.30.70.330	9-84:B
2mdaA00	3.30.70.260	65-159:A
2mewA00	3.30.70.600	1-82:A
2mf9A00	3.10.50.40	1-157:A
2mgzA00	3.30.70.330	96-189:A
2mhdA00	2.40.128.370	1-110:A
2mheA00	3.30.70.2400	1-74:A
2mj6A00	3.30.450.250	1-90:A
2mjnA02	3.30.70.330	188-274:A
2mjuA01	3.30.70.330	325-432:A
2mkcA00	3.30.70.330	1-118:A
2mkhA02	3.30.70.330	333-429:A
2mkjA02	3.30.70.330	157-254:A
2mkyA00	3.30.70.1530	19-76:A
2mlxA01	3.30.70.1050	1-110:A
2mmyA01	3.30.70.330	233-318:A
2mntA00	3.10.50.40	264-383:A
2mouA00	3.30.530.20	1-220:A
2mp8A00	1.20.225.10	1-64:A
2mpsA00	1.10.245.10	3-109:A
2mpuA00	3.30.70.330	1-92:A
2mq8A00	3.30.70.600	1-112:A
2mqmA01	3.30.70.330	185-291:A
2mssA00	3.30.70.330	110-184:A
2mtlA00	3.30.70.600	1-88:A
2mxyA00	3.30.70.330	2-106:A
2myfA00	3.30.70.330	-2-86:A
2mzjA00	3.30.70.330	1-82:A
2mzqA00	3.30.70.330	327-427:A
2mzrA00	3.30.70.330	142-236:A
2mzsA00	3.30.70.330	260-358:A
2mztA00	3.30.70.330	355-454:A
2n3lA00	3.30.70.330	-2-86:A
2n3oA00	3.30.70.330	41-163:A
2n7yA00	3.30.70.100	1-76:A
2n82B00	3.30.70.330	105-208:B
2n93A00	2.40.128.20	1-130:A
2nn5A00	3.30.530.20	-10-160:A
2nndA00	2.40.128.20	1-158:A
2npnA02	3.30.950.10	142-250:A
2nrjA01	1.20.1170.10	10-341:A
2nrqA00	3.30.1440.10	4-144:A
2ns9A01	3.30.530.20	9-156:A
2nsaA00	1.10.3120.10	244-410:A
2nscA01	3.30.70.1050	1-78:A
2nuhA00	3.30.70.120	3-106:A
2nutC00	3.30.450.50	1-157:C
2nwuB01	3.30.1440.10	2-136:B
2nx8A00	3.40.140.10	6-173:A
2nxuA01	3.30.70.3150	35-107:A
2nyiA01	3.30.70.260	2-82:A
2nyiA02	3.30.70.260	87-176:A
2nytD00	3.40.140.10	40-224:D
2nzcB00	3.30.70.1150	2-82:B
2o0yB02	3.30.450.40	84-260:B
2o2cA03	1.10.1390.10	559-606:A
2o3oB01	2.40.128.690	34-70:B,191-277:B
2o62A01	2.40.128.20	2-132:A
2o62A02	2.40.128.20	133-269:A
2o66C00	3.30.70.120	3-125:C
2o8lA01	2.40.10.10	1-14:A,116-216:A
2o8lA02	2.40.10.10	15-115:A
2o8mA01	2.40.10.120	-3-94:A
2o8mA02	2.40.10.10	95-182:A
2o8mB01	2.40.10.120	29-94:B
2o95B00	3.40.140.10	1-181:B
2o99B00	3.30.450.40	1-178:B
2oa9B02	3.30.70.3570	64-159:B,189-232:B
2oap101	3.30.450.380	5-230:1
2od3B01	2.40.10.10	16-27:B,121-232:B
2od4B01	3.30.70.100	6-94:B
2od6A00	3.30.70.100	0-109:A
2od6B00	3.30.70.100	2-109:B
2od6C00	3.30.70.100	3-109:C
2od6D00	3.30.70.100	2-109:D
2odiA02	3.30.70.3570	71-148:A,187-223:A
2odpA02	2.40.10.10	442-560:A
2odpA03	2.40.10.10	561-730:A
2oemA01	3.30.70.150	2-120:A
2ofhX00	3.30.70.100	6-76:X
2og4A01	3.40.140.10	2148-2388:A
2ogkD00	3.30.1440.10	3-144:D
2ohdF00	3.30.70.640	4-147:F
2oi2A02	3.30.70.890	159-292:A
2oizA01	2.130.10.10	85-428:A
2ok5A02	2.40.10.120	471-689:A
2okqB00	3.30.70.100	-8-117:B
2ol6O01	2.40.128.160	28-126:O
2olgA01	2.40.10.10	122-238:A,354-365:A
2olgA02	2.40.10.10	239-353:A
2olvA03	3.40.710.10	336-517:A,549-651:A,653-692:A
2omlA01	3.30.70.580	36-99:A,206-215:A
2omlA02	3.30.70.1560	100-205:A
2omoE00	3.30.70.100	2-95:E
2oo4A02	3.30.70.3310	1540-1672:A
2oolA01	3.30.450.20	26-136:A
2oolB02	3.30.450.40	137-332:B
2op5B01	3.30.70.100	8-108:B
2opsB02	3.30.70.270	99-115:B,157-188:B
2opsB03	3.30.70.270	189-319:B
2oq5A01	2.40.10.10	16-27:A,121-232:A
2oq5A02	2.40.10.10	28-120:A,233-244:A
2osrA00	3.30.70.330	80-166:A
2ouaA01	2.40.10.10	15A-119:A,231-244:A
2ouaA02	2.40.10.10	120-230:A
2ougA00	3.30.70.940	2-156:A
2ovrB02	2.130.10.10	2368-2706:B
2ovsA00	2.40.128.380	-6-111:A
2p04A00	3.30.450.260	1-107:A
2p08B00	3.30.450.260	10-119:B
2p4vA02	3.10.50.30	77-156:A
2p5vA02	3.30.70.920	59-142:A
2p5zX03	4.10.180.10	293-308:X
2p8gA00	2.40.128.20	0-161:A
2p8iC00	3.30.70.1240	0-115:C
2p8rA01	3.40.140.10	2062-2303:A
2p9cA03	3.30.70.260	328-409:A
2pa8D03	3.30.70.20	167-223:D
2pbcA00	3.10.50.40	41-140:A
2pbdP00	3.30.450.30	1-139:P
2pbiB00	2.130.10.10	9-353:B
2pbpA02	1.10.12.10	201-257:A
2pbyA01	3.40.710.10	2-61:A,200-302:A
2pc6A01	3.30.70.260	0-79:A
2pc6A02	3.30.70.1150	80-156:A
2pcsA00	3.30.530.20	1-160:A
2pd1B01	3.30.70.100	2-93:B
2pd8B00	3.30.450.20	45-184:B
2pebA00	3.30.70.1240	2-116:A
2pehA01	3.30.70.330	304-388:A
2pfdA02	3.30.70.670	182-326:A
2pfeA01	2.40.10.10	15-119:A,231-245:A
2pfeA02	2.40.10.10	120-230:A
2pffB05	3.30.70.2430	1851-1911:B
2pfrB00	3.30.2140.20	1-290:B
2pgcA02	3.30.70.100	101-206:A
2pgcC01	3.30.70.100	4-100:C
2pi6A02	3.10.50.10	240-307:A
2pkaA00	2.40.10.10	16-95B:A
2pkaB00	2.40.10.10	95Y-246:B
2pm7D01	2.130.10.10	10-296:D
2pm9A01	2.130.10.10	5-331:A
2pmzB05	3.90.1070.20	479-571:B
2pn0A02	3.10.50.30	46-127:A
2pn6A02	3.30.70.920	53-150:A
2pokA02	3.30.70.360	201-370:A
2pp6A02	2.40.10.210	23-93:A
2ppnA00	3.10.50.40	1-107:A
2ppyA02	1.10.12.10	206-265:A
2pr5B00	3.30.450.20	21-146:B
2psoB02	3.30.530.20	927-1104:B
2psxA01	2.40.10.10	16-27:A,121-234:A
2psxA02	2.40.10.10	28-120:A,235-246:A
2pt7C01	3.30.450.90	30-135:C
2pv1A00	3.10.50.40	172-274:A
2pw9A01	4.10.80.30	7-31:A
2pw9D03	3.40.140.10	111-257:D
2pxgA01	3.30.1450.10	21-97:A
2py5A05	4.10.80.20	396-425:A
2py5A06	4.10.80.30	532-575:A
2pzzA01	3.30.1440.10	2-133:A
2q0oA01	3.30.450.80	2-169:A
2q2kA00	6.10.180.20	4-48:A
2q6dC01	2.40.10.10	6-14:C,98-197:C
2q6fA01	2.40.10.10	14-96:A
2q6fA02	2.40.10.10	97-184:A
2q79A00	3.30.70.330	283-362:A
2qa1A02	3.30.70.2450	173-256:A
2qa2A02	3.30.70.2450	173-256:A
2qa4G01	3.30.70.1730	7-122:G
2qa9E01	2.40.10.10	16-116:E,231-242:E
2qa9E02	2.40.10.10	117-230:E
2qbuA02	3.30.950.10	133-228:A
2qc3A02	3.30.70.250	127-190:A
2qc5A00	2.130.10.10	-3-294:A
2qezA01	2.30.170.30	2-53:A
2qf0B02	2.40.10.10	142-252:B
2qf4A01	2.40.10.340	108-168:A,260-277:A
2qf4A02	2.40.10.350	169-259:A
2qfjA01	3.30.70.330	100-208:A
2qfjA02	3.30.70.330	209-295:A
2qifA00	3.30.70.100	1-69:A
2qimA00	3.30.530.20	1-157:A
2qjxA00	1.10.418.10	8-124:A
2qjzA00	1.10.418.10	13-133:A
2qkpD00	3.30.450.20	315-448:D
2qlcA00	3.40.140.10	1-126:A
2qlwA01	3.30.70.100	-1-99:A
2qlwB01	3.30.70.100	-1-99:B
2qlxA01	3.30.70.100	-1-99:A
2qlxB01	3.30.70.100	-1-99:B
2qmiA01	3.40.710.10	1-347:A
2qmiA02	2.40.128.210	348-447:A
2qmwA03	3.30.70.260	185-261:A
2qmwB03	3.30.70.260	185-261:B
2qmxA03	3.30.70.260	190-280:A
2qn6B00	3.30.70.1130	176-265:B
2qo3A02	3.30.70.3290	468-559:A,865-908:A
2qo5A00	2.40.128.20	0-128:A
2qpvA00	3.30.530.20	2-133:A
2qrrA00	3.30.70.260	2-98:A
2qsfA04	3.30.70.2460	557-632:A
2qswA00	3.30.70.260	256-345:A
2qtsA02	2.60.470.10	74-96:A,165-225:A,246-282:A,367-423:A
2qv6A01	3.30.70.1230	1-128:A
2qv6B02	3.30.70.270	129-250:B
2qv8B00	3.55.40.10	30-184:B
2qx0A00	3.30.70.560	1-159:A
2qxiA02	2.40.10.10	28-120:A,235-246:A
2qy0B01	2.40.10.10	447-458:B,559-674:B
2qy0D02	2.40.10.10	459-558:D,675-686:D
2qyaA01	3.30.1860.10	2-108:A
2qybA00	3.30.450.40	7-157:A
2qycA00	3.30.70.100	0-101:A
2qycB00	3.30.70.100	0-101:B
2qygA01	3.30.70.150	1-145:A
2qz6A00	3.40.710.10	7-360:A
2r01A02	2.20.180.10	166-207:A
2r0lA02	2.40.10.10	28-120:A,231-243:A
2r0oA02	1.10.418.10	159-272:A
2r0oB01	1.10.418.10	44-158:B
2r3vA02	3.30.70.890	227-374:A
2r4fA03	3.30.70.420	587-703:A
2r4fD01	1.10.3270.10	458-536:D
2r55A00	3.30.530.20	2-213:A
2r78C00	3.30.450.20	4-119:C
2r7fA03	4.10.80.30	240-260:A
2r7rA04	3.30.70.2480	255-279:A,491-520:A,596-697:A
2r8uA00	1.10.418.10	1-131:A
2ra3A01	2.40.10.10	16-27:A,121-232:A
2ra3A02	2.40.10.10	28-120:A,233-246:A
2ra6C00	2.40.128.20	24-166:C
2ra9A02	2.30.270.10	83-155:A
2raqB01	3.30.70.1340	2-87:B
2rb7A02	3.30.70.360	174-280:A
2rcqA00	2.40.128.20	-3-137:A
2rcvA02	3.55.40.20	91-201:A
2rdeA02	2.40.10.220	137-247:A
2rdlA01	2.40.10.10	16-27:A,121-232:A
2rdlA02	2.40.10.10	28-120:A,233-245:A
2re1A02	3.30.70.260	262-339:A
2re1B01	3.30.70.260	246-261:B,340-404:B
2re3A02	2.30.270.10	93-162:A
2rhqB03	3.50.40.10	203-404:B
2rhsD06	3.30.70.380	712-799:D
2rijA01	3.30.70.2010	0-165:A
2rilA00	3.30.70.100	0-98:A
2rjzA02	3.30.70.60	103-201:A
2roeA00	3.30.70.100	1-66:A
2ropA01	3.30.70.100	20-90:A
2ropA02	3.30.70.100	120-190:A
2rpzA00	3.40.140.10	39-230:A
2rqcA00	3.30.70.330	376-490:A
2rqkA00	3.30.70.260	1-141:A
2rraA01	3.30.70.330	115-201:A
2rrnA01	3.30.70.2040	477-559:A
2rs2A00	3.30.70.330	20-103:A
2rsqA00	3.30.70.100	9-79:A
2rt3A00	3.30.70.330	188-284:A
2rugA00	3.30.70.330	433-546:A
2ruhA00	1.10.245.10	-11-119:A
2rvjA01	3.30.70.330	438-535:A
2sfaA01	2.40.10.10	1-78:A,179-191:A
2sfaA02	2.40.10.10	79-178:A
2sgaA01	2.40.10.10	16-115:A,231-242:A
2sgaA02	2.40.10.10	116-230:A
2u1aA00	3.30.70.330	1-88:A
2u2fA00	3.30.70.330	1-85:A
2uv0H00	3.30.450.80	2-168:H
2uv8A06	3.30.70.2490	1115-1181:A
2uv8G03	3.30.70.3320	317-424:G
2uv8G09	2.40.128.700	1415-1529:G
2uv8G12	3.30.70.3330	1844-1971:G
2uv9A07	3.30.70.2490	1090-1156:A
2uvaG03	3.30.70.3320	329-436:G
2uvaG09	2.40.128.700	1438-1553:G
2uvaG12	3.30.70.3330	1873-2000:G
2uywA00	2.40.128.30	4-122:A
2uzfA02	1.10.12.10	211-261:A
2uzxB01	2.130.10.10	42-531:B
2v0nB02	3.30.70.270	289-455:B
2v1zA00	3.40.710.10	1-270:A
2v2fF00	3.40.710.10	268-651:F
2v2kB00	3.30.70.20	1-103:B
2v3mB00	2.40.10.230	122-220:B
2v4jA02	3.30.70.2500	65-165:A
2v4jA04	3.30.70.20	240-323:A
2v4jB01	3.30.70.3340	2-133:B
2v4jB03	3.30.70.20	209-273:B
2v8fA00	3.30.450.30	1-139:A
2v8hA02	3.30.70.360	248-363:A
2v8pA02	3.30.70.890	154-268:A
2v94B00	3.30.70.330	2-94:B
2v9kA03	3.30.70.2510	287-411:A
2v9kA04	3.30.70.3190	412-520:A
2va0A00	3.30.450.160	49-147:A
2va0B00	3.30.450.160	47-168:B
2vd3A03	3.30.70.120	214-287:A
2vdfA00	2.40.128.100	7-253:A
2ve7C01	1.10.418.60	4-167:C
2veaA02	3.30.450.20	19-130:A,230-257:A
2vfrA03	3.30.70.2530	181-267:A
2vfrA04	3.30.70.2520	286-379:A
2vglM01	3.30.450.60	1-141:M
2vglS00	3.30.450.60	1-142:S
2vh7A00	3.30.70.100	5-98:A
2vhjA02	2.30.270.20	42-103:A
2vjvA00	3.30.70.1290	6-130:A
2vjwA00	3.30.450.40	232-373:A
2vklA00	1.20.59.10	13-89:A
2vkrA00	3.30.70.20	1-103:A
2vlgC00	3.30.450.20	15-116:C
2vooA02	3.30.70.330	100-188:A
2vpzB01	3.30.70.20	1-63:B,116-187:B
2vpzB02	3.30.70.20	64-115:B
2vq5A01	3.30.530.20	34-197:A
2vqeJ00	3.30.70.600	3-101:J
2vqxA01	3.10.170.10	6-174:A
2vreA02	1.10.12.10	240-289:A
2vu5A00	3.30.70.141	1-148:A
2vugA05	3.30.70.3360	317-364:A
2vv6D00	3.30.450.20	151-258:D
2vvmA02	3.90.660.10	117-247:A,334-424:A
2vx2G02	1.10.12.10	244-298:G
2vx8D00	3.30.450.50	21-158:D
2vz8B02	3.30.70.3290	408-489:B,789-835:B
2vz9A02	3.30.70.3290	407-487:A,808-856:A
2vzcB00	1.10.418.10	247-372:B
2vzwB00	3.30.450.40	60-208:B
2w01B00	3.30.70.1230	435-631:B
2w0nA00	3.30.450.20	1-118:A
2w18A00	2.130.10.10	854-1186:A
2w1rA00	3.30.450.40	57-173:A
2w25A02	3.30.70.920	58-138:A
2w27A03	3.30.450.20	292-407:A
2w2aA00	2.40.128.20	2-176:A
2w3gA00	3.30.450.40	58-207:A
2w3sB02	3.30.365.10	138-172:B,267-408:B
2w3sB03	3.30.365.10	173-266:B
2w3sB04	3.30.365.10	411-460:B,620-776:B
2w3sB05	3.30.365.10	461-619:B
2w4lD00	3.40.140.10	11-169:D
2w5eA01	2.40.10.10	432-496:A
2w5eA02	2.40.10.10	513-586:A
2w7aB00	3.30.70.1820	154-252:B
2wa7A01	1.10.418.10	12-126:A
2wa7A02	1.10.418.10	127-240:A
2wadA04	3.40.710.10	311-547:A,568-680:A
2wafA03	3.40.710.10	311-546:A,569-682:A
2waqB05	3.90.1070.20	482-574:B
2wbmA03	3.30.70.240	163-232:A
2wbrA00	3.30.70.330	1110-1198:A
2wdqA04	4.10.80.40	548-588:A
2wdtA01	1.10.418.80	5-28:A,82-161:A
2whxA01	2.40.10.120	21-177:A
2wj9B00	3.30.70.3580	8-157:B
2wmmA02	3.30.70.3500	667-779:A
2wnyA00	3.30.1440.10	1-137:A
2wq7A03	1.10.579.10	314-499:A
2wq9A00	2.40.128.20	1-174:A
2wqlA00	3.30.530.20	3-154:A
2wriY03	3.30.70.870	405-480:Y
2wro400	4.10.80.400	4-48:4
2wu8A03	1.10.1390.10	511-555:A
2wuqB00	3.40.710.10	1-313:B
2wv9A01	2.40.10.120	-53-168:A
2wvbA02	3.30.70.1150	57-142:A
2wvfA02	3.30.70.1150	55-142:A
2ww4A02	3.30.70.890	165-283:A
2ww8A04	3.30.70.1830	290-309:A,451-504:A
2wz1B00	3.30.70.1230	412-608:B
2x02B00	3.40.710.10	19-265:B
2x1bA00	3.30.70.330	15-101:A
2x1fA00	3.30.70.330	16-109:A
2x32A00	2.40.128.110	0-173:A
2x34B00	2.40.128.110	0-173:B
2x3dF01	3.30.70.1340	2-86:F
2x3gA00	3.30.70.1910	1-119:A
2x46A00	2.40.128.20	17-159:A
2x51A06	3.30.70.1590	705-771:A
2x55A00	2.40.128.90	4-293:A
2x5cA01	3.30.70.3590	29-119:A
2x5iD00	4.10.80.10	1-69:D
2x7iA02	3.30.70.890	169-306:A
2x8sA02	2.40.128.10	376-470:A
2xdwA02	2.130.10.120	74-426:A
2xe4A02	2.130.10.120	97-448:A
2xepB02	3.40.710.10	127-271:B,325-435:B
2xexA03	3.30.70.870	405-482:A
2xexA05	3.30.70.240	603-673:A
2xhcA01	3.30.70.940	3-41:A,232-287:A
2xhvB02	3.30.70.270	211-222:B,285-358:B
2xhwA03	3.30.70.270	283-363:A
2xklA00	2.40.128.20	24-189:A
2xlkB00	3.30.70.2540	-1-187:B
2xmjA00	3.30.70.100	2-64:A
2xmxA02	3.30.450.400	142-271:A
2xnqA00	3.30.70.330	326-404:A
2xo6A00	3.30.70.1290	7-140:A
2xrcC04	2.40.10.10	334-555:C
2xrnA02	3.30.450.40	77-253:A
2xryA03	1.10.579.10	322-462:A
2xs2A00	3.30.70.330	32-124:A
2xsjA02	3.30.70.2500	65-165:A
2xsjA04	3.30.70.20	240-323:A
2xsjB01	3.30.70.3340	2-133:B
2xsjB03	3.30.70.20	209-278:B
2xssA00	3.30.450.40	339-508:A
2xstA00	2.40.128.20	20-173:A
2xu7A00	2.130.10.10	16-410:A
2xw9A01	2.40.10.10	1-12:A,108-217:A
[truncated: 2,373 more rows]
