# Supplementary material for: Protein sequence design with a learned potential
Source: Nat Commun. 2022 Feb 8;13:746. doi: 10.1038/s41467-022-28313-9 (PMC8826426; doi:10.1038/s41467-022-28313-9)
Supplement: Supplementary file 5 — Supplementary Data 2 [file 41467_2022_28313_MOESM5_ESM.xlsx]

## Sheet: Overview
Supplementary Dataset S2: Native test case analysis
Sheet	Description
Rotamer recovery data	Rotamer recovery data and metrics across native test cases, 5 runs each
Sequence design metrics	Designed sequences and metrics across native test cases, 50 each
Selected design IDs	IDs for native test cases selected for further experimental characterization
AA dist	Amino acid distribution post-design across all native test case backbones
AA dist per test case	Amino acid distributions per test case
Decoy ranking	Decoy ranking raw data
Runtimes	Details on runtimes for design methods

## Sheet: Rotamer recovery data
Rotamer recovery data for native backbone test cases
5 runs each, across 4 native test case backbones. _xtal -- on crystal structure backbone _crelax --- on Rosetta constrained relaxed crystal structure backbone
Design ID and method			Rotamer recovery stats						Metrics
Run ID	Native test case PDB ID	Method	Avg chi 1 l2 error	Avg chi 2 l2 error	Avg chi 3 l2 error	Avg chi 4 l2 error	Avg chi l2 error	Avg residue RMSD	Model negative PLL (energy)	Backbone buried unsats	Packstat	Rosetta Energy	Side-chain buried unsats	Command to replicate experiment
gt	1acf	gt_crelax	5	0	0	0	0	0	8.37989	0.699537	0	-258.891	1
gt	1bkr	gt_crelax	11	0	0	0	0	0	7.7148	0.707548	0	-287.513	0
gt	1cc8	gt_crelax	3	0	0	0	0	0	8.00001	0.678823	0	-162.769	0
gt	3mx7	gt_crelax	0	0	0	0	0	0	7.83465	0.753152	0	-204.396	0
gt_xtal	1acf	gt_xtal	10	0	0	0	0	0	9.05901	0.705344	0	117.663	4
gt_xtal	1bkr	gt_xtal	11	0	0	0	0	0	8.27919	0.689939	0	-23.7573	3
gt_xtal	1cc8	gt_xtal	4	0	0	0	0	0	8.86038	0.690373	0	-17.4069	2
gt_xtal	3mx7	gt_xtal	2	0	0	0	0	0	8.2957	0.695821	0	-35.8269	4
curr_2499_2021-02-26-02-43-13	1acf	model	5	0.311672	0.656295	0.546298	0.874826	0.47923	7.61476	0.630544	0.198202	173.252	0	python run.py --pdb pdbs/1acf_gt_crelax.pdb --seed 1 --repack_only 1
curr_2499_2021-02-26-02-49-50	1cc8	model	3	0.213391	0.327789	0.64001	1.07766	0.37634	6.97299	0.663511	0.245869	42.7508	1	python run.py --pdb pdbs/1cc8_gt_crelax.pdb --seed 1 --repack_only 1
curr_2499_2021-02-26-03-26-06	1bkr	model	13	0.266654	0.365627	0.592285	0.551182	0.35318	7.16029	0.67932	0.236237	50.3597	6	python run.py --pdb pdbs/1bkr_gt_crelax.pdb --seed 10 --repack_only 1
curr_2499_2021-02-26-03-46-05	1bkr	model	11	0.213108	0.297294	0.743493	0.650634	0.323219	7.15326	0.701021	0.229458	60.4278	3	python run.py --pdb pdbs/1bkr_gt_crelax.pdb --seed 2 --repack_only 1
curr_2499_2021-02-26-03-57-01	1acf	model	7	0.234465	0.620391	0.521139	0.954643	0.428936	7.60651	0.696465	0.182184	6.02818	1	python run.py --pdb pdbs/1acf_gt_crelax.pdb --seed 2 --repack_only 1
curr_2499_2021-02-26-04-03-05	1cc8	model	2	0.193954	0.442532	0.680432	1.2479	0.423028	7.2138	0.649711	0.256448	383.341	1	python run.py --pdb pdbs/1cc8_gt_crelax.pdb --seed 2 --repack_only 1
curr_2499_2021-02-26-04-54-34	3mx7	model	3	0.221582	0.417816	0.607705	0.731101	0.381364	7.30892	0.738188	0.229244	137.385	6	python run.py --pdb pdbs/3mx7_gt_crelax.pdb --seed 11 --repack_only 1
curr_2499_2021-02-26-05-21-12	1cc8	model	2	0.191053	0.442913	0.688693	1.07253	0.409477	7.00321	0.604516	0.263755	940.065	2	python run.py --pdb pdbs/1cc8_gt_crelax.pdb --seed 3 --repack_only 1
curr_2499_2021-02-26-05-29-11	1bkr	model	9	0.22486	0.29854	0.685025	0.890197	0.336964	7.17977	0.713713	0.215758	33.1031	5	python run.py --pdb pdbs/1bkr_gt_crelax.pdb --seed 11 --repack_only 1
curr_2499_2021-02-26-06-04-43	1acf	model	7	0.289175	0.58843	0.47421	0.913579	0.439958	7.58683	0.692407	0.187252	87.2936	0	python run.py --pdb pdbs/1acf_gt_crelax.pdb --seed 3 --repack_only 1
curr_2499_2021-02-26-06-25-31	3mx7	model	1	0.227023	0.441312	0.586339	0.592531	0.377688	7.12059	0.71106	0.193756	85.5201	3	python run.py --pdb pdbs/3mx7_gt_crelax.pdb --seed 12 --repack_only 1
curr_2499_2021-02-26-06-39-12	1cc8	model	3	0.263619	0.364723	0.595256	1.09316	0.406336	7.03938	0.694585	0.292111	266.701	1	python run.py --pdb pdbs/1cc8_gt_crelax.pdb --seed 4 --repack_only 1
curr_2499_2021-02-26-07-28-33	1bkr	model	14	0.274619	0.385648	0.689887	0.692907	0.382345	7.16929	0.672816	0.244141	41.5948	4	python run.py --pdb pdbs/1bkr_gt_crelax.pdb --seed 12 --repack_only 1
curr_2499_2021-02-26-07-56-03	3mx7	model	0	0.302707	0.408793	0.660361	0.62552	0.414174	7.22128	0.728006	0.218525	19.0973	4	python run.py --pdb pdbs/3mx7_gt_crelax.pdb --seed 13 --repack_only 1
curr_2499_2021-02-26-07-58-08	1cc8	model	2	0.258013	0.463551	0.665911	1.04482	0.441703	7.05311	0.656043	0.284287	50.9784	2	python run.py --pdb pdbs/1cc8_gt_crelax.pdb --seed 5 --repack_only 1
curr_2499_2021-02-26-08-12-30	1acf	model	6	0.268712	0.699517	0.598838	0.790616	0.472141	7.60472	0.630522	0.18607	70.3143	0	python run.py --pdb pdbs/1acf_gt_crelax.pdb --seed 4 --repack_only 1
curr_2499_2021-02-26-09-26-27	3mx7	model	2	0.255513	0.479367	0.62884	0.618752	0.411165	7.18559	0.71353	0.215286	93.986	3	python run.py --pdb pdbs/3mx7_gt_crelax.pdb --seed 14 --repack_only 1
curr_2499_2021-02-26-09-27-18	1bkr	model	12	0.226203	0.328593	0.69642	0.427695	0.323744	7.18818	0.687179	0.236652	-35.7777	5	python run.py --pdb pdbs/1bkr_gt_crelax.pdb --seed 13 --repack_only 1
curr_2499_2021-02-26-10-18-49	1acf	model	6	0.263527	0.600377	0.504381	0.840657	0.429745	7.56709	0.696984	0.178224	105.887	0	python run.py --pdb pdbs/1acf_gt_crelax.pdb --seed 5 --repack_only 1
curr_2499_2021-02-26-10-52-07	3mx7	model	3	0.219247	0.414714	0.613345	0.613567	0.370955	7.20824	0.709153	0.185029	-1.86098	5	python run.py --pdb pdbs/3mx7_gt_crelax.pdb --seed 15 --repack_only 1
curr_0_2021-02-26-02-43-13	1acf	model_init	9	0.581517	0.885093	0.752409	0.858114	0.714474	9.9399	0.54667	0.333611	5282.79	6	python run.py --pdb pdbs/1acf_gt_crelax.pdb --seed 1 --repack_only 1
curr_0_2021-02-26-02-49-50	1cc8	model_init	4	0.413836	0.773514	0.972041	1.33019	0.678096	9.51538	0.535786	0.384276	715.524	1	python run.py --pdb pdbs/1cc8_gt_crelax.pdb --seed 1 --repack_only 1
curr_0_2021-02-26-03-26-06	1bkr	model_init	14	0.522503	0.77772	1.14876	0.86562	0.701961	10.3479	0.579585	0.421516	6786.42	8	python run.py --pdb pdbs/1bkr_gt_crelax.pdb --seed 10 --repack_only 1
curr_0_2021-02-26-03-46-05	1bkr	model_init	14	0.539552	0.840367	0.847846	1.15667	0.720242	10.3734	0.462338	0.482336	7559.09	8	python run.py --pdb pdbs/1bkr_gt_crelax.pdb --seed 2 --repack_only 1
curr_0_2021-02-26-03-57-01	1acf	model_init	6	0.558499	0.810643	1.01745	0.652573	0.691064	9.8439	0.621196	0.307185	5060.46	2	python run.py --pdb pdbs/1acf_gt_crelax.pdb --seed 2 --repack_only 1
curr_0_2021-02-26-04-03-05	1cc8	model_init	3	0.350525	0.713088	0.983832	1.31236	0.629715	9.43342	0.61402	0.387863	1970.01	4	python run.py --pdb pdbs/1cc8_gt_crelax.pdb --seed 2 --repack_only 1
curr_0_2021-02-26-04-54-34	3mx7	model_init	1	0.577348	0.704396	0.908267	0.95642	0.696256	10.3759	0.584615	0.396784	4997.66	4	python run.py --pdb pdbs/3mx7_gt_crelax.pdb --seed 11 --repack_only 1
curr_0_2021-02-26-05-21-12	1cc8	model_init	2	0.345979	0.709597	0.973666	1.195	0.616045	9.35072	0.549831	0.398071	1502.1	2	python run.py --pdb pdbs/1cc8_gt_crelax.pdb --seed 3 --repack_only 1
curr_0_2021-02-26-05-29-11	1bkr	model_init	13	0.496428	0.663601	0.768914	1.08391	0.620932	9.9989	0.542734	0.403929	5494.74	5	python run.py --pdb pdbs/1bkr_gt_crelax.pdb --seed 11 --repack_only 1
curr_0_2021-02-26-06-04-43	1acf	model_init	10	0.564743	0.871956	1.20332	1.08444	0.754513	10.0739	0.61147	0.323228	3808.72	2	python run.py --pdb pdbs/1acf_gt_crelax.pdb --seed 3 --repack_only 1
curr_0_2021-02-26-06-25-31	3mx7	model_init	2	0.456406	0.923137	1.0832	0.865953	0.732079	10.2672	0.523862	0.421546	4416.39	5	python run.py --pdb pdbs/3mx7_gt_crelax.pdb --seed 12 --repack_only 1
curr_0_2021-02-26-06-39-12	1cc8	model_init	4	0.3759	1.05617	0.73892	1.23123	0.711294	9.93684	0.61426	0.442125	3276.02	1	python run.py --pdb pdbs/1cc8_gt_crelax.pdb --seed 4 --repack_only 1
curr_0_2021-02-26-07-28-33	1bkr	model_init	13	0.481174	0.822435	0.932924	1.18869	0.696782	10.7782	0.519367	0.438806	8957.61	12	python run.py --pdb pdbs/1bkr_gt_crelax.pdb --seed 12 --repack_only 1
curr_0_2021-02-26-07-56-03	3mx7	model_init	1	0.479713	0.781974	0.77581	0.865159	0.651818	10.7036	0.566031	0.369236	7393.01	5	python run.py --pdb pdbs/3mx7_gt_crelax.pdb --seed 13 --repack_only 1
curr_0_2021-02-26-07-58-08	1cc8	model_init	4	0.43058	0.718102	1.33887	1.26448	0.714249	9.82944	0.608424	0.397099	1386.92	3	python run.py --pdb pdbs/1cc8_gt_crelax.pdb --seed 5 --repack_only 1
curr_0_2021-02-26-08-12-30	1acf	model_init	8	0.588141	0.85351	1.05923	1.23858	0.755085	9.61379	0.646492	0.322664	3361.41	3	python run.py --pdb pdbs/1acf_gt_crelax.pdb --seed 4 --repack_only 1
curr_0_2021-02-26-09-26-27	3mx7	model_init	2	0.529213	0.807501	1.01321	1.11098	0.735708	10.5048	0.562225	0.437502	6694.88	6	python run.py --pdb pdbs/3mx7_gt_crelax.pdb --seed 14 --repack_only 1
curr_0_2021-02-26-09-27-18	1bkr	model_init	11	0.525154	0.593941	0.79276	0.84817	0.596577	10.1333	0.536948	0.389596	4857.35	7	python run.py --pdb pdbs/1bkr_gt_crelax.pdb --seed 13 --repack_only 1
curr_0_2021-02-26-10-18-49	1acf	model_init	9	0.621506	1.07536	1.11074	0.913764	0.835502	10.3125	0.628653	0.368267	4549.68	6	python run.py --pdb pdbs/1acf_gt_crelax.pdb --seed 5 --repack_only 1
curr_0_2021-02-26-10-52-07	3mx7	model_init	1	0.473044	0.907978	0.987393	0.893621	0.722944	10.4271	0.574131	0.387641	5852.07	6	python run.py --pdb pdbs/3mx7_gt_crelax.pdb --seed 15 --repack_only 1
curr_2499_2020-08-12-00-16-31	1cc8	model_xtal	3	0.378857	0.500517	0.857334	1.05703	0.53708	7.04427	0.617248	0.354578	1108.5	2	python run.py --pdb pdbs/1cc8_gt.pdb --seed 2 --repack_only 1
curr_2499_2020-08-12-00-20-19	1bkr	model_xtal	7	0.274591	0.375679	0.661032	0.382087	0.357887	7.24295	0.696282	0.246928	2.16311	3	python run.py --pdb pdbs/1bkr_gt.pdb --seed 1 --repack_only 1
curr_2499_2020-08-12-00-24-24	3mx7	model_xtal	2	0.268335	0.44271	0.753936	0.742596	0.432469	7.16597	0.733161	0.231165	227.517	3	python run.py --pdb pdbs/3mx7_gt.pdb --seed 1 --repack_only 1
curr_2499_2020-08-12-01-35-44	1cc8	model_xtal	4	0.334676	0.477761	0.795072	0.816481	0.482156	7.02602	0.66754	0.338446	466.578	2	python run.py --pdb pdbs/1cc8_gt.pdb --seed 3 --repack_only 1
curr_2499_2020-08-12-01-36-30	1acf	model_xtal	10	0.419361	0.652216	0.938402	0.875075	0.569617	7.69966	0.688519	0.260789	167.343	3	python run.py --pdb pdbs/1acf_gt.pdb --seed 1 --repack_only 1
curr_2499_2020-08-12-03-00-21	3mx7	model_xtal	5	0.353718	0.535094	0.729572	0.651247	0.490629	7.23537	0.668358	0.234458	418.417	2	python run.py --pdb pdbs/3mx7_gt.pdb --seed 2 --repack_only 1
curr_2499_2020-08-12-03-24-11	1bkr	model_xtal	9	0.325012	0.433367	0.497189	0.672357	0.403356	7.13557	0.687536	0.296387	340.088	7	python run.py --pdb pdbs/1bkr_gt.pdb --seed 2 --repack_only 1
curr_2499_2020-08-12-03-37-11	1cc8	model_xtal	5	0.305607	0.523706	0.772307	1.00596	0.494911	7.05113	0.622361	0.328255	114.27	1	python run.py --pdb pdbs/1cc8_gt.pdb --seed 4 --repack_only 1
curr_2499_2020-08-12-03-57-43	1acf	model_xtal	9	0.350064	0.641693	0.92531	0.719057	0.520932	7.63914	0.619323	0.23281	304.635	2	python run.py --pdb pdbs/1acf_gt.pdb --seed 2 --repack_only 1
curr_2499_2020-08-12-05-37-37	3mx7	model_xtal	2	0.325751	0.417259	0.777585	0.749938	0.453843	7.29852	0.701897	0.24002	414.061	4	python run.py --pdb pdbs/3mx7_gt.pdb --seed 3 --repack_only 1
curr_2499_2020-08-12-05-39-32	1cc8	model_xtal	5	0.301891	0.445908	0.85422	0.931648	0.47391	7.02201	0.677558	0.332106	77.5251	1	python run.py --pdb pdbs/1cc8_gt.pdb --seed 5 --repack_only 1
curr_2499_2020-08-12-06-18-56	1acf	model_xtal	10	0.305242	0.664685	0.905215	0.647569	0.499998	7.68797	0.634445	0.218355	106.906	3	python run.py --pdb pdbs/1acf_gt.pdb --seed 3 --repack_only 1
curr_2499_2020-08-12-06-30-18	1bkr	model_xtal	10	0.283837	0.403242	0.716762	0.506943	0.385366	7.17997	0.646728	0.266741	226.813	4	python run.py --pdb pdbs/1bkr_gt.pdb --seed 3 --repack_only 1
curr_2499_2020-08-12-07-42-06	1cc8	model_xtal	5	0.320758	0.500627	0.790854	1.26578	0.51706	7.18075	0.671887	0.353243	577.13	1	python run.py --pdb pdbs/1cc8_gt.pdb --seed 6 --repack_only 1
curr_2499_2020-08-12-08-10-21	3mx7	model_xtal	3	0.270185	0.442637	0.716835	0.696937	0.42439	7.2703	0.679986	0.20677	1365.74	5	python run.py --pdb pdbs/3mx7_gt.pdb --seed 4 --repack_only 1
curr_2499_2020-08-12-08-41-12	1acf	model_xtal	10	0.356479	0.750319	0.889634	0.866244	0.565415	7.6947	0.631616	0.239955	307.817	3	python run.py --pdb pdbs/1acf_gt.pdb --seed 4 --repack_only 1
curr_2499_2020-08-12-09-37-30	1bkr	model_xtal	11	0.28529	0.428047	0.572868	0.774312	0.396376	7.14201	0.68757	0.262025	58.3026	6	python run.py --pdb pdbs/1bkr_gt.pdb --seed 4 --repack_only 1
curr_2499_2020-08-12-10-49-49	3mx7	model_xtal	3	0.315984	0.517206	0.845028	0.763001	0.493083	7.22414	0.685913	0.248028	357.914	3	python run.py --pdb pdbs/3mx7_gt.pdb --seed 5 --repack_only 1
curr_2499_2020-08-12-11-04-40	1acf	model_xtal	10	0.31584	0.730056	1.00001	1.05348	0.557358	7.71802	0.626089	0.220004	54.5665	3	python run.py --pdb pdbs/1acf_gt.pdb --seed 5 --repack_only 1
curr_2499_2020-08-12-20-56-25	1bkr	model_xtal	10	0.237314	0.37834	0.845501	0.797392	0.383861	7.27235	0.689651	0.264115	38.0097	6	python run.py --pdb pdbs/1bkr_gt.pdb --seed 5 --repack_only 1
curr_1_2020-08-12-00-16-31	1cc8	model_xtal_init	6	0.389537	0.762943	0.980339	1.33519	0.665026	9.72234	0.50387	0.422639	2497.54	3	python run.py --pdb pdbs/1cc8_gt.pdb --seed 2 --repack_only 1
curr_1_2020-08-12-00-20-19	1bkr	model_xtal_init	7	0.61641	0.69629	0.921074	0.888523	0.692856	10.6502	0.535952	0.479855	10014.2	12	python run.py --pdb pdbs/1bkr_gt.pdb --seed 1 --repack_only 1
curr_1_2020-08-12-00-24-24	3mx7	model_xtal_init	0	0.441683	0.727353	0.870655	1.16903	0.654034	10.2703	0.580757	0.351625	5164.05	4	python run.py --pdb pdbs/3mx7_gt.pdb --seed 1 --repack_only 1
curr_1_2020-08-12-01-35-44	1cc8	model_xtal_init	5	0.479893	0.71383	0.984124	1.23274	0.683579	9.86292	0.550584	0.420415	1066.1	1	python run.py --pdb pdbs/1cc8_gt.pdb --seed 3 --repack_only 1
curr_1_2020-08-12-01-36-30	1acf	model_xtal_init	13	0.651297	0.915174	0.883816	1.0519	0.782874	10.1726	0.608986	0.374967	7027.24	6	python run.py --pdb pdbs/1acf_gt.pdb --seed 1 --repack_only 1
curr_1_2020-08-12-03-00-21	3mx7	model_xtal_init	1	0.502966	0.689562	1.06365	1.08825	0.690558	9.99338	0.610453	0.372093	5863.81	3	python run.py --pdb pdbs/3mx7_gt.pdb --seed 2 --repack_only 1
curr_1_2020-08-12-03-24-11	1bkr	model_xtal_init	8	0.565678	0.881731	0.849857	0.936148	0.735667	10.3785	0.467971	0.491447	7276.02	6	python run.py --pdb pdbs/1bkr_gt.pdb --seed 2 --repack_only 1
curr_1_2020-08-12-03-37-11	1cc8	model_xtal_init	6	0.448524	0.918574	0.95404	1.03003	0.715162	10.3192	0.638078	0.44854	1927.36	1	python run.py --pdb pdbs/1cc8_gt.pdb --seed 4 --repack_only 1
curr_1_2020-08-12-03-57-43	1acf	model_xtal_init	10	0.578812	0.809999	1.02126	0.902535	0.714632	9.76729	0.611891	0.319603	3833.78	6	python run.py --pdb pdbs/1acf_gt.pdb --seed 2 --repack_only 1
curr_1_2020-08-12-05-37-37	3mx7	model_xtal_init	2	0.535265	0.77504	1.01187	1.08829	0.725777	10.6761	0.53563	0.371487	7009.74	5	python run.py --pdb pdbs/3mx7_gt.pdb --seed 3 --repack_only 1
curr_1_2020-08-12-05-39-32	1cc8	model_xtal_init	6	0.4896	0.815197	1.31238	1.18744	0.763091	9.89579	0.618423	0.42959	1983.12	2	python run.py --pdb pdbs/1cc8_gt.pdb --seed 5 --repack_only 1
curr_1_2020-08-12-06-18-56	1acf	model_xtal_init	12	0.633006	0.867585	1.39346	1.07423	0.805296	10.1211	0.542946	0.34529	4718.31	4	python run.py --pdb pdbs/1acf_gt.pdb --seed 3 --repack_only 1
curr_1_2020-08-12-06-30-18	1bkr	model_xtal_init	13	0.42272	0.742831	1.15769	0.770693	0.638048	9.77646	0.474371	0.393175	5298.72	6	python run.py --pdb pdbs/1bkr_gt.pdb --seed 3 --repack_only 1
curr_1_2020-08-12-07-42-06	1cc8	model_xtal_init	5	0.521737	0.886188	1.10078	1.35469	0.784031	10.5772	0.463851	0.470842	3556.39	3	python run.py --pdb pdbs/1cc8_gt.pdb --seed 6 --repack_only 1
curr_1_2020-08-12-08-10-21	3mx7	model_xtal_init	1	0.472039	0.740034	0.922082	1.11159	0.674763	10.3091	0.540377	0.364965	4116.42	6	python run.py --pdb pdbs/3mx7_gt.pdb --seed 4 --repack_only 1
curr_1_2020-08-12-08-41-12	1acf	model_xtal_init	10	0.685303	0.901383	1.18547	1.26002	0.834291	10.1104	0.568021	0.352907	4371.14	5	python run.py --pdb pdbs/1acf_gt.pdb --seed 4 --repack_only 1
curr_1_2020-08-12-09-37-30	1bkr	model_xtal_init	12	0.590255	0.747755	0.598891	0.816394	0.664041	10.6144	0.514865	0.455148	6727.59	7	python run.py --pdb pdbs/1bkr_gt.pdb --seed 4 --repack_only 1
curr_1_2020-08-12-10-49-49	3mx7	model_xtal_init	2	0.624328	0.723862	1.14378	1.45208	0.796196	10.4175	0.58371	0.441225	3790.76	3	python run.py --pdb pdbs/3mx7_gt.pdb --seed 5 --repack_only 1
curr_1_2020-08-12-11-04-40	1acf	model_xtal_init	12	0.61538	1.00257	1.15055	1.03468	0.817566	10.0559	0.625453	0.356752	1690.18	2	python run.py --pdb pdbs/1acf_gt.pdb --seed 5 --repack_only 1
curr_1_2020-08-12-20-56-25	1bkr	model_xtal_init	11	0.46814	0.686999	0.868787	0.591256	0.598615	10.4106	0.569118	0.40664	6115.15	6	python run.py --pdb pdbs/1bkr_gt.pdb --seed 5 --repack_only 1
1acf_random_rotamer_init_0	1acf	random	6	1.32444	1.07822	1.56466	0.90324	1.24125	13.6095	0.467728	0.619061	18124.4	9
1acf_random_rotamer_init_1	1acf	random	9	1.37845	1.31378	0.858897	1.15196	1.29703	13.8006	0.509997	0.631189	25539	7
1acf_random_rotamer_init_2	1acf	random	7	1.15232	1.27048	1.20013	1.43197	1.21124	13.6697	0.426554	0.591973	23063.1	8
1acf_random_rotamer_init_3	1acf	random	10	1.28281	1.30535	1.26057	1.40853	1.29491	13.5139	0.502323	0.6601	22987.8	13
1acf_random_rotamer_init_4	1acf	random	12	1.22049	1.34655	1.43993	1.31265	1.28818	14.1174	0.526904	0.622961	26781.7	6
1bkr_random_rotamer_init_0	1bkr	random	16	1.28055	1.32398	1.02888	1.53755	1.28661	15.256	0.41959	0.847019	35769.3	19
1bkr_random_rotamer_init_1	1bkr	random	10	1.42952	1.27674	1.44655	1.35964	1.36903	15.3212	0.485128	0.901157	38193.1	12
1bkr_random_rotamer_init_2	1bkr	random	14	1.32033	1.31334	1.21826	1.24322	1.30305	15.3978	0.466927	0.88707	41005.6	20
1bkr_random_rotamer_init_3	1bkr	random	16	1.24912	1.28099	1.34248	1.50558	1.28525	15.461	0.425277	0.885055	29636.4	17
1bkr_random_rotamer_init_4	1bkr	random	14	1.43201	1.33637	1.06995	1.15721	1.34367	15.3299	0.501354	0.917751	38408.6	17
1cc8_random_rotamer_init_0	1cc8	random	7	1.34103	1.131	1.23128	1.40496	1.26304	15.5959	0.523934	0.825179	18096.9	8
1cc8_random_rotamer_init_1	1cc8	random	4	1.24083	1.18779	1.48731	0.979369	1.23813	15.1302	0.52517	0.77865	17952.1	5
1cc8_random_rotamer_init_2	1cc8	random	5	1.32035	1.155	1.28984	1.22685	1.2557	14.924	0.51475	0.867673	20128.5	8
1cc8_random_rotamer_init_3	1cc8	random	5	1.20814	1.16954	1.4476	1.19081	1.22788	15.2441	0.473474	0.7934	17721.1	1
1cc8_random_rotamer_init_4	1cc8	random	8	1.19726	1.31347	1.37617	1.58741	1.28967	15.4237	0.459395	0.81726	17847.3	9
3mx7_random_rotamer_init_0	3mx7	random	2	1.30936	1.40657	1.37372	1.44299	1.36103	14.674	0.52099	0.79769	26444.6	13
3mx7_random_rotamer_init_1	3mx7	random	4	1.28396	1.26637	1.44286	1.40702	1.31058	14.8602	0.416691	0.79729	22450.7	10
3mx7_random_rotamer_init_2	3mx7	random	2	1.33547	1.26006	1.19111	1.17645	1.27751	14.685	0.495715	0.755134	21012.2	8
3mx7_random_rotamer_init_3	3mx7	random	6	1.36344	1.36133	1.27149	1.53764	1.36309	14.8611	0.440851	0.849144	17640.4	17
3mx7_random_rotamer_init_4	3mx7	random	3	1.37688	1.19567	1.06256	1.27539	1.26413	14.4031	0.335439	0.832998	20868.2	11
1acf_gt_random_rotamer_init_0	1acf	random_xtal	9	1.31049	1.06843	1.48093	0.992068	1.22762	13.6053	0.468024	0.616422	18592.6	10
1acf_gt_random_rotamer_init_1	1acf	random_xtal	13	1.3895	1.30266	0.866564	1.12687	1.29838	14.0891	0.47718	0.632661	25533.3	8
1acf_gt_random_rotamer_init_2	1acf	random_xtal	9	1.14287	1.29911	1.34753	1.5146	1.23389	13.7392	0.37346	0.581873	22851	8
1acf_gt_random_rotamer_init_3	1acf	random_xtal	11	1.29333	1.28403	1.18858	1.39369	1.28573	13.584	0.511006	0.659175	24193.5	14
1acf_gt_random_rotamer_init_4	1acf	random_xtal	15	1.21571	1.32034	1.43911	1.29225	1.27569	14.4084	0.530137	0.622116	27444.6	7
1bkr_gt_random_rotamer_init_0	1bkr	random_xtal	16	1.29679	1.32369	1.06432	1.48356	1.29446	15.2779	0.448723	0.850927	36136	18
1bkr_gt_random_rotamer_init_1	1bkr	random_xtal	15	1.44741	1.25566	1.50214	1.49015	1.38228	15.2695	0.448249	0.917259	38259.9	12
1bkr_gt_random_rotamer_init_2	1bkr	random_xtal	16	1.31324	1.32223	1.2704	1.35252	1.31463	15.3335	0.41188	0.879146	41488.2	20
1bkr_gt_random_rotamer_init_3	1bkr	random_xtal	17	1.24984	1.33724	1.31545	1.36589	1.29633	15.393	0.455667	0.885433	30157.7	16
1bkr_gt_random_rotamer_init_4	1bkr	random_xtal	14	1.4202	1.34688	1.10119	1.1034	1.34226	15.3165	0.509813	0.919896	38571.8	17
1cc8_gt_random_rotamer_init_0	1cc8	random_xtal	7	1.34068	1.10525	1.32353	1.3608	1.2641	15.7593	0.466871	0.817791	17805.5	8
1cc8_gt_random_rotamer_init_1	1cc8	random_xtal	4	1.2438	1.13317	1.40197	1.21366	1.22802	15.2105	0.452286	0.762534	18061.8	5
1cc8_gt_random_rotamer_init_2	1cc8	random_xtal	5	1.3241	1.21664	1.3018	1.28071	1.28307	15.0652	0.45842	0.863586	20285.5	7
1cc8_gt_random_rotamer_init_3	1cc8	random_xtal	5	1.1898	1.20265	1.32314	1.21398	1.21444	15.2492	0.535223	0.794279	18072	3
1cc8_gt_random_rotamer_init_4	1cc8	random_xtal	9	1.19676	1.33613	1.37879	1.56973	1.29574	15.5575	0.489364	0.836771	18153	8
3mx7_gt_random_rotamer_init_0	3mx7	random_xtal	2	1.31147	1.41564	1.34859	1.46228	1.36285	14.7181	0.415426	0.794456	26295.4	9
3mx7_gt_random_rotamer_init_1	3mx7	random_xtal	5	1.27591	1.2555	1.41426	1.35203	1.29499	15.0207	0.466579	0.795358	22298.7	9
3mx7_gt_random_rotamer_init_2	3mx7	random_xtal	1	1.33303	1.28682	1.22946	1.1462	1.28838	14.9386	0.481518	0.760939	21186.5	9
3mx7_gt_random_rotamer_init_3	3mx7	random_xtal	6	1.36352	1.30893	1.29134	1.52453	1.3477	14.821	0.463554	0.831086	17564.7	16
3mx7_gt_random_rotamer_init_4	3mx7	random_xtal	2	1.38624	1.15889	1.08214	1.27536	1.25903	14.3432	0.379222	0.837474	21599.8	8
rotamer_repack_1_1acf_rotamer_init_2020-07-28-19-02-08_0001	1acf	rosetta_model_init	6	0.225597	0.673628	0.538551	1.00354	0.446531	8.27484	0.654285	0.166618	-276.767	0
rotamer_repack_1_1bkr_rotamer_init_2020-07-29-10-51-03_0001	1bkr	rosetta_model_init	14	0.161793	0.279096	0.578009	0.580333	0.272018	7.93626	0.614012	0.182784	-277.854	2
rotamer_repack_1_1cc8_rotamer_init_2020-07-28-21-45-12_0001	1cc8	rosetta_model_init	2	0.140724	0.378368	0.555592	1.03418	0.343919	7.56976	0.609145	0.213088	-187.161	2
rotamer_repack_1_3mx7_rotamer_init_2020-07-29-13-29-25_0001	3mx7	rosetta_model_init	0	0.179161	0.387476	0.454247	0.562523	0.317144	7.76614	0.670823	0.154912	-203.875	3
rotamer_repack_2_1acf_rotamer_init_2020-07-29-10-26-31_0001	1acf	rosetta_model_init	5	0.235751	0.72492	0.545951	1.01518	0.470458	8.2086	0.619207	0.166109	-288.246	0
rotamer_repack_2_1bkr_rotamer_init_2020-07-30-10-44-55_0001	1bkr	rosetta_model_init	14	0.160287	0.277685	0.582447	0.580451	0.271236	7.94493	0.612769	0.182727	-277.54	2
rotamer_repack_2_1cc8_rotamer_init_2020-07-29-13-30-39_0001	1cc8	rosetta_model_init	2	0.139477	0.378889	0.557109	1.03447	0.343746	7.61086	0.563824	0.214825	-185.248	2
rotamer_repack_2_3mx7_rotamer_init_2020-07-29-21-17-26_0001	3mx7	rosetta_model_init	0	0.178369	0.387052	0.453592	0.562026	0.316515	7.77217	0.669061	0.154386	-203.566	3
rotamer_repack_3_1acf_rotamer_init_2020-07-29-20-12-24_0001	1acf	rosetta_model_init	6	0.235631	0.726156	0.557256	1.00357	0.471254	8.22747	0.658963	0.165824	-279.513	0
rotamer_repack_3_1bkr_rotamer_init_2020-07-28-18-54-06_0001	1bkr	rosetta_model_init	14	0.161147	0.277926	0.581775	0.580597	0.271666	7.94344	0.666575	0.183749	-277.842	2
rotamer_repack_3_1cc8_rotamer_init_2020-07-30-10-46-10_0001	1cc8	rosetta_model_init	2	0.141012	0.379154	0.556452	1.03542	0.344521	7.6114	0.582429	0.216059	-184.64	2
rotamer_repack_3_3mx7_rotamer_init_2020-07-30-16-20-13_0001	3mx7	rosetta_model_init	1	0.182785	0.341109	0.453886	0.568203	0.303891	7.79073	0.709707	0.151245	-201.672	5
rotamer_repack_4_1acf_rotamer_init_2020-07-30-14-40-47_0001	1acf	rosetta_model_init	5	0.23082	0.704344	0.541156	1.00323	0.459872	8.24781	0.600162	0.16665	-275.662	0
rotamer_repack_4_1bkr_rotamer_init_2020-07-30-16-20-49_0001	1bkr	rosetta_model_init	14	0.152416	0.261311	0.581132	0.580755	0.261248	7.8455	0.630095	0.175315	-282.464	2
rotamer_repack_4_1cc8_rotamer_init_2020-07-30-14-41-34_0001	1cc8	rosetta_model_init	2	0.1164	0.389597	0.549692	1.03194	0.335308	7.58762	0.633997	0.2157	-186.383	1
rotamer_repack_4_3mx7_rotamer_init_2020-07-30-12-52-33_0001	3mx7	rosetta_model_init	1	0.180377	0.306865	0.447166	0.566694	0.290448	7.75107	0.7161	0.149105	-204.971	5
rotamer_repack_5_1acf_rotamer_init_2020-07-30-17-41-14_0001	1acf	rosetta_model_init	5	0.236113	0.726275	0.55695	1.00321	0.471498	8.23155	0.661118	0.16671	-279.161	0
rotamer_repack_5_1bkr_rotamer_init_2020-07-30-17-41-45_0001	1bkr	rosetta_model_init	14	0.154869	0.239841	0.579475	0.580721	0.254034	7.88641	0.622885	0.169015	-283.894	0
rotamer_repack_5_1cc8_rotamer_init_2020-07-30-19-19-58_0001	1cc8	rosetta_model_init	2	0.140891	0.379381	0.556329	1.03553	0.344529	7.62596	0.58915	0.216111	-184.751	2
rotamer_repack_5_3mx7_rotamer_init_2020-07-30-19-20-22_0001	3mx7	rosetta_model_init	1	0.181616	0.307036	0.448657	0.566337	0.291247	7.78955	0.718461	0.150299	-203.774	5
rotamer_repack_1_1acf_random_rotamer_init_0_0001	1acf	rosetta_random_init	5	0.230396	0.715828	0.466529	0.848406	0.448676	8.25145	0.616303	0.162331	-280.631	0
rotamer_repack_1_1bkr_random_rotamer_init_0_0001	1bkr	rosetta_random_init	14	0.161426	0.27959	0.582783	0.581594	0.272586	7.94399	0.652532	0.184616	-277.027	2
rotamer_repack_1_1cc8_random_rotamer_init_0_0001	1cc8	rosetta_random_init	2	0.138209	0.353478	0.545536	1.03478	0.333392	7.59233	0.597968	0.206746	-186.916	1
rotamer_repack_1_3mx7_random_rotamer_init_0_0001	3mx7	rosetta_random_init	1	0.182781	0.341783	0.453992	0.568294	0.304134	7.79619	0.703581	0.151973	-201.362	5
rotamer_repack_2_1acf_random_rotamer_init_1_0001	1acf	rosetta_random_init	5	0.230826	0.704699	0.543477	1.00363	0.460229	8.25114	0.635862	0.166924	-275.622	0
rotamer_repack_2_1bkr_random_rotamer_init_1_0001	1bkr	rosetta_random_init	14	0.161429	0.280063	0.582481	0.581042	0.272706	7.94736	0.654678	0.184756	-277.031	2
rotamer_repack_2_1cc8_random_rotamer_init_1_0001	1cc8	rosetta_random_init	2	0.137948	0.355026	0.547568	1.03396	0.333991	7.64123	0.613093	0.206676	-186.41	1
rotamer_repack_2_3mx7_random_rotamer_init_1_0001	3mx7	rosetta_random_init	1	0.183322	0.342211	0.453009	0.567907	0.304346	7.79173	0.674773	0.15135	-201.452	5
rotamer_repack_3_1acf_random_rotamer_init_2_0001	1acf	rosetta_random_init	5	0.231035	0.704463	0.556364	1.00337	0.461429	8.24639	0.596755	0.166448	-275.756	0
rotamer_repack_3_1bkr_random_rotamer_init_2_0001	1bkr	rosetta_random_init	14	0.161387	0.279533	0.582774	0.580435	0.272479	7.94566	0.649517	0.184661	-277.002	2
rotamer_repack_3_1cc8_random_rotamer_init_2_0001	1cc8	rosetta_random_init	2	0.140949	0.379141	0.554562	1.03464	0.344163	7.61172	0.566045	0.215925	-184.616	2
rotamer_repack_3_3mx7_random_rotamer_init_2_0001	3mx7	rosetta_random_init	1	0.183316	0.342197	0.453061	0.567608	0.304323	7.79882	0.686472	0.151527	-201.315	5
rotamer_repack_4_1acf_random_rotamer_init_3_0001	1acf	rosetta_random_init	5	0.210963	0.700398	0.587524	1.01839	0.45331	8.24132	0.656966	0.163777	-282.45	0
rotamer_repack_4_1bkr_random_rotamer_init_3_0001	1bkr	rosetta_random_init	14	0.161474	0.279933	0.582595	0.582433	0.272768	7.94457	0.586507	0.184773	-277.015	2
rotamer_repack_4_1cc8_random_rotamer_init_3_0001	1cc8	rosetta_random_init	2	0.138299	0.353454	0.546274	1.03521	0.333562	7.59298	0.62147	0.206659	-186.63	1
rotamer_repack_4_3mx7_random_rotamer_init_3_0001	3mx7	rosetta_random_init	1	0.182795	0.3419	0.453867	0.568344	0.304165	7.79678	0.679524	0.15198	-201.347	5
rotamer_repack_5_1acf_random_rotamer_init_4_0001	1acf	rosetta_random_init	5	0.226635	0.675792	0.540279	1.00414	0.447992	8.29673	0.641123	0.168504	-276.121	0
rotamer_repack_5_1bkr_random_rotamer_init_4_0001	1bkr	rosetta_random_init	14	0.161602	0.279346	0.582714	0.581507	0.272562	7.91113	0.648422	0.184606	-277.016	2
rotamer_repack_5_1cc8_random_rotamer_init_4_0001	1cc8	rosetta_random_init	2	0.140929	0.379071	0.555966	1.0351	0.344364	7.61556	0.635158	0.215709	-184.657	2
rotamer_repack_5_3mx7_random_rotamer_init_4_0001	3mx7	rosetta_random_init	1	0.183284	0.342304	0.453003	0.567426	0.304321	7.77925	0.692639	0.151528	-201.294	5
rotamer_repack_xchi_1_1acf_rotamer_init_2020-07-28-19-02-08_0001	1acf	rosetta_xchi_model_init	6	0.285122	0.730999	0.53847	0.896299	0.491219	8.29696	0.637881	0.18315	-276.665	0
rotamer_repack_xchi_1_1bkr_rotamer_init_2020-07-29-10-51-03_0001	1bkr	rosetta_xchi_model_init	13	0.120277	0.242596	0.497881	0.478879	0.225126	7.6889	0.699997	0.136622	-298.381	0
rotamer_repack_xchi_1_1cc8_rotamer_init_2020-07-28-21-45-12_0001	1cc8	rosetta_xchi_model_init	2	0.133625	0.344673	0.552335	1.01635	0.327978	7.62909	0.616544	0.207659	-187.172	2
rotamer_repack_xchi_1_3mx7_rotamer_init_2020-07-29-13-29-25_0001	3mx7	rosetta_xchi_model_init	1	0.178318	0.312263	0.452751	0.567819	0.292192	7.73806	0.691566	0.146388	-202.816	5
rotamer_repack_xchi_2_1acf_rotamer_init_2020-07-29-10-26-31_0001	1acf	rosetta_xchi_model_init	5	0.266192	0.727762	0.447528	0.886223	0.471447	8.20818	0.582116	0.175694	-287.3	0
rotamer_repack_xchi_2_1bkr_rotamer_init_2020-07-30-10-44-55_0001	1bkr	rosetta_xchi_model_init	13	0.119747	0.242622	0.498969	0.47908	0.225012	7.73389	0.672196	0.136291	-298.45	0
rotamer_repack_xchi_2_1cc8_rotamer_init_2020-07-29-13-30-39_0001	1cc8	rosetta_xchi_model_init	2	0.13203	0.34447	0.552174	1.01615	0.327138	7.60436	0.609617	0.209599	-184.654	2
rotamer_repack_xchi_2_3mx7_rotamer_init_2020-07-29-21-17-26_0001	3mx7	rosetta_xchi_model_init	0	0.178728	0.278724	0.452929	0.561066	0.28083	7.72465	0.750599	0.135684	-205.8	2
rotamer_repack_xchi_3_1acf_rotamer_init_2020-07-29-20-12-24_0001	1acf	rosetta_xchi_model_init	7	0.291211	0.754531	0.537705	0.896264	0.502276	8.28566	0.622236	0.18309	-279.764	0
rotamer_repack_xchi_3_1bkr_rotamer_init_2020-07-28-18-54-06_0001	1bkr	rosetta_xchi_model_init	13	0.120179	0.242878	0.498567	0.479292	0.225281	7.7335	0.690975	0.136986	-299.127	0
rotamer_repack_xchi_3_1cc8_rotamer_init_2020-07-30-10-46-10_0001	1cc8	rosetta_xchi_model_init	2	0.139963	0.379054	0.554722	1.0334	0.343608	7.62952	0.584209	0.214895	-184.656	2
rotamer_repack_xchi_3_3mx7_rotamer_init_2020-07-30-16-20-13_0001	3mx7	rosetta_xchi_model_init	0	0.18311	0.340599	0.45338	0.56195	0.303309	7.81018	0.670816	0.153039	-190.2	3
rotamer_repack_xchi_4_1acf_rotamer_init_2020-07-30-14-40-47_0001	1acf	rosetta_xchi_model_init	6	0.282834	0.733053	0.471601	0.989148	0.489386	8.27986	0.657903	0.176406	-278.658	0
rotamer_repack_xchi_4_1bkr_rotamer_init_2020-07-30-16-20-49_0001	1bkr	rosetta_xchi_model_init	13	0.118706	0.241383	0.498757	0.47884	0.224024	7.68845	0.677108	0.133827	-299.692	0
rotamer_repack_xchi_4_1cc8_rotamer_init_2020-07-30-14-41-34_0001	1cc8	rosetta_xchi_model_init	2	0.132459	0.34342	0.553159	1.01771	0.327256	7.61583	0.60509	0.210016	-184.937	2
rotamer_repack_xchi_4_3mx7_rotamer_init_2020-07-30-12-52-33_0001	3mx7	rosetta_xchi_model_init	1	0.17748	0.313392	0.451152	0.568092	0.291978	7.74451	0.688478	0.145644	-202.308	5
rotamer_repack_xchi_5_1acf_rotamer_init_2020-07-30-17-41-14_0001	1acf	rosetta_xchi_model_init	6	0.286449	0.755616	0.439508	0.988691	0.495931	8.25563	0.606087	0.177712	-280.476	0
rotamer_repack_xchi_5_1bkr_rotamer_init_2020-07-30-17-41-45_0001	1bkr	rosetta_xchi_model_init	13	0.118956	0.242232	0.497063	0.479153	0.224312	7.68755	0.686432	0.134393	-300.129	0
rotamer_repack_xchi_5_1cc8_rotamer_init_2020-07-30-19-19-58_0001	1cc8	rosetta_xchi_model_init	2	0.140081	0.378911	0.553647	1.03335	0.343462	7.63912	0.647112	0.21489	-184.637	2
rotamer_repack_xchi_5_3mx7_rotamer_init_2020-07-30-19-20-22_0001	3mx7	rosetta_xchi_model_init	0	0.183726	0.340831	0.454136	0.562161	0.303787	7.82618	0.69043	0.153814	-189.943	3
rotamer_repack_xchi_1_1acf_random_rotamer_init_0_0001	1acf	rosetta_xchi_random_init	5	0.262429	0.706573	0.465147	0.885637	0.463905	8.23321	0.605008	0.17526	-284.118	0
rotamer_repack_xchi_1_1bkr_random_rotamer_init_0_0001	1bkr	rosetta_xchi_random_init	13	0.120322	0.242755	0.49925	0.479139	0.22536	7.73441	0.650911	0.137368	-298.294	0
rotamer_repack_xchi_1_1cc8_random_rotamer_init_0_0001	1cc8	rosetta_xchi_random_init	2	0.132447	0.342754	0.550208	1.01705	0.326573	7.65563	0.620812	0.209104	-184.957	2
rotamer_repack_xchi_1_3mx7_random_rotamer_init_0_0001	3mx7	rosetta_xchi_random_init	0	0.183336	0.341115	0.454312	0.562111	0.303728	7.82445	0.686639	0.153693	-189.875	3
rotamer_repack_xchi_2_1acf_random_rotamer_init_1_0001	1acf	rosetta_xchi_random_init	6	0.286224	0.732832	0.525517	0.897564	0.491285	8.31539	0.603888	0.184496	-276.039	0
rotamer_repack_xchi_2_1bkr_random_rotamer_init_1_0001	1bkr	rosetta_xchi_random_init	13	0.120465	0.242877	0.499763	0.479175	0.225526	7.73612	0.680488	0.137508	-297.801	0
rotamer_repack_xchi_2_1cc8_random_rotamer_init_1_0001	1cc8	rosetta_xchi_random_init	2	0.13276	0.343061	0.550783	1.01703	0.326895	7.64398	0.602286	0.209582	-184.502	2
rotamer_repack_xchi_2_3mx7_random_rotamer_init_1_0001	3mx7	rosetta_xchi_random_init	0	0.18315	0.341362	0.452933	0.561979	0.303517	7.82255	0.680156	0.153566	-190.002	3
rotamer_repack_xchi_3_1acf_random_rotamer_init_2_0001	1acf	rosetta_xchi_random_init	6	0.282937	0.733075	0.487046	0.989031	0.490861	8.28112	0.596071	0.176163	-278.68	0
rotamer_repack_xchi_3_1bkr_random_rotamer_init_2_0001	1bkr	rosetta_xchi_random_init	13	0.120368	0.24276	0.499134	0.479058	0.225366	7.73509	0.674777	0.137399	-298.27	0
rotamer_repack_xchi_3_1cc8_random_rotamer_init_2_0001	1cc8	rosetta_xchi_random_init	2	0.139622	0.378498	0.554914	1.03549	0.343459	7.59141	0.684149	0.214375	-184.536	1
rotamer_repack_xchi_3_3mx7_random_rotamer_init_2_0001	3mx7	rosetta_xchi_random_init	0	0.183394	0.341063	0.454298	0.562214	0.303743	7.82466	0.684374	0.153698	-189.88	3
rotamer_repack_xchi_4_1acf_random_rotamer_init_3_0001	1acf	rosetta_xchi_random_init	5	0.224698	0.671277	0.459921	0.848151	0.430002	8.18752	0.673155	0.156968	-287.824	0
rotamer_repack_xchi_4_1bkr_random_rotamer_init_3_0001	1bkr	rosetta_xchi_random_init	13	0.120467	0.242818	0.498135	0.479123	0.225338	7.72137	0.691475	0.137407	-298.252	0
rotamer_repack_xchi_4_1cc8_random_rotamer_init_3_0001	1cc8	rosetta_xchi_random_init	2	0.133024	0.343387	0.547498	1.01627	0.326604	7.6599	0.5906	0.209466	-184.481	2
rotamer_repack_xchi_4_3mx7_random_rotamer_init_3_0001	3mx7	rosetta_xchi_random_init	0	0.1831	0.340872	0.451335	0.562478	0.303142	7.82594	0.665356	0.153652	-189.851	3
rotamer_repack_xchi_5_1acf_random_rotamer_init_4_0001	1acf	rosetta_xchi_random_init	6	0.286327	0.732955	0.5229	0.896106	0.491064	8.30487	0.585889	0.184507	-276.003	0
rotamer_repack_xchi_5_1bkr_random_rotamer_init_4_0001	1bkr	rosetta_xchi_random_init	13	0.120414	0.24283	0.498127	0.479296	0.225328	7.71302	0.684082	0.137395	-298.274	0
rotamer_repack_xchi_5_1cc8_random_rotamer_init_4_0001	1cc8	rosetta_xchi_random_init	2	0.13299	0.345158	0.554741	1.01756	0.32827	7.64651	0.638338	0.209981	-184.461	2
rotamer_repack_xchi_5_3mx7_random_rotamer_init_4_0001	3mx7	rosetta_xchi_random_init	0	0.183379	0.341102	0.454237	0.562276	0.303745	7.82464	0.676303	0.15367	-189.882	3
rotamer_repack_1_1acf_gt_rotamer_init_2020-08-12-01-36-30_0001	1acf	rosetta_xtal_model_init	8	0.460607	0.865962	1.06448	1.33363	0.698739	8.46543	0.604553	0.303262	-159.753	0
rotamer_repack_1_1bkr_gt_rotamer_init_2020-08-12-00-20-19_0001	1bkr	rosetta_xtal_model_init	10	0.249528	0.468273	0.611508	0.567289	0.387215	7.82617	0.643885	0.261932	-261.626	3
rotamer_repack_1_1cc8_gt_rotamer_init_2020-08-12-00-16-31_0001	1cc8	rosetta_xtal_model_init	3	0.207504	0.457689	0.77665	1.04061	0.431669	7.55182	0.598513	0.269121	-159.104	3
rotamer_repack_1_3mx7_gt_rotamer_init_2020-08-12-03-00-21_0001	3mx7	rosetta_xtal_model_init	1	0.256756	0.324715	0.527794	0.675751	0.350705	8.0219	0.572186	0.21307	-187.78	4
rotamer_repack_2_1acf_gt_rotamer_init_2020-08-12-03-57-43_0001	1acf	rosetta_xtal_model_init	8	0.452474	0.813236	1.05301	1.17499	0.667395	8.51794	0.628879	0.30117	-146.074	1
rotamer_repack_2_1bkr_gt_rotamer_init_2020-08-12-03-24-11_0001	1bkr	rosetta_xtal_model_init	10	0.221624	0.445426	0.560352	0.565961	0.360431	7.7969	0.673619	0.240494	-262.707	3
rotamer_repack_2_1cc8_gt_rotamer_init_2020-08-12-01-35-44_0001	1cc8	rosetta_xtal_model_init	4	0.232073	0.490083	0.832928	1.04262	0.461454	7.6507	0.627335	0.281575	-155.589	3
rotamer_repack_2_3mx7_gt_rotamer_init_2020-08-12-00-24-24_0001	3mx7	rosetta_xtal_model_init	2	0.259203	0.452246	0.575614	0.679573	0.400976	7.98224	0.584041	0.220678	-177.637	3
rotamer_repack_3_1acf_gt_rotamer_init_2020-08-12-06-18-56_0001	1acf	rosetta_xtal_model_init	8	0.428199	0.785052	1.03585	1.16092	0.642976	8.43651	0.67128	0.295079	-146.025	1
rotamer_repack_3_1bkr_gt_rotamer_init_2020-08-12-06-30-18_0001	1bkr	rosetta_xtal_model_init	10	0.182221	0.433296	0.680332	0.577189	0.350249	7.85578	0.652899	0.23469	-263.637	3
rotamer_repack_3_1cc8_gt_rotamer_init_2020-08-12-03-37-11_0001	1cc8	rosetta_xtal_model_init	4	0.207584	0.4588	0.756075	1.03963	0.42911	7.54577	0.615766	0.267835	-159.474	3
rotamer_repack_3_3mx7_gt_rotamer_init_2020-08-12-05-37-37_0001	3mx7	rosetta_xtal_model_init	1	0.25836	0.450446	0.633228	0.680428	0.408351	7.97838	0.631856	0.218549	-176.874	3
rotamer_repack_4_1acf_gt_rotamer_init_2020-08-12-08-41-12_0001	1acf	rosetta_xtal_model_init	7	0.489411	0.873883	1.08083	1.33378	0.717835	8.61704	0.540627	0.301044	-152.341	1
rotamer_repack_4_1bkr_gt_rotamer_init_2020-08-12-09-37-30_0001	1bkr	rosetta_xtal_model_init	10	0.249724	0.467769	0.611337	0.567282	0.387096	7.77585	0.640915	0.262128	-261.788	3
rotamer_repack_4_1cc8_gt_rotamer_init_2020-08-12-07-42-06_0001	1cc8	rosetta_xtal_model_init	4	0.207086	0.418591	0.756125	1.03996	0.415979	7.5911	0.648007	0.26769	-160.409	3
rotamer_repack_4_3mx7_gt_rotamer_init_2020-08-12-08-10-21_0001	3mx7	rosetta_xtal_model_init	1	0.259671	0.388253	0.527496	0.677072	0.373	8.02893	0.563154	0.219138	-180.387	4
rotamer_repack_5_1acf_gt_rotamer_init_2020-08-12-11-04-40_0001	1acf	rosetta_xtal_model_init	8	0.423284	0.784459	1.03781	1.17859	0.641327	8.4288	0.615776	0.293216	-159.301	0
rotamer_repack_5_1bkr_gt_rotamer_init_2020-08-12-12-49-29_0001	1bkr	rosetta_xtal_model_init	10	0.204412	0.445915	0.609133	0.564236	0.357447	7.8444	0.623437	0.241829	-261.515	3
rotamer_repack_5_1cc8_gt_rotamer_init_2020-08-12-05-39-32_0001	1cc8	rosetta_xtal_model_init	4	0.228803	0.46412	0.795309	1.03374	0.44565	7.7829	0.639141	0.292797	-156.261	2
rotamer_repack_5_3mx7_gt_rotamer_init_2020-08-12-10-49-49_0001	3mx7	rosetta_xtal_model_init	1	0.238804	0.42126	0.575228	0.678113	0.381441	7.98264	0.653201	0.214679	-176.772	4
rotamer_repack_1_1acf_gt_random_rotamer_init_0_0001	1acf	rosetta_xtal_random_init	8	0.429499	0.785942	1.04266	1.17938	0.645531	8.40986	0.628956	0.295316	-154.265	1
rotamer_repack_1_1bkr_gt_random_rotamer_init_0_0001	1bkr	rosetta_xtal_random_init	10	0.220814	0.446075	0.559704	0.565895	0.360236	7.79584	0.657228	0.240463	-262.314	3
rotamer_repack_1_1cc8_gt_random_rotamer_init_0_0001	1cc8	rosetta_xtal_random_init	4	0.233036	0.516561	0.883037	1.03221	0.476624	7.76417	0.635542	0.302063	-154.771	3
rotamer_repack_1_3mx7_gt_random_rotamer_init_0_0001	3mx7	rosetta_xtal_random_init	1	0.238685	0.421446	0.575179	0.678097	0.38144	7.98298	0.613312	0.214591	-177.077	4
rotamer_repack_2_1acf_gt_random_rotamer_init_1_0001	1acf	rosetta_xtal_random_init	8	0.500365	0.89618	1.10493	1.38033	0.735686	8.46743	0.645994	0.319059	-142.59	1
rotamer_repack_2_1bkr_gt_random_rotamer_init_1_0001	1bkr	rosetta_xtal_random_init	10	0.221982	0.44568	0.630832	0.579894	0.368537	7.74613	0.619595	0.244704	-261.851	3
rotamer_repack_2_1cc8_gt_random_rotamer_init_1_0001	1cc8	rosetta_xtal_random_init	4	0.233102	0.459085	0.82171	1.04057	0.450232	7.68399	0.668046	0.281802	-156.425	3
rotamer_repack_2_3mx7_gt_random_rotamer_init_1_0001	3mx7	rosetta_xtal_random_init	1	0.238739	0.421536	0.575236	0.67806	0.381499	7.98329	0.590577	0.214601	-177.098	4
rotamer_repack_3_1acf_gt_random_rotamer_init_2_0001	1acf	rosetta_xtal_random_init	9	0.462666	0.855468	1.03265	1.17417	0.685072	8.56125	0.622399	0.30884	-149.563	1
rotamer_repack_3_1bkr_gt_random_rotamer_init_2_0001	1bkr	rosetta_xtal_random_init	10	0.221826	0.445386	0.631864	0.57955	0.368437	7.78391	0.641973	0.244522	-261.872	3
rotamer_repack_3_1cc8_gt_random_rotamer_init_2_0001	1cc8	rosetta_xtal_random_init	4	0.241588	0.494726	0.75797	1.04076	0.456713	7.59904	0.637196	0.289011	-157.276	3
rotamer_repack_3_3mx7_gt_random_rotamer_init_2_0001	3mx7	rosetta_xtal_random_init	1	0.238884	0.421585	0.57527	0.678312	0.381605	7.97626	0.616121	0.214703	-177.072	4
rotamer_repack_4_1acf_gt_random_rotamer_init_3_0001	1acf	rosetta_xtal_random_init	8	0.429557	0.838164	1.03878	1.1781	0.662846	8.47354	0.637637	0.300057	-158.897	1
rotamer_repack_4_1bkr_gt_random_rotamer_init_3_0001	1bkr	rosetta_xtal_random_init	10	0.221922	0.445724	0.631638	0.5798	0.368602	7.74985	0.613475	0.244695	-261.849	3
rotamer_repack_4_1cc8_gt_random_rotamer_init_3_0001	1cc8	rosetta_xtal_random_init	4	0.228307	0.437153	0.745168	1.04014	0.430225	7.76687	0.649645	0.280049	-155.189	2
rotamer_repack_4_3mx7_gt_random_rotamer_init_3_0001	3mx7	rosetta_xtal_random_init	1	0.23872	0.421533	0.575281	0.678267	0.381512	7.9833	0.597296	0.214599	-177.095	4
rotamer_repack_5_1acf_gt_random_rotamer_init_4_0001	1acf	rosetta_xtal_random_init	8	0.456016	0.816922	1.05358	1.17539	0.670549	8.52034	0.643382	0.302071	-144.844	1
rotamer_repack_5_1bkr_gt_random_rotamer_init_4_0001	1bkr	rosetta_xtal_random_init	10	0.221541	0.445677	0.631984	0.579804	0.368443	7.78962	0.637976	0.244449	-261.875	3
rotamer_repack_5_1cc8_gt_random_rotamer_init_4_0001	1cc8	rosetta_xtal_random_init	3	0.232499	0.459149	0.826224	1.04043	0.450594	7.69894	0.704086	0.282062	-156.545	3
rotamer_repack_5_3mx7_gt_random_rotamer_init_4_0001	3mx7	rosetta_xtal_random_init	1	0.259031	0.450493	0.634016	0.67835	0.408619	7.96127	0.614242	0.219727	-175.269	3
rotamer_repack_xchi_1_1acf_gt_rotamer_init_2020-08-12-01-36-30_0001	1acf	rosetta_xtal_xchi_model_init	10	0.450922	0.874584	0.958553	1.06589	0.673065	8.66794	0.605223	0.307759	-185.886	0
rotamer_repack_xchi_1_1bkr_gt_rotamer_init_2020-08-12-00-20-19_0001	1bkr	rosetta_xtal_xchi_model_init	11	0.179256	0.452363	0.524331	0.459428	0.333814	7.89971	0.687285	0.217025	-258.219	1
rotamer_repack_xchi_1_1cc8_gt_rotamer_init_2020-08-12-00-16-31_0001	1cc8	rosetta_xtal_xchi_model_init	5	0.279973	0.485884	0.735155	1.04667	0.468849	7.8247	0.610856	0.297015	-153.118	2
rotamer_repack_xchi_1_3mx7_gt_rotamer_init_2020-08-12-03-00-21_0001	3mx7	rosetta_xtal_xchi_model_init	2	0.222242	0.405386	0.576147	0.677192	0.368835	7.92159	0.590849	0.205571	-175.555	4
rotamer_repack_xchi_2_1acf_gt_rotamer_init_2020-08-12-03-57-43_0001	1acf	rosetta_xtal_xchi_model_init	11	0.449755	0.87658	0.9559	1.06597	0.672898	8.70401	0.616267	0.310438	-185.184	0
rotamer_repack_xchi_2_1bkr_gt_rotamer_init_2020-08-12-03-24-11_0001	1bkr	rosetta_xtal_xchi_model_init	11	0.180189	0.452136	0.524642	0.459821	0.334212	7.90499	0.661104	0.21804	-257.899	1
rotamer_repack_xchi_2_1cc8_gt_rotamer_init_2020-08-12-01-35-44_0001	1cc8	rosetta_xtal_xchi_model_init	4	0.254503	0.463732	0.734925	1.04745	0.449995	7.71069	0.666629	0.284699	-161.797	2
rotamer_repack_xchi_2_3mx7_gt_rotamer_init_2020-08-12-00-24-24_0001	3mx7	rosetta_xtal_xchi_model_init	2	0.221889	0.405541	0.57548	0.678534	0.368736	7.91628	0.622964	0.206214	-175.133	4
rotamer_repack_xchi_3_1acf_gt_rotamer_init_2020-08-12-06-18-56_0001	1acf	rosetta_xtal_xchi_model_init	8	0.444243	0.828868	0.809516	1.02795	0.638441	8.56593	0.583829	0.300247	-182.521	0
rotamer_repack_xchi_3_1bkr_gt_rotamer_init_2020-08-12-06-30-18_0001	1bkr	rosetta_xtal_xchi_model_init	10	0.183842	0.467908	0.591922	0.47025	0.349232	7.92375	0.645972	0.220059	-260.445	1
rotamer_repack_xchi_3_1cc8_gt_rotamer_init_2020-08-12-03-37-11_0001	1cc8	rosetta_xtal_xchi_model_init	4	0.285288	0.453805	0.734836	1.04553	0.46085	7.8548	0.66742	0.285908	-155.142	2
rotamer_repack_xchi_3_3mx7_gt_rotamer_init_2020-08-12-05-37-37_0001	3mx7	rosetta_xtal_xchi_model_init	0	0.224923	0.429762	0.57473	0.671134	0.377392	7.96474	0.639669	0.213759	-165.844	2
rotamer_repack_xchi_4_1acf_gt_rotamer_init_2020-08-12-08-41-12_0001	1acf	rosetta_xtal_xchi_model_init	11	0.451123	0.88776	0.972067	1.08757	0.680001	8.59549	0.563038	0.298477	-192.032	0
rotamer_repack_xchi_4_1bkr_gt_rotamer_init_2020-08-12-09-37-30_0001	1bkr	rosetta_xtal_xchi_model_init	11	0.179454	0.451581	0.523365	0.459269	0.333502	7.90749	0.664017	0.217516	-258.127	1
rotamer_repack_xchi_4_1cc8_gt_rotamer_init_2020-08-12-07-42-06_0001	1cc8	rosetta_xtal_xchi_model_init	4	0.253801	0.463841	0.734876	1.04735	0.449692	7.73245	0.630196	0.283864	-162.57	2
rotamer_repack_xchi_4_3mx7_gt_rotamer_init_2020-08-12-08-10-21_0001	3mx7	rosetta_xtal_xchi_model_init	0	0.204091	0.429199	0.57811	0.669862	0.368238	7.95391	0.627079	0.20723	-165.708	2
rotamer_repack_xchi_5_1acf_gt_rotamer_init_2020-08-12-11-04-40_0001	1acf	rosetta_xtal_xchi_model_init	10	0.438635	0.830103	0.868458	1.05271	0.642661	8.56801	0.599856	0.294892	-193.007	0
rotamer_repack_xchi_5_1bkr_gt_rotamer_init_2020-08-12-12-49-29_0001	1bkr	rosetta_xtal_xchi_model_init	11	0.17496	0.431482	0.520224	0.456376	0.32329	7.8842	0.622201	0.213438	-260.661	1
rotamer_repack_xchi_5_1cc8_gt_rotamer_init_2020-08-12-05-39-32_0001	1cc8	rosetta_xtal_xchi_model_init	4	0.256642	0.491936	0.819676	1.04553	0.471761	7.68875	0.622869	0.288408	-161.834	3
rotamer_repack_xchi_5_3mx7_gt_rotamer_init_2020-08-12-10-49-49_0001	3mx7	rosetta_xtal_xchi_model_init	0	0.224776	0.429965	0.57499	0.671131	0.37743	7.95643	0.63503	0.21437	-165.612	2
rotamer_repack_xchi_1_1acf_gt_random_rotamer_init_0_0001	1acf	rosetta_xtal_xchi_random_init	8	0.44468	0.827909	0.990849	1.08617	0.658028	8.58615	0.579668	0.298333	-191.744	0
rotamer_repack_xchi_1_1bkr_gt_random_rotamer_init_0_0001	1bkr	rosetta_xtal_xchi_random_init	11	0.179833	0.452728	0.519014	0.459226	0.333676	7.91034	0.644258	0.217611	-258.046	1
rotamer_repack_xchi_1_1cc8_gt_random_rotamer_init_0_0001	1cc8	rosetta_xtal_xchi_random_init	4	0.25438	0.426288	0.73499	1.04632	0.437816	7.78788	0.59985	0.27188	-156.838	2
rotamer_repack_xchi_1_3mx7_gt_random_rotamer_init_0_0001	3mx7	rosetta_xtal_xchi_random_init	0	0.224985	0.43016	0.574664	0.670918	0.377524	7.98531	0.647353	0.214572	-165.179	2
rotamer_repack_xchi_2_1acf_gt_random_rotamer_init_1_0001	1acf	rosetta_xtal_xchi_random_init	10	0.451852	0.864066	0.94813	1.06598	0.669026	8.62093	0.573934	0.300581	-184.526	0
rotamer_repack_xchi_2_1bkr_gt_random_rotamer_init_1_0001	1bkr	rosetta_xtal_xchi_random_init	11	0.179804	0.452836	0.519953	0.459438	0.33381	7.91168	0.658361	0.217705	-258.086	1
rotamer_repack_xchi_2_1cc8_gt_random_rotamer_init_1_0001	1cc8	rosetta_xtal_xchi_random_init	4	0.282325	0.512572	0.822796	1.04199	0.490416	7.87656	0.634071	0.299553	-152.944	3
rotamer_repack_xchi_2_3mx7_gt_random_rotamer_init_1_0001	3mx7	rosetta_xtal_xchi_random_init	0	0.224423	0.451312	0.57536	0.671969	0.38442	8.01686	0.612554	0.21983	-162.007	2
rotamer_repack_xchi_3_1acf_gt_random_rotamer_init_2_0001	1acf	rosetta_xtal_xchi_random_init	11	0.451306	0.862614	0.958315	1.06597	0.669187	8.68535	0.59378	0.305116	-184.528	0
rotamer_repack_xchi_3_1bkr_gt_random_rotamer_init_2_0001	1bkr	rosetta_xtal_xchi_random_init	11	0.179876	0.451774	0.519865	0.45928	0.333421	7.91374	0.668082	0.217372	-258.05	1
rotamer_repack_xchi_3_1cc8_gt_random_rotamer_init_2_0001	1cc8	rosetta_xtal_xchi_random_init	5	0.254462	0.463475	0.734773	1.04741	0.44987	7.71458	0.671234	0.284597	-161.843	2
rotamer_repack_xchi_3_3mx7_gt_random_rotamer_init_2_0001	3mx7	rosetta_xtal_xchi_random_init	0	0.224998	0.430189	0.576004	0.670653	0.377711	7.98017	0.645604	0.214709	-165.185	2
rotamer_repack_xchi_4_1acf_gt_random_rotamer_init_3_0001	1acf	rosetta_xtal_xchi_random_init	8	0.445085	0.829218	0.8672	1.04288	0.645073	8.56352	0.60341	0.298834	-191.975	0
rotamer_repack_xchi_4_1bkr_gt_random_rotamer_init_3_0001	1bkr	rosetta_xtal_xchi_random_init	11	0.179424	0.451091	0.478614	0.459099	0.328816	7.90845	0.651294	0.214161	-258.367	1
rotamer_repack_xchi_4_1cc8_gt_random_rotamer_init_3_0001	1cc8	rosetta_xtal_xchi_random_init	4	0.279811	0.485012	0.735347	1.044	0.468315	7.90245	0.64305	0.29562	-153.052	2
rotamer_repack_xchi_4_3mx7_gt_random_rotamer_init_3_0001	3mx7	rosetta_xtal_xchi_random_init	0	0.224948	0.430051	0.575643	0.672389	0.377727	7.98211	0.670387	0.214802	-165.197	2
rotamer_repack_xchi_5_1acf_gt_random_rotamer_init_4_0001	1acf	rosetta_xtal_xchi_random_init	10	0.45022	0.88419	0.961399	1.083	0.677105	8.6624	0.587455	0.303447	-184.847	0
rotamer_repack_xchi_5_1bkr_gt_random_rotamer_init_4_0001	1bkr	rosetta_xtal_xchi_random_init	11	0.179841	0.45276	0.519311	0.459265	0.333724	7.91196	0.644853	0.217628	-258.059	1
rotamer_repack_xchi_5_1cc8_gt_random_rotamer_init_4_0001	1cc8	rosetta_xtal_xchi_random_init	4	0.251519	0.437938	0.7632	1.04767	0.444292	7.7807	0.624216	0.277548	-158.872	2
rotamer_repack_xchi_5_3mx7_gt_random_rotamer_init_4_0001	3mx7	rosetta_xtal_xchi_random_init	0	0.225806	0.454166	0.57071	0.681169	0.386029	8.03147	0.62104	0.218295	-162.246	2

## Sheet: Sequence design metrics
Metrics for sequence designs for native test set cases
50 designs per test case, per method _xtal -- on crystal structure backbone _crelax --- on Rosetta constrained relaxed crystal structure backbone
Design ID and method			Design metrics												Post-RosettaRelax metrics						Psipred Cross-entropy
Sequence ID	Native test case PDB ID	method	Backbone buried unsats	Exposed Hydrophobics	Model negative PLL (energy)	Packstat	Percent capping residues	CA RMSD pre-Rosetta Relax	Rosetta energy	Side-chain buried unsats	Designed sequence	Sequence overlap with native	Total num capping residues	BB Buried unsats	Exposed Hydrophobics	Model negative PLL (energy)	Packstat	CA RMSD	Rosetta energy	Side-chain buried unsats	MSA features	From single sequence	Command to replicate experiment	Design name
1acf_gt_crelax_final	1acf	gt_crelax	5	1034.74	8.37989	0.710071	1	0	-258.891	1	SWQTYVDTNLVGTGAVTQAAILGLDGNTWATSAGFAVTPAQGTTLAGAFNNADAIRAGGFDLAGVHYVTLRADDRSIYGKKGSSGVITVKTSKAILVGVYNEKIQPGTAANVVEKLADYLIGQGF	1	4
1bkr_gt_crelax_final	1bkr	gt_crelax	11	1027.03	7.7148	0.663541	1	0	-287.513	0	KSAKDALLLWCQMKTAGYPNVNIHNFTTSWRDGMAFNALIHKHRPDLIDFDKLKKSNAHYNLQNAFNLAEQHLGLTKLLDPEDISVDHPDEKSIITYVVTYYHYFSKM	1	4
1cc8_gt_crelax_final	1cc8	gt_crelax	3	713.409	8.00001	0.678823	1	0	-162.769	0	AEIKHYQFNVVMTCSGCSGAVNKVLTKLEPDVSKIDISLEKQLVDVYTTLPYDFILEKIKKTGKEVRSGKQL	1	1
3mx7_gt_crelax_final	3mx7	gt_crelax	0	1562.07	7.83465	0.726107	0	0	-204.396	0	MTDLVAVWDVALSDGVHKIEFEHGTTSGKRVVYVDGKEEIRKEWMFKLVGKETFYVGAAKTKATINIDAISGFAYEYTLEINGKSLKKYM	1	0
1acf_gt	1acf	gt_xtal	10	1035.77	9.05901	0.686735	1	0	117.663	4	SWQTYVDTNLVGTGAVTQAAILGLDGNTWATSAGFAVTPAQGTTLAGAFNNADAIRAGGFDLAGVHYVTLRADDRSIYGKKGSSGVITVKTSKAILVGVYNEKIQPGTAANVVEKLADYLIGQGF	1	4								0.276217	0.913606
1bkr_gt	1bkr	gt_xtal	11	1027.84	8.27919	0.690678	1	0	-23.7573	3	KSAKDALLLWCQMKTAGYPNVNIHNFTTSWRDGMAFNALIHKHRPDLIDFDKLKKSNAHYNLQNAFNLAEQHLGLTKLLDPEDISVDHPDEKSIITYVVTYYHYFSKM	1	4								0.25876	0.464637
1cc8_gt	1cc8	gt_xtal	4	735.45	8.86038	0.690373	1	0	-17.4069	2	AEIKHYQFNVVMTCSGCSGAVNKVLTKLEPDVSKIDISLEKQLVDVYTTLPYDFILEKIKKTGKEVRSGKQL	1	1								0.256919	0.895146
3mx7_gt	3mx7	gt_xtal	2	1570.54	8.2957	0.717514	0	0	-35.8269	4	MTDLVAVWDVALSDGVHKIEFEHGTTSGKRVVYVDGKEEIRKEWMFKLVGKETFYVGAAKTKATINIDAISGFAYEYTLEINGKSLKKYM	1	0								0.381429	0.754664
curr_2499_2020-07-31-12-14-29	3mx7	model	5	976.713	7.03754	0.620363	0	0	218.084	0	LPGLVAKLVVKIPDQEVEISIEYEPATGRIKVYVDGTLVIEIDARASGTSSVTFKIGKKRIDATAYFKPIPGGKIEITIVIDGKSKTFSK	0.3	0	4	841.997	7.39205	0.734199	1.20888	-292.18	1	0.335842	0.331966	python run.py --pdb pdbs/3mx7_gt_crelax.pdb --seed 6
curr_2499_2020-07-31-12-17-50	1cc8	model	5	946.172	6.45442	0.613729	1	0	205.525	2	AEVKLYKFLVVMKDPADAEKVKRVLLQDLPHIKEIEIDLSKNEVKVKSTLPLEEIYQKIKDTGIPILSYSQL	0.416667	1	7	864.026	6.87482	0.628822	0.678021	-261.621	0	0.335589	0.347061	python run.py --pdb pdbs/1cc8_gt_crelax.pdb --seed 6
curr_2499_2020-07-31-12-18-27	1bkr	model	13	733.009	6.71932	0.597081	1	0	266.98	1	GDEERRIEQWIKDQIEGFPKTTYEDSTTSVKDGLVLLAIIKKHRPELVAFEQVEPEEPERNIQEALDIAEAELGIPKKLSPEDLRKPEPDKAAVVEYLKELIKFFDAN	0.296296	4	12	635.565	7.62943	0.58465	1.02422	-332.612	3	0.243421	0.441746	python run.py --pdb pdbs/1bkr_gt_crelax.pdb --seed 6
curr_2499_2020-07-31-12-18-42	1acf	model	8	821.486	7.19509	0.640976	1	0	604.674	3	DEDKLVVEKLVATGKVDRAAILALDGTAKAASPGYNITEEEARALAKAFDDGSTVKSKGLVLDGLNFEVEKLTTREIEFTAGDRMAVCRKCNKEIIVCILSEYVNKEEAKAVASELQRILEAQGK	0.304	4	9	720.746	7.50833	0.692733	0.758882	-391.572	2	0.332613	0.635077	python run.py --pdb pdbs/1acf_gt_crelax.pdb --seed 6
curr_2499_2020-07-31-17-28-25	1acf	model	8	767.013	7.14819	0.664755	1	0	610.511	0	DYEKLVRERLVNTGKVDKAAVLSLDGTVLAASPGFTVTFEEAVKIAAAMDDGTKEKTEGLSVDGKEFQVVQLSKETIVCELGKEAIIIKKLDKIILVAMFSKTKDPKKTYAEVDSVAKEMKAKGM	0.272	4	9	788.384	7.62578	0.667941	0.884717	-403.048	2	0.301445	0.549992	python run.py --pdb pdbs/1acf_gt_crelax.pdb --seed 7
curr_2499_2020-07-31-17-28-29	1bkr	model	12	817.635	6.63859	0.638267	1	0	231.165	1	PADKQKLLDWVRAVVEGFPKVEVKDFTTSFKDGLVLCAIVRKYHPELIDFKTLKPEEPIKNIELALDVMKDHLGIPKVIDPKQLSKPNPDEEEVIKFVKILKEKFESS	0.342593	4	11	648.206	7.05472	0.604497	0.715081	-349.727	2	0.260816	0.472673	python run.py --pdb pdbs/1bkr_gt_crelax.pdb --seed 7
curr_2499_2020-07-31-17-28-34	1cc8	model	4	613.113	6.3167	0.581573	1	0	258.13	1	GKIEKIELKVIMTSEEDKKKVEKVLAEMKPKVKKVDISLSQQLVRIESSLPEEEIVDKVQKTGIPVLSWRKI	0.375	1	5	579.078	6.84276	0.611705	0.646683	-244.561	0	0.244972	0.46884	python run.py --pdb pdbs/1cc8_gt_crelax.pdb --seed 7
curr_2499_2020-07-31-17-28-39	3mx7	model	3	869.757	6.95514	0.707127	0	0	353.694	3	LPDKKAEWEVTLSDSTHKVILTFDLETGKVAVYVDGKLVVLIEKMETKDFSVTFEIGKDKIPATILIRKTPGNKYEFTLIINGKSETKKL	0.422222	0	4	769.245	7.41858	0.724961	0.821301	-293.451	1	0.342775	0.446446	python run.py --pdb pdbs/3mx7_gt_crelax.pdb --seed 7
curr_2499_2020-07-31-19-08-49	1acf	model	14	723.276	7.10418	0.641996	1	0	730.081	0	SYEDIVQKELKASGKVEDAAILSLTGDVLASTPGFTVTPEEARAIAKAFKDPQDVQEKGLIVNGIKFEPVRVDSTVIELKAGDKSIIIKKCKKVIIIAFPRGNIDRTDAIEKVEELAKELEAKGI	0.312	4	11	681.698	7.39989	0.599349	1.01485	-413.304	0	0.244433	0.371691	python run.py --pdb pdbs/1acf_gt_crelax.pdb --seed 100
curr_2499_2020-07-31-19-09-00	1bkr	model	13	785.145	6.81284	0.555768	1	0	489.634	3	DLEDEKLLEKIRQQVKGFPDVDVKSFKPELKDGLVLMARFKAARPELLDFSNAKPEDPERNVKTALEIAKKYMGIPVLIKPEELTKPDPDRDLLVDFLKKIEEKLSQD	0.231481	4	10	624.767	7.52027	0.536643	1.1952	-318.726	0	0.260597	0.393077	python run.py --pdb pdbs/1bkr_gt_crelax.pdb --seed 100
curr_2499_2020-07-31-19-09-11	1cc8	model	3	584.258	6.52305	0.651724	1	0	123.146	0	GEWKRYVFEVVMKSQEDADKVRKVLESMRPKIKSIDIDLSKNLVTVVSTLPEDEIVAKIQETGIPVLSYYEG	0.430556	1	4	561.233	7.18234	0.725353	0.832959	-249.277	0	0.259538	0.403444	python run.py --pdb pdbs/1cc8_gt_crelax.pdb --seed 100
curr_2499_2020-07-31-19-09-21	3mx7	model	2	652.313	7.21286	0.619327	0	0	177.308	3	MPNLVAVYHFQLKEASVKIEVEFDTQTGKLVVYVDGVEVYKRDSSPSLPSSVTIQVGGEKYPVTITITPSPGGKFNFTATLGGTSVTKGT	0.366667	0	4	520.467	7.79275	0.681453	0.857932	-253.702	1	0.256247	0.319006	python run.py --pdb pdbs/3mx7_gt_crelax.pdb --seed 100
curr_2499_2020-07-31-20-09-00	1cc8	model	3	596.529	6.18057	0.634724	1	0	36.0159	0	GKVKIYEFEVVMKSEEDAKKVREVLESMRPKIKEVEIDLSKNQVRVKSTLPFEEILEKIKKTGIPVLSAKEL	0.430556	1	6	602.189	7.14064	0.705172	0.620833	-250.121	1	0.239407	0.318906	python run.py --pdb pdbs/1cc8_gt_crelax.pdb --seed 101	1cc8_d1
curr_2499_2020-07-31-20-19-09	3mx7	model	3	519.242	7.19547	0.663001	0	0	613.503	7	PKYEVAKWDVELQDSSHQIILEDDPETGYKEVRVDGKVVISIPASDSRESSLKFYVGDDKTPATVYIVPSPGGTYDYILVINGESKKESK	0.388889	0	4	451.511	7.72764	0.710207	0.763821	-278.807	2	0.330531	0.491087	python run.py --pdb pdbs/3mx7_gt_crelax.pdb --seed 101
curr_2499_2020-07-31-20-40-17	1bkr	model	12	1130.63	6.59497	0.582015	1	0	147.799	4	AKAKKEVLQIVKDMVAGFPNVTVEDFTTSFSNGMVLCALIKAKHPELIDFAKLKASEPIRNIELALQLAKDHLGIPKLLDASELSKPKPNEDDILKYVLLLVREFKEK	0.407407	4	12	863.452	7.42049	0.57788	0.876095	-339.86	2	0.246954	0.386084	python run.py --pdb pdbs/1bkr_gt_crelax.pdb --seed 101
curr_2499_2020-07-31-20-50-02	1acf	model	7	890.706	7.23935	0.636098	1	0	829.366	2	SEDDIVVKNLVSTGKVQKAAVISKDGTVLAKSPGFTVTAEEAKELAAAFEDGSKLKAEGATVNGKLYQVVEQSKEAIFLEKGDEYIAIYKLENAILIAETLSDDDKKETRDQVEAERARMLAQGK	0.296	4	10	906.178	7.68218	0.543409	0.716632	-387.141	1	0.289279	0.630725	python run.py --pdb pdbs/1acf_gt_crelax.pdb --seed 101
curr_2499_2020-07-31-21-08-20	1cc8	model	2	672.013	6.52929	0.520283	1	0	65.5859	0	GEIKKLELKVVMKSQEDADKLLDVLSKLKPLVASVEVDLSKNLLYVHSTLPIKEIVDALKRTGIPVESYKEI	0.361111	1	3	620.944	7.08253	0.570406	0.794498	-246.067	0	0.378158	0.412121	python run.py --pdb pdbs/1cc8_gt_crelax.pdb --seed 102
curr_2499_2020-07-31-21-29-56	3mx7	model	4	660.363	7.05278	0.664675	0	0	1060.05	1	MPNLVARFYVTLRDSSHEISIEYDPDTGEIKVYVDGVLVIKIDKRPGKPDSVKFEVGKEKIPATVHFIPTPGGTLKIILEIEGRSKEEGK	0.322222	0	5	545.265	7.47204	0.680671	1.03396	-280.857	1	0.322108	0.491597	python run.py --pdb pdbs/3mx7_gt_crelax.pdb --seed 102
curr_2499_2020-07-31-22-08-17	1cc8	model	3	804.492	6.56963	0.56232	1	0	76.5983	0	GETKTYIFEVVMASQEDADKVKKVLAELKPKIKSVKIELEKNRVIVSSTLPLELIKKRIEETGIPVLSYWEA	0.388889	1	7	715.922	7.25384	0.682684	0.992352	-249.85	1	0.284831	0.360953	python run.py --pdb pdbs/1cc8_gt_crelax.pdb --seed 103
curr_2499_2020-07-31-22-11-57	1bkr	model	10	544.861	6.55589	0.618745	0.75	0	246.437	2	PEEDKKLEEWVQSQVSGYPNVTFTNFTSSVSDGMVLCALVHKHRPELINFESLQPERAEENLKKALEILEAKLGIPVKLNPDEVKKPDPNRQEIMDFLRDIQEKFDKE	0.361111	3	17	409.558	7.29753	0.585736	0.787264	-344.7	1	0.245938	0.39089	python run.py --pdb pdbs/1bkr_gt_crelax.pdb --seed 102
curr_2499_2020-07-31-22-31-39	1acf	model	11	670.37	7.0732	0.639528	1	0	516.956	3	DYQEIVEKRLVASGKVTKAALMSNDGKVLAASPGFTVTEEEAKEIAAAFKDGKELKKNGATLDGTKYQVKEISKTRIIFVAGDKFAVIEKCKKMIIVAIADGSLDPVETEQKVASLREELEAQGK	0.288	4	9	710.575	7.33055	0.675152	0.886556	-409.437	0	0.236392	0.425747	python run.py --pdb pdbs/1acf_gt_crelax.pdb --seed 102
curr_2499_2020-07-31-22-42-32	3mx7	model	2	627.677	6.88402	0.571264	0	0	341.41	0	LPDKKAEIEVVLGDSSHRVTIEFNYDTGAFKVYVDGKLVIDVPKSPDKPKTYTFEIGKEKIPATAEIKPIPGGKYEIIIKINGESKRFSE	0.333333	0	3	533.026	7.39909	0.693919	0.918316	-276.879	1	0.292542	0.429573	python run.py --pdb pdbs/3mx7_gt_crelax.pdb --seed 103
curr_2499_2020-07-31-23-10-36	1cc8	model	3	593.068	6.43599	0.643029	1	0	151.329	0	GPWEEYKFEVIMKSEEDVDKIKKVLSSLLPQVKSVEVDLSKQEVRVKSTLPFEKIKELMEKTGIPVLSARKE	0.347222	1	5	437.523	7.57528	0.681518	1.02926	-244.675	0	0.281572	0.434455	python run.py --pdb pdbs/1cc8_gt_crelax.pdb --seed 104
curr_2499_2020-07-31-23-44-18	1bkr	model	15	1092.89	6.52107	0.560971	1	0	57.3124	1	GVAKEELIQWVRKVIAGYPNCTFSSATQSVRLGLVLCAIVHKYRPDLIDFATLKPEDAERNLQLALDICEKYLGIPKKLDPKALSPQEPDEQAILDYLQMLKDKFEAE	0.407407	4	10	979.005	7.46814	0.568284	1.07999	-312.169	2	0.275872	0.434218	python run.py --pdb pdbs/1bkr_gt_crelax.pdb --seed 103	1bkr_d2
curr_2499_2020-07-31-23-55-07	3mx7	model	3	625.047	7.07147	0.661487	0	0	423.181	1	MPNLVAKFKVTLGDSSHNVEIEFDPKTGMIRVYVDGKLVIEIKADETKTKSVRFECGREKVPMTAYFRETPGGTFEITLVINGESRTAKK	0.333333	0	3	493.824	7.25651	0.712535	0.807207	-275.466	0	0.373597	0.376771	python run.py --pdb pdbs/3mx7_gt_crelax.pdb --seed 104
curr_2499_2020-08-01-00-12-15	1cc8	model	5	662.188	6.34278	0.681562	1	0	1.11996	1	GEIKKYEFIVIMKSEEDTQKVRDVLEKDRPKVEKIDIYLESQRVLVYSSIDFKELEEKIKQTGLPLLSARVV	0.416667	1	4	621.156	7.13393	0.631253	0.768919	-240.286	0	0.271568	0.390495	python run.py --pdb pdbs/1cc8_gt_crelax.pdb --seed 105
curr_2499_2020-08-01-00-14-48	1acf	model	9	450.078	7.1913	0.565752	1	0	845.149	1	SAEKLVQEELVSSGKIEKAAIIKMDGEVIAASPGFTVTKEEAEKLAKAFEDPSEIKKEGFHLDGKKFEVKEASKGSIVAVEGDKAAACERGPHYVLIALWLDKDNEKDALEKVKSIKEKQTKKGG	0.272	4	13	375.089	7.58511	0.581366	0.813412	-378.462	1	0.307554	0.490306	python run.py --pdb pdbs/1acf_gt_crelax.pdb --seed 103
curr_2499_2020-08-01-01-05-41	3mx7	model	0	931.812	7.18659	0.602393	0	0	417.995	2	MPTLVAQAEIIDAYSSRTIKIEFDEETGRIAVYVDGVLKISIDSSATKESSVTFYVGEDQKKVTVYFDPIPGGKYEVRIEVDGKSKRYSK	0.322222	0	0	794.333	7.58533	0.668156	0.849739	-289.475	1	0.633309	0.394396	python run.py --pdb pdbs/3mx7_gt_crelax.pdb --seed 105
curr_2499_2020-08-01-01-12-02	1cc8	model	4	411.619	6.19658	0.608993	1	0	199.645	0	GKIDKYVFEVEMKSEEDKAKVRKVLEELKPRIKKIDLQGEGKKVIVESTIPFEEIKARIEKTGIPLRSCRKE	0.361111	1	2	367.091	7.19189	0.682373	0.639666	-244.995	1	0.449731	0.483211	python run.py --pdb pdbs/1cc8_gt_crelax.pdb --seed 106
curr_2499_2020-08-01-01-13-18	1bkr	model	11	829.002	6.61824	0.543916	1	0	307.814	3	FEEEQKRLDWIREQVAGVPDADVQSFEPSFKNGIVMLALIHKHRPEAVDLESVRPETPEANIEKALKIAEKELGIPILIDPTRLSLPDPDKQEVIRYMELLIKKFDRN	0.296296	4	15	588.622	7.485	0.560715	1.1434	-313.072	1	0.257519	0.458512	python run.py --pdb pdbs/1bkr_gt_crelax.pdb --seed 104
curr_2499_2020-08-01-01-54-07	1acf	model	7	676.636	7.41793	0.60683	1	0	542.426	2	SDVDRVKKELVSTGKVDKAAEIRLDGGVKAASPGFTLSWADSVKLASAFEDGSDVKTKGATIDGTVYKAKELSETALLLVDGKSAAVVMKTNRAVIVAQYSEDKNPDETYDRAKTLDEELKARGG	0.288	4	13	641.455	7.71672	0.61886	1.11427	-393.077	4	0.331494	0.559216	python run.py --pdb pdbs/1acf_gt_crelax.pdb --seed 104
curr_2499_2020-08-01-02-11-35	1cc8	model	5	741.333	6.40304	0.669463	1	0	-21.8433	1	KEIIRLEFEVIMTSEEDAKKVRAVLETLKPDVRRIDIDLAKRKVWVYTSLPEELIYKLIKETGLPVLSHFRG	0.430556	1	5	752.832	7.20492	0.634388	0.904519	-247.435	0	0.266602	0.476916	python run.py --pdb pdbs/1cc8_gt_crelax.pdb --seed 107
curr_2499_2020-08-01-02-15-03	3mx7	model	3	683.122	6.91641	0.625328	0	0	147.529	1	SPNLVAVYKVTIDYSEKVIEVEFSPTTGEIIVRVDGKVVVKRTKRAPKPEEVKFKIGPGKIDAIVRIKPIPGGKYEFTLEIKGKSETKRK	0.355556	0	3	668.635	7.24966	0.606913	0.935637	-259.742	1	0.310692	0.364405	python run.py --pdb pdbs/3mx7_gt_crelax.pdb --seed 106
curr_2499_2020-08-01-02-40-47	1bkr	model	11	1053.6	6.58864	0.58515	1	0	285.141	2	AEAKQRLLDWIKRRVKGFPNVDVKDFTKSFKDGLVLNALVYSRYPELIDFASLKPENPIENIQKALKLMEEYLGIPTELKPEDLSKPSPDEKRIIQYVEKLKAYFEEA	0.435185	4	9	941.069	7.4393	0.543152	0.77886	-339.441	2	0.24964	0.286363	python run.py --pdb pdbs/1bkr_gt_crelax.pdb --seed 105
curr_2499_2020-08-01-03-09-52	1cc8	model	6	388.961	6.36966	0.625138	1	0	415.759	0	GEWKDYKFDVDMKSDKDAEKVKEVLEKLKPKIESVKINLEEKRVYVRSTLPEDLIYELIKKTGIPVRSHHQE	0.444444	1	5	330.143	7.0724	0.655416	0.852598	-243.067	0	0.258807	0.523586	python run.py --pdb pdbs/1cc8_gt_crelax.pdb --seed 108
curr_2499_2020-08-01-03-25-22	3mx7	model	4	850.234	6.98157	0.651569	0	0	275.14	2	MPNLVAEIKVNFEDSSHTIKAEVDLSTGKIAIYVDGTLIILIEKRDTIPDSVTFYVGKLKVKMTMEITPEPGGTYKFTFKYKGKSISFGK	0.355556	0	3	751.585	7.4121	0.711734	0.690244	-263.583	0	0.305304	0.453764	python run.py --pdb pdbs/3mx7_gt_crelax.pdb --seed 107
curr_2499_2020-08-01-03-32-13	1acf	model	8	664.791	6.94561	0.545421	1	0	583.874	5	DWEKIVQERLVASGKVLKAAILSLDGKVLAASPGFTVTEEEAKQLAKAFDDGSELRSKGAKLNGELYQVKELSADKITFEKGKKHAEAYRTNKIIIVAVADEKRNPNETAEKAKNLDRELKSEGL	0.344	4	11	612.87	7.41268	0.635551	0.732725	-407.557	0	0.265984	0.568658	python run.py --pdb pdbs/1acf_gt_crelax.pdb --seed 105	1acf_d2
curr_2499_2020-08-01-04-08-59	1bkr	model	13	628.199	6.5376	0.581867	1	0	602.81	2	QKDEDELQQWVRDRVAGFPNVDYKDSSTSLRDGLVLNALIKAERPDAIDFESLRPEKPVENIQKALDLAEELLGIPKDIKPEELSKPNPDVEKNIKYLRKLREKFEKE	0.388889	4	15	449.991	7.33947	0.487028	1.03896	-327.822	3	0.25546	0.317798	python run.py --pdb pdbs/1bkr_gt_crelax.pdb --seed 106
curr_2499_2020-08-01-04-09-14	1cc8	model	4	608.256	6.61279	0.591946	1	0	535.47	5	GEVIKLTMTVDMKSEEDAKKVREVLESLLPRVESIFIDLSTKKVIVHTTLPEDEIRARVKATGIPVEDWKKE	0.347222	1	8	580.163	7.25617	0.620499	0.70409	-246.424	0	0.539147	0.545532	python run.py --pdb pdbs/1cc8_gt_crelax.pdb --seed 109
curr_2499_2020-08-01-04-34-41	3mx7	model	4	1072.21	7.05142	0.677342	0	0	381.954	1	LPDLVAVWILTIETSKVEVKVEFSTTTGHFKVLVDGKVVIEVKASPTLPKSYTFEIGAGRVKATVLIKPIPGGKYSFELIIKGKSEVKYK	0.388889	0	3	929.822	7.44457	0.673474	1.20072	-274.486	2	0.315351	0.374537	python run.py --pdb pdbs/3mx7_gt_crelax.pdb --seed 108
curr_2499_2020-08-01-05-07-22	1cc8	model	3	381.042	6.55657	0.54662	1	0	57.461	2	GKEKQITLKVELKSPEDAKKVLKVLKEMQPRVKEVKIDLETEDVYVKSTIPTEEIVDRIKKTGIPVRSWYEQ	0.333333	1	5	326.349	7.15595	0.621757	0.717374	-247.261	2	0.383854	0.402863	python run.py --pdb pdbs/1cc8_gt_crelax.pdb --seed 110
curr_2499_2020-08-01-05-10-22	1acf	model	11	920.036	7.18771	0.699382	1	0	1211.2	2	DWRDLVEKDLVASGYVDKAAVISLTGDVLAKSAGFTLSSKEAKDLAYFFDDGTKARKEGFTIDGTRYEIVELSRDTIVFQAGDRRAIAKKTNKAIIIAVLTDKNDPAAAERRVDDIRKRLIAEGI	0.312	4	11	835.543	7.46113	0.677605	0.924733	-410.886	0	0.313766	0.690837	python run.py --pdb pdbs/1acf_gt_crelax.pdb --seed 106
curr_2499_2020-08-01-05-37-13	1bkr	model	13	846.848	6.55361	0.613131	0.5	0	300.524	2	EEAKRQLLEWIKKVVAGVPDATVTSFTKSFSDGVVFIALVHYYYPELVKLSEFKPEKAEENLKYAFEVMEKYLGIPLDLKPEEIKKPDPKEDDIVRYCEKLKERFEKG	0.351852	2	11	679.178	7.48376	0.608473	0.832445	-348.993	1	0.239628	0.472568	python run.py --pdb pdbs/1bkr_gt_crelax.pdb --seed 107
curr_2499_2020-08-01-05-43-29	3mx7	model	1	586.189	7.04412	0.608867	0	0	250.021	0	PSTLVAVFYVTLGDSTHKVEIEFDPDSGKIVVRVDGKVVIKIDSSPSKPSSVTFEIGKEKVKATATFTPIPGGKFAITLTINGESKTAHK	0.4	0	5	401.579	7.26931	0.684938	1.19086	-294.183	1	0.280497	0.275823	python run.py --pdb pdbs/3mx7_gt_crelax.pdb --seed 109
curr_2499_2020-08-01-06-05-55	1cc8	model	4	734.386	6.53648	0.710166	1	0	287.51	1	KEVKDYEFIVVMKSPEDSAKVQKVLDEMRPKVSKVIISLKENHVRVYSTLPEEEIVKKIQATGIPVLSWRKL	0.458333	1	5	663.416	7.02828	0.702708	0.933057	-251.018	0	0.236958	0.380798	python run.py --pdb pdbs/1cc8_gt_crelax.pdb --seed 111
curr_2499_2020-08-01-06-49-02	1acf	model	9	869.756	7.01599	0.700174	0.75	0	513.026	3	SWEDIVLKELVASGKVKKAAILKLDGTVLAAAPGFKVTLEEAKAIAAAFDGGEEAKANGLTVDGTVYQVKNLSDVSLDLDNGDERINIRRCPKIILIAQLDDKINPEDAEARVEELRKELAKQGL	0.336	3	14	804.898	7.63679	0.62641	0.844785	-387.771	2	0.348523	0.453569	python run.py --pdb pdbs/1acf_gt_crelax.pdb --seed 107
curr_2499_2020-08-01-06-51-29	3mx7	model	5	730.77	7.207	0.594825	0	0	220.141	0	LPDKVAELKVELDSSSYVITITLNLDTGHIAVYVNGVEVYKQDASPTLTKEVKFEIGDEKVPATATFEQIPGGKYKITIKIRGLSKTFHR	0.277778	0	4	544.287	7.57806	0.630726	1.15183	-272.9	0	0.397257	0.380362	python run.py --pdb pdbs/3mx7_gt_crelax.pdb --seed 110
curr_2499_2020-08-01-07-04-29	1cc8	model	2	586.453	6.44786	0.559466	1	0	312.204	0	GEVKILEMKVKMDSEEDKKKVLDVLKSLEPKIEKVEVDLSKKLVKVKSTLPPQLIVDKVKETGIPVESWKLL	0.388889	1	4	551.019	6.53938	0.603869	0.67561	-251.946	0	0.476623	0.514625	python run.py --pdb pdbs/1cc8_gt_crelax.pdb --seed 112
curr_2499_2020-08-01-07-06-07	1bkr	model	12	950.029	6.51515	0.603079	1	0	504.832	3	PIEKQRKLDIVRALVKGFPGVDVRSFTSSFSDGRVFMALVKAKRPELIDFASITPEKPEENIQLALDILKKYEGIPKLLDPSEVSKPSPDEQKIQDFVDLIIKKIELS	0.314815	4	8	736.724	7.20225	0.623647	0.791223	-347.269	2	0.248389	0.523437	python run.py --pdb pdbs/1bkr_gt_crelax.pdb --seed 108
curr_2499_2020-08-01-08-00-13	3mx7	model	5	420.912	7.09015	0.630868	0	0	317.531	3	KPNEVAKWDLTFGDSTHTITMEFDTKEGAIRVYVDGKLVIKIDDDESKPKEVRFFVGKEKIPVTIKIVPTPGGKYAFISTYEGKSEQKEK	0.333333	0	3	346.615	7.61729	0.648965	0.805701	-270.802	1	0.402813	0.455656	python run.py --pdb pdbs/3mx7_gt_crelax.pdb --seed 111
curr_2499_2020-08-01-08-03-16	1cc8	model	3	558.389	9.16784	0.478379	1	0	49.1524	0	EEVIKIELKVVMKSEADVDKVKKVLETLKPKVKEIKIDKSKGEVIVYTTLPEQEIVDLIKKTGIPVLSYSKK	0.402778	1	1	577.04	6.82065	0.653647	0.615441	-255.286	0	0.278514	0.310709	python run.py --pdb pdbs/1cc8_gt_crelax.pdb --seed 113
curr_2499_2020-08-01-08-28-09	1acf	model	11	575.87	7.13246	0.660379	1	0	447.228	8	SDQDIVDNELVKSGHVDQAAIINLDGTLRAKSPGFTVTKEEAEEIAKAFDDASEIREKGMKVNGKTYKVVEASKIHIQAKEGERHTEIWKCDKMVLIAVASDTNDPVDTKRHVENLWKKLKAKGL	0.352	4	13	517.091	7.49827	0.642309	0.683893	-404.522	2	0.244293	0.458148	python run.py --pdb pdbs/1acf_gt_crelax.pdb --seed 108
curr_2499_2020-08-01-08-35-29	1bkr	model	11	1033.4	6.84152	0.620124	1	0	757.892	7	APEIKALEEWLKEVIAGFPDVTFTDLIKSHSGGRVFDAVVKKYHPELIDFSKVKPENADENIRRACQICKEHLGIPIKIKPEEIQPPVPDKAKIEEYLKDLQRKFLKD	0.324074	4	10	1004.15	7.64682	0.63544	1.10643	-305.834	4	0.266194	0.412685	python run.py --pdb pdbs/1bkr_gt_crelax.pdb --seed 109
curr_2499_2020-08-01-09-02-13	1cc8	model	3	711.144	9.53953	0.4818	1	0	71.749	0	GEVKLIQLQVVMESQEDTDKVRAVLESLRPEVKEIRIDLKEKSVEVKTKLPVEEIVERIQRTGIPVLSYQLL	0.388889	1	3	653.687	7.54835	0.653961	0.944711	-242.916	0	0.225023	0.424143	python run.py --pdb pdbs/1cc8_gt_crelax.pdb --seed 114
curr_2499_2020-08-01-09-10-40	3mx7	model	6	909.138	7.09013	0.620682	0	0	606.574	0	MKDLIAVIYVQFEDSSHVIKAELDTETGRFALYVDDELKVYIPKRPGIPYSVTTEVGKKKIPVKVEITPIPGGKYAVTFKVKGVSKTFKK	0.288889	0	4	654.962	7.57467	0.660879	1.02346	-273.36	1	0.43554	0.430412	python run.py --pdb pdbs/3mx7_gt_crelax.pdb --seed 112
curr_2499_2020-08-01-10-01-52	1cc8	model	4	608.28	6.48032	0.634723	1	0	156.848	0	NEVKLYQFEVTMSSEEDKAKVQEVLDKLKPLVKSVTIDGSKDQVYVASELPFELLLDLIKKTGIPVKSAKEL	0.416667	1	3	604.727	6.90459	0.715705	0.625572	-249.304	0	0.260863	0.416114	python run.py --pdb pdbs/1cc8_gt_crelax.pdb --seed 115
curr_2499_2020-08-01-10-06-18	1bkr	model	10	874.513	6.54015	0.627288	1	0	510.988	0	EAERKALLEWIRRAVKGFPNVKVEDLKKSFSDGLTFCAIVRKFRPDLIDFDRLKPENAYENIKLALDIMKNELGIPVKLDPYDIQKPDPDEKRIEDFVKAMQKYFDSS	0.398148	4	17	792.084	7.14539	0.617372	0.881831	-346.331	1	0.238529	0.445895	python run.py --pdb pdbs/1bkr_gt_crelax.pdb --seed 110
curr_2499_2020-08-01-10-08-25	1acf	model	9	674.055	7.20486	0.61626	1	0	840.554	2	DDTELVLKKLVATGKGDKAALIKKDGKIRASSPGFNVTDEEARKIAKWKEDGTEAKTTGAKIDGAKYEIKELSTDRILFEKGKEAAIVFWLPKVAIILVYSSAHDFTQAVERAKSVAEELAAEGT	0.24	4	16	719.088	7.74121	0.615735	1.05946	-378.354	0	0.197408	0.502143	python run.py --pdb pdbs/1acf_gt_crelax.pdb --seed 109
curr_2499_2020-08-01-10-21-01	3mx7	model	4	791.139	7.11446	0.608807	0	0	919.708	4	MPNLRAIWEVTIGDSTHTIKLEFDEDTGRLKVEVDGREVIDIQASPQKPYSVTFEIGKEKIKATVYIKPIPGGKYSFTLVINGQSKTHSV	0.366667	0	3	621.825	7.52717	0.715453	0.76294	-278.87	1	0.289349	0.254954	python run.py --pdb pdbs/3mx7_gt_crelax.pdb --seed 113
curr_2499_2020-08-01-11-01-36	1cc8	model	4	736.212	6.60402	0.573864	1	0	268.583	0	GKIIKVVLVVVMKSPEDAAKVLEVLKSMLPRVQSVAVDLSKQEVTVHSSLPYEEIVKRIQETGCPLISWRPE	0.305556	1	5	593.129	7.22656	0.711563	0.717835	-252.482	0	0.32077	0.371289	python run.py --pdb pdbs/1cc8_gt_crelax.pdb --seed 116
curr_2499_2020-08-01-11-31-54	3mx7	model	4	716.856	7.05392	0.635196	0	0	624.195	2	LPDEVARAKKDFDESTLEIVLTFNPETGATEVLLDGKRVLKYEKMAHKPYSVKFYAGKARIPATVNISPIPGGKYSFEFIFRGESEKFSK	0.277778	0	2	609.714	7.54991	0.678558	1.24107	-260.148	1	0.775297	0.782891	python run.py --pdb pdbs/3mx7_gt_crelax.pdb --seed 114
curr_2499_2020-08-01-11-38-38	1bkr	model	12	717.845	6.64108	0.693172	0.75	0	385.03	4	KAQDERDLQKIREMVKGYPNADVKDFRKSFSDGLVLNAMTHAKKPELIKYETLEPSKAEQNIAQALKVLKEKMGVPIPIDPRELSKPDPDEQVVKDFVRQMLALFEKD	0.287037	3	13	585.877	7.10889	0.651979	0.748635	-334.018	2	0.234278	0.468275	python run.py --pdb pdbs/1bkr_gt_crelax.pdb --seed 111
curr_2499_2020-08-01-11-49-52	1acf	model	10	911.295	7.29226	0.564379	1	0	758.369	6	SAEDIVKKELVATGKYTRAAIMKLDGKIIAKSPGFTVTEEEATRVAKAFKDGTFLVENGLVIDGTVYKIELLSSSLIKCVSGDSHINIAKAKTLILVAESSSTSNPEEALQAVLDANKRLIAKGL	0.312	4	10	833.072	7.75088	0.595041	1.10432	-376.886	2	0.320382	0.688513	python run.py --pdb pdbs/1acf_gt_crelax.pdb --seed 110
curr_2499_2020-08-01-12-02-01	1cc8	model	4	495	6.34659	0.63134	0	0	499.259	0	GEVIKLKFIVAVESPEDEAKIKEVLDKLKPKVKEIKIDKEKREVIVYTTLREDEIYKRIKETGIPVESYWRE	0.375	0	5	462.569	6.93608	0.677069	0.689493	-254.885	0	0.486149	0.527067	python run.py --pdb pdbs/1cc8_gt_crelax.pdb --seed 117
curr_2499_2020-08-01-12-44-03	3mx7	model	2	926.417	6.90581	0.59712	0	0	264.736	2	EPNLVAEALVKLPDSEHLIRLTYDPKTGKVEVKVDGKVVVLIEADATGPKEVKFEVGKLKVPATVYITPAPGGTYKFTFVINGKSKEYHE	0.344444	0	3	726.35	7.49635	0.612065	1.20454	-282.247	1	0.536168	0.516554	python run.py --pdb pdbs/3mx7_gt_crelax.pdb --seed 115
curr_2499_2020-08-01-13-03-48	1cc8	model	4	718.633	6.69114	0.632737	1	0	24.5018	1	GKEILIILIVNMKSEEDKDKVKKVLEKLKPMVKSVEMNKEKNVVKVVTSLPVAEIVDLIQKTGIPVYSWYEA	0.333333	1	8	661.115	7.41566	0.6387	0.827804	-245.824	0	0.432495	0.434018	python run.py --pdb pdbs/1cc8_gt_crelax.pdb --seed 118
curr_2499_2020-08-01-13-10-21	1bkr	model	16	751.207	6.56293	0.696004	1	0	478.722	0	GPEDEALLQWVRDLVKGFPNVTVTDFTTSFKDGMTFCALLHAKYPEYIEFAKLTPDKPIENIKLALEIMEEHLGIPTPLKPEDVSKPNPDREKIKRFVQIIKDKFEEK	0.37037	4	14	619.053	7.19639	0.635413	0.81138	-343.602	1	0.228062	0.417818	python run.py --pdb pdbs/1bkr_gt_crelax.pdb --seed 112
curr_2499_2020-08-01-13-31-26	1acf	model	8	903.589	7.31273	0.647236	1	0	606.818	3	SWDQLVKDELVASGQVTEAAALRLDGTVAASSDGFKVTLEEAKKIAAAFRDPSVVQKEGAKLNGVTYKVEKATKDVIILRDGTKNAIEARANTFILVAVKTDTVDPARAEAKALSILKKMKAEGL	0.312	4	16	710.97	7.54283	0.643627	1.118	-380.99	1	0.312937	0.52352	python run.py --pdb pdbs/1acf_gt_crelax.pdb --seed 111
curr_2499_2020-08-01-13-56-04	3mx7	model	4	528.726	7.27578	0.57362	0	0	189.429	1	APNKRIEANVTIKKSSLTITIEVDEKTGEIKVYVDGKLVIEIKKCPDLPKSVSFKIGDDKTEATLTITPIDGGKYSYTITIDGKSVTASK	0.311111	0	2	472.857	7.72318	0.632293	1.18308	-248.307	0	0.296329	0.293805	python run.py --pdb pdbs/3mx7_gt_crelax.pdb --seed 116
curr_2499_2020-08-01-14-04-53	1cc8	model	4	431.151	6.56653	0.584088	1	0	166.914	1	PPAILIKLKVKMDSEDDAQKIREVLQKLKPRVESIRIDLSKKVVEVTSTIPVEEIVKRIEETGIPVESYHQD	0.319444	1	8	361.296	7.15175	0.564287	0.615264	-247.404	0	0.326263	0.369054	python run.py --pdb pdbs/1cc8_gt_crelax.pdb --seed 119
curr_2499_2020-08-01-14-42-56	1bkr	model	11	916.545	6.70122	0.541073	1	0	502.308	6	ADALEKLKNKIKSIVAGFPNVTFEDVSKSLKNGLVLRAIVYKHGPEYLDYKKATPEKPEENIADALEVKKKYLGIPIKLKPEDVSKPDPDPQALVDYLQEDVKYFDSK	0.268519	4	11	688.813	7.35176	0.574313	1.09483	-317.413	2	0.263952	0.484711	python run.py --pdb pdbs/1bkr_gt_crelax.pdb --seed 113
curr_2499_2020-08-01-15-05-47	1cc8	model	3	467.211	6.44035	0.603654	1	0	163.99	2	PEVKLYEFVVKMDSPEDTDKIREVLAKLKPDVKSVEINLDEKKVRVHSTLPEQKIYDEMKKTGIPIESHKEL	0.388889	1	6	442.733	7.10066	0.678719	0.735433	-255.235	1	0.249434	0.402151	python run.py --pdb pdbs/1cc8_gt_crelax.pdb --seed 120
curr_2499_2020-08-01-15-06-49	3mx7	model	4	720.685	7.17893	0.643518	0	0	359.72	3	QSDLVMTVEVEVEDSSRKIEVTFSTSTGKMEVKVDGKVVILVEKDAQLPKSETFEIGKLKIPATVYIVPTPGGTYRFKLVIKGKSKEYGK	0.377778	0	6	613.84	7.37703	0.598152	1.10269	-270.479	0	0.318537	0.539961	python run.py --pdb pdbs/3mx7_gt_crelax.pdb --seed 117
curr_2499_2020-08-01-15-14-20	1acf	model	11	620.517	7.02058	0.635707	1	0	1102.67	2	SLEDIVKKKLVASGKVEKAAILSETGEVLAASPGFNVTKEEAEEIAAAFRDGEAVKKNGLTIDGEKYEVKELSKDVIKFQKGEKAAIVAKCEKMILIAVYNDKLDEKETEEKVLSLKKELEAEGL	0.32	4	12	575.371	7.48203	0.614944	0.909743	-411.831	0	0.260236	0.434191	python run.py --pdb pdbs/1acf_gt_crelax.pdb --seed 112
curr_2499_2020-08-01-16-05-37	1cc8	model	5	662.126	6.41155	0.562198	1	0	279.183	0	GKWKLIQLEVDMKSEEDVAKLRAVLEEMRPRIKEIKADLATKRLEVLSTLPPEEIVERVQKTGIPVKSWKEL	0.305556	1	6	629.362	7.33263	0.55859	0.867413	-247.285	1	0.914285	1.00385	python run.py --pdb pdbs/1cc8_gt_crelax.pdb --seed 121
curr_2499_2020-08-01-16-13-40	1bkr	model	13	784.509	6.60962	0.62755	1	0	494.812	3	EKAVEELRQWVRSVVQGFPNVDFKDFTTSCSNGAVFRAIIHKYRPELIDFSKFKPETAKEAIEDAMRLAEEKLGIPKPLDPKEIDKPKPNKEDIIAYLKKLAKYFLSS	0.398148	4	12	604.617	7.34927	0.6382	0.840631	-331.479	3	0.226825	0.289386	python run.py --pdb pdbs/1bkr_gt_crelax.pdb --seed 114	1bkr_d1
curr_2499_2020-08-01-16-17-18	3mx7	model	4	682.999	7.20939	0.610502	0	0	487.55	1	LPRKVAEAHVQIETSSLTITITLDLETGQISVYVNGKLVIKIDKRDSISSSVTFLIGKDKVPATAYFEETPGGTFRIIIKIKGAEQEFRK	0.222222	0	4	546.099	7.61153	0.686148	0.917081	-265.991	0	0.51054	0.502046	python run.py --pdb pdbs/3mx7_gt_crelax.pdb --seed 118
curr_2499_2020-08-01-16-59-10	1acf	model	10	736.05	6.95108	0.63416	1	0	385.128	1	NDEDKVIKKLVASGNVKKAAILRLDGSVKAAAPGFNVTPEQAKRLAAAFDDGAYVKKNGLELDGTVYKVDKITKDIIELRAGQTGAVCVKTNKEIIIAIYDDKLDRKKTIEKAKSLNEEMTAEGL	0.312	4	16	659.477	7.5904	0.587612	1.06136	-396.997	0	0.2593	0.505648	python run.py --pdb pdbs/1acf_gt_crelax.pdb --seed 113	1acf_d4
curr_2499_2020-08-01-17-07-37	1cc8	model	4	457.668	6.61296	0.575145	1	0	293.464	2	KKVKDYQFRVQMNSPEDVEKVRKVLEELQPKVESIKLDQESNLVTVKSTLPLEEIEKRIKETGIPVYDHKQL	0.416667	1	4	434.213	7.24494	0.689474	0.761859	-247.973	0	0.274477	0.460195	python run.py --pdb pdbs/1cc8_gt_crelax.pdb --seed 122
curr_2499_2020-08-01-17-29-13	3mx7	model	4	578.115	6.93926	0.594272	0	0	477.101	3	SPYEVAEAKITIDSSKKLIKVEFDPESGLMRVYVDGRLVIEEKELPDKPRSVKFYVGAEKVPVEVKITPAPGGTYEFTITVRGTSKKYRK	0.288889	0	4	476.147	7.65922	0.580618	1.01603	-274.181	0	0.501517	0.504285	python run.py --pdb pdbs/3mx7_gt_crelax.pdb --seed 119
curr_2499_2020-08-01-17-48-15	1bkr	model	11	635.752	6.59435	0.608731	1	0	376.319	3	GRERQEMLDWVKEEVKGFPNVTVEDFKKSFKDGLVLLALVHAKHPELVDFSVVKPEDAESNIRRALKLMEEKLGIPVKLDPDKLKVPDPPEEEVVEFIKDIIDKFTKG	0.305556	4	15	445.051	7.19278	0.598891	0.717795	-347.487	1	0.242956	0.498414	python run.py --pdb pdbs/1bkr_gt_crelax.pdb --seed 115
curr_2499_2020-08-01-18-09-56	1cc8	model	3	427.723	6.35243	0.589259	1	0	105.485	0	GKVIKLIFKVGMKSPEDAEKVRKVLEEMRPGIEEIKIKLDEDLVEVKSTYPEDEIYKKIEETGIRIYDHREE	0.305556	1	8	390.804	7.23092	0.683213	0.691766	-238.586	0	0.456772	0.47509	python run.py --pdb pdbs/1cc8_gt_crelax.pdb --seed 123
curr_2499_2020-08-01-18-42-03	3mx7	model	4	472.602	7.05767	0.535174	0	0	438.169	3	DPTERATYDYTIPTKSVKITINLDYKSGKIEVKVDGKIVYKAERRKELPSSVTVEIGEDKRKLTALIKPVPGGKYKIVLIIDGKSKEFGD	0.3	0	5	361.991	7.25089	0.58571	0.760709	-256.58	2	0.489018	0.478059	python run.py --pdb pdbs/3mx7_gt_crelax.pdb --seed 120
curr_2499_2020-08-01-18-45-26	1acf	model	9	861.803	7.16507	0.65715	1	0	690.504	3	SAEDIVRNLLVATGKVTRAAILRLDGTVIAAYEGFSVTLEEAKYIASIFDDGSRAKSEGMKINGKFYEIIKISSDTVDAKKGKTWVKIAKLNHVILIAEATENNDPKDTAEQVDSLAKILKELGL	0.32	4	8	934.836	7.43537	0.562354	0.684852	-395.112	0	0.283366	0.516238	python run.py --pdb pdbs/1acf_gt_crelax.pdb --seed 114
curr_2499_2020-08-01-19-13-20	1cc8	model	2	686.309	6.17742	0.516003	1	0	139.826	0	SEMKIYQLKAVMKSPEDAKKLKDVLDKLKPHVKSIKIDLSKGELTVESSLPLDLIVDLLKKTGIPILSYREL	0.375	1	2	693.965	6.53248	0.57166	0.755518	-260.159	0	0.367725	0.388148	python run.py --pdb pdbs/1cc8_gt_crelax.pdb --seed 124
curr_2499_2020-08-01-19-23-14	1bkr	model	12	717.041	6.58593	0.607635	1	0	236.982	2	KADLDALLRWMQEVTKGFPDVTITNFTTSLKDGLPFLAILYKYKPELVDFKSYKPEKPEENIEAALQIMEKKLGIPKKCDPKKVSTPEPDEKELIEYVQDLRDYFDKN	0.425926	4	15	604.731	7.13918	0.668719	0.703909	-354.343	1	0.267114	0.484592	python run.py --pdb pdbs/1bkr_gt_crelax.pdb --seed 116
curr_2499_2020-08-01-19-55-09	3mx7	model	0	799.356	7.33546	0.592352	0	0	766.536	1	TPDKVAEAVLKISTKEIKIIVEFNPETGRIKVLVDGKTVIEIKASLSKSSSVTFKAGEDEAPITATFTPIPGGKFKVVFTLNGKSKEYYA	0.277778	0	9	612.689	7.33967	0.624467	1.8035	-293.791	0	0.606415	0.619874	python run.py --pdb pdbs/3mx7_gt_crelax.pdb --seed 121
curr_2499_2020-08-01-20-14-51	1cc8	model	4	737.813	6.40462	0.699996	1	0	349.918	1	SEWKQYEFLVKMDSQADADKIKKVLESRKPTVKAIEINLALDRLKVLTKNPLEETLKLIQETGIPVRSYKQL	0.375	1	5	709.834	7.44157	0.667895	0.76075	-228.227	0	0.729255	0.777709	python run.py --pdb pdbs/1cc8_gt_crelax.pdb --seed 125
curr_2499_2020-08-01-20-29-55	1acf	model	10	828.149	7.18824	0.602433	1	0	828.141	1	SFEDIVEKELVATGAVDRAAIMSLDGTILASSPGFKVTLEEAKQLAAAFEKPEELVKNGAYIDGEKYEVVKASTEIIILKKDDKAAYIFKGDKLIIVAVYDGQIDPKKAYEVAKSVLDRLKAQGL	0.36	4	8	819.704	7.41884	0.609536	0.804462	-423.759	0	0.297373	0.401391	python run.py --pdb pdbs/1acf_gt_crelax.pdb --seed 115
curr_2499_2020-08-01-20-56-06	1bkr	model	12	1046.28	6.94819	0.626422	1	0	589.627	4	AKETEELIQWVREQVRGFPNVIFHDLSTACKNGMVFLALVHKHRPDLVDFKSFTEARPYYNVKYAADIMKEHLGIPIYLDPKDIIKPHPDVTEIEIYLKQMEEYFKKS	0.37963	4	16	840.052	7.37452	0.639721	0.781737	-333.609	1	0.258329	0.580106	python run.py --pdb pdbs/1bkr_gt_crelax.pdb --seed 117
curr_2499_2020-08-01-21-05-41	3mx7	model	2	613.633	6.87225	0.698801	0	0	183.893	0	MPDKVAKWVVKLPKKTYVIELEFNPDTGRIKVLVDGKEVIHEAKSDTREKSVTFKVGEDEVPATIFIKPVPGGTLTFTLVIDGKSETKSK	0.377778	0	4	577.528	7.24017	0.650595	0.702434	-292.738	1	0.276319	0.398186	python run.py --pdb pdbs/3mx7_gt_crelax.pdb --seed 122	3mx7_d1
curr_2499_2020-08-01-21-15-10	1cc8	model	4	601.428	6.44634	0.668887	1	0	193.798	2	AEVKHYEFVAKIDSNKDTEKIQKVLDEDRPKVEKVEIDQSKKIVRVYSTLPLDQLVKKIQETGIPLESYREL	0.375	1	10	533.379	7.12251	0.560254	0.789223	-251.043	1	0.314096	0.610187	python run.py --pdb pdbs/1cc8_gt_crelax.pdb --seed 126
curr_2499_2020-08-01-22-10-52	1acf	model	14	1011.09	7.20342	0.592704	1	0	610.97	7	SDACEVKDKLVASGTVEKAAKLAMDGEVLAASPGFKVTTEEAKEIARDFEDGTYAREKGLKVDGYVYKVVELTKVSIILLRNDEFIKIARCPFCILIAKADHKHDPVKTIDKVESLRRELAAKGV	0.272	4	15	1013.1	7.63549	0.629527	0.840802	-401.365	1	0.263855	0.750844	python run.py --pdb pdbs/1acf_gt_crelax.pdb --seed 116
curr_2499_2020-08-01-22-15-06	1cc8	model	6	751.487	6.44821	0.648806	1	0	90.227	0	GKWDEYVFTVIMKNEEDKAKIQDVLDKLLPDVQSVEMDLSKQKVKVVSRLPEEKIKALIEATGIPLLDSFKK	0.305556	1	4	643.42	7.54691	0.646462	0.765741	-245.273	0	0.547026	0.597598	python run.py --pdb pdbs/1cc8_gt_crelax.pdb --seed 127
curr_2499_2020-08-01-22-15-32	3mx7	model	0	903.025	7.09407	0.594189	0	0	980.856	2	MPDEVKTEYVTIRDASLKITIELDLKSGKFIAYVDGVEVVRIDKDATLPKSVKFYIGPGRVPATVDIKPVPGGKYTITITIDGKSKTDSK	0.344444	0	3	857.473	7.60448	0.642112	1.05615	-251.144	1	0.38136	0.380833	python run.py --pdb pdbs/3mx7_gt_crelax.pdb --seed 123
curr_2499_2020-08-01-22-28-10	1bkr	model	13	684.832	6.37942	0.642257	0.75	0	724.853	2	PKEKQALLDWIRRVVKGFPGVDVKSFRPSFKDGLVFNAIIKKYRPELIDFDTLKPQKAYENIKKSVELAEKHLGIPAPIDPEDIKKEDPDEQKIIDYVKMLKDHFDRG	0.435185	3	12	537.75	7.21714	0.599557	0.760955	-318.45	0	0.243603	0.333552	python run.py --pdb pdbs/1bkr_gt_crelax.pdb --seed 118
curr_2499_2020-08-01-23-15-28	1cc8	model	3	672.187	6.51987	0.562444	1	0	134.952	1	PEIKLYEFIIEMTDEEKKDKVLAVLESLKPLVEEVRLDLSKKKVIVRSKLPKDLIEQLLKDTGIPVLSSKEL	0.388889	1	7	636.632	7.16441	0.590773	0.8056	-241.445	0	0.538778	0.607562	python run.py --pdb pdbs/1cc8_gt_crelax.pdb --seed 128
curr_2499_2020-08-01-23-29-38	3mx7	model	3	575.649	6.9167	0.566057	0	0	372.08	1	MPTKVAEAHVKLEGSTYTITIEFDEKTGRKRVYVDGTLVVSIEKSPSKPDSIKFYIGKEKVEATVTIKPLPGGTYSFTLTIKGTSVTFSK	0.311111	0	3	414.774	7.60776	0.713811	0.958527	-262.622	0	0.277064	0.278926	python run.py --pdb pdbs/3mx7_gt_crelax.pdb --seed 124
curr_2499_2020-08-01-23-57-28	1acf	model	9	853.825	7.18645	0.593522	1	0	600.738	0	DPKEIIEKLLVASGKVTKAAMLRLDGSVLAASPGFTITDKEAKELAAAFENAAEVKSKGASIDGIKCSVIEASTRIIELASGKKAAVIVKTNNYILIAWFDEKQDPTKTKEKVKSIADELIAKGL	0.336	4	11	822.336	7.40349	0.598568	0.928169	-401.413	1	0.219172	0.491335	python run.py --pdb pdbs/1acf_gt_crelax.pdb --seed 117
curr_2499_2020-08-02-00-18-35	1cc8	model	2	670.525	6.51472	0.64385	1	0	162.588	0	GKMKVYEFKIEMKSPEDTAKIQKPLDELKPDIQEVKIDMKKGLVTVVSSLPFEKIKQILLDTGIPLASAKEI	0.291667	1	5	696.506	6.68644	0.557641	0.580047	-227.83	0	0.510979	0.525301	python run.py --pdb pdbs/1cc8_gt_crelax.pdb --seed 129
curr_2499_2020-08-02-00-40-16	3mx7	model	5	753.625	7.03415	0.63914	0	0	391.693	5	MKNLRAVWTQNFADSSHEIKLELDLTTGQLKVYVDGKLVINIEKSPTQDRSVTFKVGKDEVLATVTITKTPGGTYSLTLTINGKSKTYKE	0.388889	0	3	668.433	7.89124	0.621203	0.790143	-267.742	0	0.276835	0.435505	python run.py --pdb pdbs/3mx7_gt_crelax.pdb --seed 125
curr_2499_2020-08-02-01-12-25	1bkr	model	9	969.324	6.88108	0.570341	1	0	559.63	2	PEAEKARLEFIRQEVAGMPDVKVTSFRKSFSDGLTLCALVYKHYPELLDFASLKPENAEENIRLALDKMEEHLGIPVPLDPKVLEKPDPDEQQVQDFVDLIVKYIMER	0.342593	4	15	813.13	7.34922	0.544946	0.735794	-311.945	0	0.247324	0.303624	python run.py --pdb pdbs/1bkr_gt_crelax.pdb --seed 120
curr_2499_2020-08-02-01-16-57	1cc8	model	4	598.88	6.27996	0.623732	1	0	47.1949	0	GKVDEYIFKVEMKSEEDRKKVEDVLNSLKPQVTEIKIDLKKKEVKVYSTVPFEKLKEMIEATGIPLESARKV	0.333333	1	6	535.401	6.98437	0.665001	0.651682	-238.553	0	0.257791	0.458666	python run.py --pdb pdbs/1cc8_gt_crelax.pdb --seed 130
curr_2499_2020-08-02-01-37-22	1acf	model	9	810.396	7.13501	0.629103	1	0	1025.38	4	SEEELVTKELVSSGKVVKAALLSLDGDVLAASPGFTVTKEEAEELAAAFEDGSKAIAEGIKLNGKTYKVVELSSTTIIFEQGRQYAVAAKCKFRIIIAIADEKNPRSETIARAQELRRELERKGL	0.288	4	14	740.832	7.42748	0.601236	0.938877	-410.516	0	0.325196	0.46395	python run.py --pdb pdbs/1acf_gt_crelax.pdb --seed 118
curr_2499_2020-08-02-01-50-34	3mx7	model	5	795.152	7.21709	0.68716	0	0	533.818	3	APHMVAVFVVKIEYEEAVVKIEFDLKTGYIKVEYNGKTVIELSTRKTKPDSVTFELGRDKKPATAFFTPIPGGKFAVTLVIDGKSETKTK	0.277778	0	4	713.621	7.38155	0.657923	1.16505	-257.678	1	0.406683	0.394815	python run.py --pdb pdbs/3mx7_gt_crelax.pdb --seed 126
curr_2499_2020-08-02-02-16-36	1cc8	model	4	513.534	6.15009	0.570531	1	0	37.9876	1	NEWKEYVFKVVMKSPEDAKKLQIVLDKLRPEVKKTEIDLTKNELKVYSRIDFETLKKLLEETGIKLESAYEK	0.305556	1	6	425.256	6.91617	0.642027	0.625702	-251.148	1	0.631774	0.64135	python run.py --pdb pdbs/1cc8_gt_crelax.pdb --seed 131	1cc8_d2
curr_2499_2020-08-02-02-40-53	1bkr	model	8	915.481	6.46684	0.594545	0.75	0	342.548	0	GPEKERLLQWVKDVVKGFPGVTVTDFTKAFRDGRVLLALIYRYRPDLIDFASIKPEKALENIRKALQLAKEHLGIPILLDPYNLEKPDPDEEEVIKYLKILKEKFEKG	0.388889	3	15	816.902	7.26025	0.618337	0.750199	-349.729	0	0.273354	0.498168	python run.py --pdb pdbs/1bkr_gt_crelax.pdb --seed 121
curr_2499_2020-08-02-02-59-53	3mx7	model	2	1097.09	7.31775	0.525246	0	0	451.743	3	LPNEVKTKLTTNAHSSHLITVTLDLRSGKIAVYADGKLVVLLESLPTKSMSVRFLLGADKEPAEVKITPVPGGTYEITIIIKGKSEKARP	0.3	0	6	863.056	7.9349	0.649985	1.03595	-266.543	1	0.572499	0.620073	python run.py --pdb pdbs/3mx7_gt_crelax.pdb --seed 127
curr_2499_2020-08-02-03-15-41	1cc8	model	5	486.229	6.30186	0.660472	1	0	22.2818	0	SEVIKLEFTVKMSSEEDAKKVREVLDKLKPKVKEIKIDLKKNLVEVKTTLPEAEIYQKIKETGIPIDSSKKI	0.416667	1	5	434.907	6.84792	0.595406	0.623375	-258.058	0	0.248444	0.466075	python run.py --pdb pdbs/1cc8_gt_crelax.pdb --seed 132
curr_2499_2020-08-02-03-16-57	1acf	model	7	907.411	7.11426	0.622069	1	0	571.008	1	SDADIVNKRLVATGKGTRAAIMKLDGKIRAASPGFTVTLEEATKIAKAFEDGTELKEEGAILDGVKYEVVELSKTEIVLKAGDSAAIIVKCAKIIIILVFTPEDDPAEARKVAQDVAKELLAEGK	0.352	4	13	872.919	7.38278	0.579976	0.869538	-403.867	0	0.272767	0.633081	python run.py --pdb pdbs/1acf_gt_crelax.pdb --seed 119
curr_2499_2020-08-02-04-07-49	3mx7	model	0	493.319	7.00323	0.582959	0	0	672.783	5	EPEKRAEVVEKIDYKEIKIILSFGEKSGRIKVLVDGKTVYERKASKSKPSTVYFETGPGKVPTRVEIKPIPGGKDEFTFRRRGKHKKFSD	0.244444	0	2	395.083	7.44317	0.585692	0.748881	-247.568	2	0.689102	0.681032	python run.py --pdb pdbs/3mx7_gt_crelax.pdb --seed 128
curr_2499_2020-08-02-04-09-22	1bkr	model	13	904.022	6.65254	0.51215	1	0	320.05	1	AEDDEKLLQFIREQVAGFPNVKVEDFKTSFKDGLVFLALVKKKAPELVDYDQVKPETPEENLNLALELLKAHWGIPKLLDAKEISKPNPDKEEIIAYLRLIEKKIKSQ	0.351852	4	19	790.493	7.55876	0.657656	0.852573	-343.322	3	0.251947	0.372524	python run.py --pdb pdbs/1bkr_gt_crelax.pdb --seed 122
curr_2499_2020-08-02-04-14-09	1cc8	model	4	434.413	6.34145	0.607872	1	0	85.072	1	GEIRKYEFKVKLDSEEDAKKVRKVLDSMLPDIKKVDISLSEKLVRVESTKPEEEIYQKIKETGIPIESHKKL	0.416667	1	7	380.952	6.98582	0.646156	0.63651	-245.106	1	0.285351	0.498915	python run.py --pdb pdbs/1cc8_gt_crelax.pdb --seed 133
curr_2499_2020-08-02-04-56-29	1acf	model	8	845.197	7.16465	0.620402	1	0	578.728	2	DLDEIVVLRLVATGKVTKAAILSLSGKVLAASPGFNVSDEEASELAAAFKDATPLRKEGLWIDGTKYEVIEATKDRIILKAGDRQIVCAKCDTMILIAQNTEDQNPDETLAVVDSLREELKAKGL	0.328	4	10	858.778	7.50684	0.67085	0.657309	-402.157	0	0.257355	0.510833	python run.py --pdb pdbs/1acf_gt_crelax.pdb --seed 120
curr_2499_2020-08-02-05-12-21	1cc8	model	4	699.157	6.37486	0.515034	1	0	14.7118	1	GEAKIYEFEAKMESPEDIAKLQKVLDELKPKVESTYADIKTQRLIVKSTLPFQEILDRLQATGIKIFSAREL	0.305556	1	7	733.448	7.1092	0.58302	0.697786	-244.853	2	0.487198	0.524819	python run.py --pdb pdbs/1cc8_gt_crelax.pdb --seed 134
curr_2499_2020-08-02-05-16-07	3mx7	model	2	710.596	7.31868	0.556542	0	0	212.643	2	LPNEQAKAKVRIETSEKEISIEIDYNSGKITVYVDGTVVVRLGTLPELPQSVEFRIGADNVPATVTIKPVPGGKYEITLTIKGKSQTFKK	0.322222	0	2	598.324	7.79253	0.672385	1.01528	-265.293	2	0.485432	0.517494	python run.py --pdb pdbs/3mx7_gt_crelax.pdb --seed 129
curr_2499_2020-08-02-05-38-34	1bkr	model	11	913.659	6.74433	0.631027	1	0	363.474	1	DTEVEDMRIWVQKVVEGFPNVKFDDFTTSFSDGLVFNALVRAKYPQLIDFSRLTPEKPIENIALACQLMEEHLGIPVLIDPTEIARPNPDKQKIIDYVKLIIDKFTKK	0.37963	4	14	621.269	7.39586	0.701149	1.13637	-345.466	3	0.269089	0.457753	python run.py --pdb pdbs/1bkr_gt_crelax.pdb --seed 123
curr_2499_2020-08-02-06-10-18	1cc8	model	5	538.382	6.34532	0.688204	1	0	128.864	0	GELKKYVFKVVMKSPEDSRKIQKVLDEMKPKIAEVEIDLSKGLVIVKSTLPLEEIAKRMKDTGIPVESYKEE	0.388889	1	3	480.73	6.94791	0.605689	0.892203	-256.435	1	0.301322	0.440285	python run.py --pdb pdbs/1cc8_gt_crelax.pdb --seed 135
curr_2499_2020-08-02-06-24-40	3mx7	model	2	833.815	7.14643	0.582749	0	0	523.893	0	MPNLVAVARLKFSGSKYEIRIELDLKSGRIRVYVDGVLKISIEKSPSLPQSVTFEVGKDKIPVTAYFEPIPGGKLKITIVVNGASVEFKK	0.333333	0	1	653.795	7.39657	0.624232	1.10335	-287.026	0	0.257969	0.263131	python run.py --pdb pdbs/3mx7_gt_crelax.pdb --seed 130
curr_2499_2020-08-02-06-36-30	1acf	model	8	807.121	7.39873	0.625054	1	0	465.277	1	NPEEIVRNELVATGRVVDAAIIKLDGKVVAASPGFTVTLDEAKEIASAFKDGSKVKVNGMTLDGTVYQIVELSDSVVIAESGTSMAIIYKTKNQVIIARTTDTHDPSLTKETVESLKEKLESEGI	0.296	4	13	770.357	7.54362	0.589985	0.824994	-399.782	0	0.374734	0.62801	python run.py --pdb pdbs/1acf_gt_crelax.pdb --seed 121
curr_2499_2020-08-02-07-08-12	1bkr	model	10	907.698	6.75606	0.564215	1	0	219.827	4	APDEAKEANRIRQEVQGFPNVKFDDFSKSVSDGLVLLALIHKHRPELVDFAAVRPEDAETNIELALKLAEEHLGIPKLLDPKDLKKPNPDVEAVKKYLKLLSEKFEQD	0.351852	4	14	672.032	7.5233	0.597359	1.12631	-342.077	1	0.259762	0.384628	python run.py --pdb pdbs/1bkr_gt_crelax.pdb --seed 124
curr_2499_2020-08-02-07-08-43	1cc8	model	4	479.555	6.24452	0.567557	1	0	58.0063	0	GEVKIIILKVKMDSQEDADKVQAPLDSLKPKVKKVEIDLSKKLVKVESTLPIEEIEKIIRETGIPVEESYEE	0.333333	1	6	439.102	7.09693	0.701611	0.766322	-247.458	0	0.482653	0.497023	python run.py --pdb pdbs/1cc8_gt_crelax.pdb --seed 136
curr_2499_2020-08-02-07-34-10	3mx7	model	5	730.306	6.89034	0.665122	0	0	236.411	4	LPFLVATYKVTIADSEKLIQVTFDKESGLFEVYVDGTLVVRIEKDDKLERSVTFEIGKDRTPATVYIVPTPGGTYRYILVINGKSEERGK	0.366667	0	5	711.233	7.69671	0.684214	0.757671	-288.626	1	0.322334	0.440305	python run.py --pdb pdbs/3mx7_gt_crelax.pdb --seed 131
curr_2499_2020-08-02-08-07-17	1cc8	model	4	448.412	6.47479	0.603463	1	0	112.163	0	GEVSDYVFTVDMTSQDDADKVRKVLEELKPKVESIDIDLSQNLVRVKTTLPEEEIKKKIEETGIPVRSHYKA	0.444444	1	7	374.698	7.02873	0.692867	0.928961	-254.732	0	0.265904	0.438478	python run.py --pdb pdbs/1cc8_gt_crelax.pdb --seed 137
curr_2499_2020-08-02-08-15-33	1acf	model	8	674.05	7.02568	0.644514	1	0	611.555	9	SYDDLVLKELVSSGKVEKAAILSLDGKVRASSPGYTVTEEEAKEIARDFRDGSRAITQGVNLNGLKFEVIKLTEEEIRFEKGDQCAAIYKCKTQIIIALTGPTNDKKETYERAASLSEELRARGL	0.248	4	10	651.456	7.64967	0.609322	0.782404	-383.031	4	0.301043	0.458038	python run.py --pdb pdbs/1acf_gt_crelax.pdb --seed 122
curr_2499_2020-08-02-08-37-57	1bkr	model	9	886.367	6.64387	0.580663	0.75	0	715.184	1	VEDEKRLLEKLRADTAGVPNVDIKSLTESFKDGLPLIAILHKYRPELVKLEEFTPEKARENIEYALRKLKEHLGIPELISPSRLEVPKPDREEVEAFLKLLNEHFEKG	0.296296	3	20	819.623	7.41154	0.57685	0.789142	-342.026	1	0.247835	0.409084	python run.py --pdb pdbs/1bkr_gt_crelax.pdb --seed 125
curr_2499_2020-08-02-08-44-16	3mx7	model	4	759.489	7.18774	0.617555	0	0	619.218	1	SPRLVMEVFIKDAYSTNKIKLEFDPETGFIKLKVNGTDVIALDKLPSKEFSVTAYVGKDQMKVTIYIERVPGGKFKFKLEVNGKSKEYQK	0.266667	0	5	752.161	7.7817	0.645602	0.897663	-276.045	0	0.372562	0.386461	python run.py --pdb pdbs/3mx7_gt_crelax.pdb --seed 132
curr_2499_2020-08-02-09-07-17	1cc8	model	4	467.834	6.15037	0.663535	1	0	261.88	0	GETKYYEFKVDMKDDEDAKKVQDVLDSMKPKVKEVRIDKSKNLVSVFSTLPLEEIKKRIEETGIPVFSWKEL	0.375	1	7	402.373	7.40428	0.709059	0.884539	-256.541	0	0.300442	0.311574	python run.py --pdb pdbs/1cc8_gt_crelax.pdb --seed 138	1cc8_d4
curr_2499_2020-08-02-09-54-04	3mx7	model	2	942.32	7.04879	0.603171	0	0	437.502	2	MPNLVAVAYFTFDTSTYKIEFELSLKTGLKRVYVDGKLVIERPSTKSLPDSVKFLVGKAKIPAEIKIEPIPGGKYQIIIVVNGTEVKFGK	0.366667	0	1	902.286	7.41114	0.68338	0.996014	-290.153	0	0.298157	0.417512	python run.py --pdb pdbs/3mx7_gt_crelax.pdb --seed 133
curr_2499_2020-08-02-09-57-19	1acf	model	8	691.782	7.25539	0.634909	1	0	1083.02	2	DAVEIVVKELVASGKVTRAAIIRLDGSVIAASPGFVVTEEEAQKIAAAMNDGTEIRKNGMKLDGVEYSIDELSSDKLLATAGSSAAAVFKLNNLILIAVFTSTENKKDTIERVKELAKELKSKGE	0.32	4	14	607.803	7.60478	0.651414	1.12397	-395.744	0	0.260454	0.63954	python run.py --pdb pdbs/1acf_gt_crelax.pdb --seed 123
curr_2499_2020-08-02-10-07-14	1cc8	model	3	778.805	6.65126	0.582537	1	0	376.435	0	VKVHKYVFRVKMDSPEDAEKVRIVLEELRPKVKEIQIDLKSDLVRVFSTLPLEEIVAQIEKTGIPVKSYYVE	0.361111	1	5	760.803	7.15179	0.655466	0.767556	-253.277	0	0.190048	0.454749	python run.py --pdb pdbs/1cc8_gt_crelax.pdb --seed 139
curr_2499_2020-08-02-10-09-26	1bkr	model	15	997.406	6.49946	0.597785	0.75	0	1057.83	6	AVKERELLEWVKSVVAGVPDVKVEDFTKSFKDGMVFEALKHKYRPELLDLAKLKPEEAKKNIEKSLQDNEKYLGIPVPLNPDDIRRPSPDRERIVEYVQLLKDHFETK	0.37037	3	15	869.985	7.0659	0.70386	0.790217	-344.743	3	0.261445	0.504314	python run.py --pdb pdbs/1bkr_gt_crelax.pdb --seed 126
curr_2499_2020-08-02-11-02-47	3mx7	model	3	535.422	7.1175	0.686852	0	0	484.032	2	NPNTVAIFEVELKEKSYKIEITFDPKTGEVSVYVDGTLVIHIPKRDTKTSSLTFEIGRAKIPATVSITATPGGKYEFTLTIEGKSEKKSE	0.377778	0	4	510.432	7.45507	0.677365	0.822201	-273.455	0	0.284549	0.328567	python run.py --pdb pdbs/3mx7_gt_crelax.pdb --seed 134
curr_2499_2020-08-02-11-06-28	1cc8	model	6	507.813	6.42585	0.618019	1	0	-7.75721	0	DKWKKYVFEVKMDSTEDAKKVEEVLQTLKPEVKKVKIDLSKKQVEVISRLPFQYLLDKIKQTGIPVESAYEE	0.375	1	6	461.01	6.97745	0.686121	0.810316	-247.622	0	0.30286	0.61865	python run.py --pdb pdbs/1cc8_gt_crelax.pdb --seed 140
curr_2499_2020-08-02-11-39-01	1acf	model	9	937.059	7.21927	0.605962	1	0	771.451	3	NFEDIVRNELVASGKFKFAALMKLDGNILAASPGFTVTHEQAVKIAKASKDGAEVKAEGLEVDGEKNDVIELSSTKIRLKNGEKYITISFCKTLAIIARVEADGNPVEADEEADSLSEKLKKLGL	0.24	4	16	929.495	7.67882	0.526981	0.880239	-378.299	0	0.261463	0.652584	python run.py --pdb pdbs/1acf_gt_crelax.pdb --seed 124
curr_2499_2020-08-02-11-42-09	1bkr	model	13	991.258	6.71237	0.595214	1	0	292.474	1	PEDEQRALDWVRDVVRGFPNATVTDFTKSFKDGIVLMALVKKYHPELIKFEEATPEDAERNIKLALALMEKYLGIPQLLNPEDLKTDDPDKARVIKYVQLIIDKFTKV	0.342593	4	18	868.604	7.39071	0.581165	0.696076	-342.436	1	0.266288	0.412363	python run.py --pdb pdbs/1bkr_gt_crelax.pdb --seed 127
curr_2499_2020-08-02-12-05-15	1cc8	model	3	466.722	6.47083	0.581439	1	0	719.042	1	GKEDKYEFIVTMKSPEDAEKVRKVLEEMRPLIKSIRINLEENKVEVTAKLPFEEILKRIQETGVPVESAKKL	0.361111	1	7	374.321	7.08151	0.651347	0.819758	-252.812	0	0.242546	0.686875	python run.py --pdb pdbs/1cc8_gt_crelax.pdb --seed 141
curr_2499_2020-08-02-12-11-43	3mx7	model	1	891.532	7.17114	0.598796	0	0	333.43	2	MPDLVAVYKIEISHSKLEVKIEFSTSTGTIKVYVDGKLVIEDTSSSSLASERTFLAGADKLELKVSIKPTPGGTYEFILTYNGKSETKKA	0.366667	0	3	837.904	7.6093	0.595623	1.01932	-275.628	0	0.26608	0.389405	python run.py --pdb pdbs/3mx7_gt_crelax.pdb --seed 135
curr_2499_2020-08-02-13-04-09	1cc8	model	4	431.411	6.33722	0.704244	1	0	86.9033	1	GKVDIYVFTVRMESPEDAQKVRDVLDKMKSDVKEIEIDLSKKLVKVKSTLPESYLVDQIQKTGIPVDSWHKE	0.361111	1	7	363.001	7.4434	0.705436	0.743047	-248.402	0	0.55505	0.579292	python run.py --pdb pdbs/1cc8_gt_crelax.pdb --seed 142
curr_2499_2020-08-02-13-13-24	1bkr	model	10	1084.48	6.62605	0.619023	1	0	360.975	2	PAKEEELLKWVQEVVKGMPDVKVTSFQPSFSDGRVLCALVYKKYPELIDFEKLTPAKPIENIKLALDIMKARLGIPVPLKPEEVSKPNPDKDKVIAFIELIKKKFDEA	0.305556	4	18	965.458	7.26579	0.655698	1.01484	-331.11	0	0.241662	0.506816	python run.py --pdb pdbs/1bkr_gt_crelax.pdb --seed 128
curr_2499_2020-08-02-13-18-54	1acf	model	12	925.181	7.28935	0.624572	1	0	733.78	8	DEDKIVKEKLVATGKVEKAASISMDGSILAASDGFKVTEAEAKALASAMLDGSDLRTTGAYLDGKKYECVKNSGEATLLKQGDSAAVVERCPKRIIIAIWSDKRDEVETKKQAEALRRELAAEGK	0.28	4	17	782.222	7.75579	0.671792	1.27595	-376.911	1	0.274022	0.501801	python run.py --pdb pdbs/1acf_gt_crelax.pdb --seed 125
curr_2499_2020-08-02-13-20-45	3mx7	model	3	736.475	6.83803	0.716136	0	0	199.995	3	LKDERAKFEVKLGDSTHKITMEFNEKTGRFAVYVDGKLVLLRPASDTLPSSFKFKVGRDKVDAEIRIKPIPGGKYSFELIIDGKSEVRDE	0.355556	0	2	667.371	7.63292	0.667529	1.19521	-273.446	1	0.263982	0.510576	python run.py --pdb pdbs/3mx7_gt_crelax.pdb --seed 136
curr_2499_2020-08-02-14-01-47	1cc8	model	3	427.297	6.23178	0.605046	1	0	188.329	0	GKVKVYEFEVDMKSDEDTDKVKKVLKKMQPNVKEVKIDKSKNLVIVKSTLPEEEIVKKIQETGIPLKRWKEL	0.375	1	7	413.035	7.3501	0.685102	0.735973	-255.386	0	0.26304	0.401106	python run.py --pdb pdbs/1cc8_gt_crelax.pdb --seed 143
curr_2499_2020-08-02-14-29-03	3mx7	model	2	696.087	6.91114	0.633464	0	0	433.672	0	HPIEKAVFEKTIKDSKVKIQIELDLKSGRIACYLDGRLVIYIPTAPDLTKSIKFKVGPGEVPAEVRFLPIPGGRLEIILIINGTSETKRE	0.288889	0	6	545.596	7.6465	0.638627	0.822331	-272.801	0	0.530767	0.515642	python run.py --pdb pdbs/3mx7_gt_crelax.pdb --seed 137
curr_2499_2020-08-02-14-42-32	1bkr	model	8	941.792	6.6152	0.571862	0.75	0	271.828	1	LPEEEKIKQIIRDRVKGFPNATVTDLTTSFSDGIVLLAIIHKYRPELIDFSKVTPEKAADNIRLALEKAKEDLGIPVLLDPDELKKPFPDRQKILDYVKLLVEYFDKG	0.342593	3	17	871.197	7.27835	0.472762	0.948035	-345.47	0	0.277239	0.432273	python run.py --pdb pdbs/1bkr_gt_crelax.pdb --seed 129
curr_2499_2020-08-02-14-58-16	1acf	model	9	657.84	7.07564	0.636727	1	0	1447.47	3	DWDRLVKERLVATGKVKEAALMSLDGTVLAASPGFTVTEEEAKEIAAAMKDGSKLKSQGATLNGTRYQVEELSKTKMILTAGKKAATICKCKKIIIVCVWDENIDKTEAKATASQLQRELEAEGI	0.288	4	10	611.745	7.51832	0.639226	0.630209	-407.762	1	0.260313	0.586198	python run.py --pdb pdbs/1acf_gt_crelax.pdb --seed 126
curr_2499_2020-08-02-14-59-39	1cc8	model	4	576.134	6.49254	0.663139	0	0	154.531	1	GEVKIYEFTVEMKSEEDAEKVRVVLDSMKPKIESIDIDLKKNLVRVASTLEEEEIVAKIQQTGIPLLSHRRL	0.375	0	3	556.854	7.12806	0.739074	0.672697	-243.717	0	0.274824	0.649	python run.py --pdb pdbs/1cc8_gt_crelax.pdb --seed 144
curr_2499_2020-08-02-15-39-04	3mx7	model	3	604.85	6.95202	0.592539	0	0	579.183	3	PSTEELKVVVKDKYSEKVITVTFDPETGKLEIKLDGKVVILEEKRPDKPREASFYLGPDKKPATVSIKPIPGGKYSFTVTIDGTSVTYNK	0.255556	0	5	553.028	7.59019	0.552602	1.16503	-252.754	0	0.356822	0.368007	python run.py --pdb pdbs/3mx7_gt_crelax.pdb --seed 138
curr_2499_2020-08-02-15-58-50	1cc8	model	2	649.158	6.38362	0.560731	1	0	-23.6039	1	GEVKKIVLKVKMDSQADADKVRKVLASLKPKVEEVKIDLKKGEVEVKTTLPEEEIVARIKATGIPVESHEVR	0.375	1	3	585.297	6.87398	0.645501	0.605071	-252.239	0	0.369747	0.38716	python run.py --pdb pdbs/1cc8_gt_crelax.pdb --seed 145
curr_2499_2020-08-02-16-12-19	1bkr	model	15	931.756	6.70756	0.516779	1	0	582.586	4	AAEEEQIKQWIRDQVRGFPNVTFDSVRPALKDGNVLLALIYKHRPDLVKPAEIKPEEPEKNVALALELAKKDLGIPVPLDPRALTPEDPDEQAELEYLKLLVKKFDDG	0.287037	4	10	709.534	7.37696	0.579824	1.00287	-305.879	4	0.240307	0.555832	python run.py --pdb pdbs/1bkr_gt_crelax.pdb --seed 130
curr_2499_2020-08-02-16-38-02	1acf	model	4	688.105	7.08368	0.650477	1	0	478.702	2	SDDEIVTNLLVASGDVEKAALMSLDGTILAASPGFTLTLEEAKAIAAAFDDGTAARSSGLSIDGTIYKVDEISSDKILFHSGSRFAAVYKTRTRIIIAVANDKQDPEKTKKRAKDLKKKLEEEGI	0.296	4	12	638.925	7.47765	0.718969	0.709214	-415.235	0	0.238547	0.534168	python run.py --pdb pdbs/1acf_gt_crelax.pdb --seed 127
curr_2499_2020-08-02-16-47-26	3mx7	model	2	738.206	6.8167	0.640247	0	0	363.539	2	RKYEVAVFKVRLSDKDHEVRIEFDTKSGLIEVYVDGTLVIKIPASATKPQSVRFLIGKDKRPATVLIKPIPGGKYTFTLIIDGKSKTEGK	0.366667	0	4	711.593	7.50732	0.590871	0.843914	-278.691	1	0.429604	0.422707	python run.py --pdb pdbs/3mx7_gt_crelax.pdb --seed 139	3mx7_d2
curr_2499_2020-08-02-16-57-55	1cc8	model	1	817.285	6.31584	0.629642	1	0	31.8676	1	SKVAIYLFKVVMKSEEDKDKVLKVLASLLPKVKKVEIDLSKGEVRVETTLPFEEILRLIQETGIPVLSAKEL	0.430556	1	7	783.6	7.21784	0.672533	0.542458	-239.723	0	0.277901	0.341491	python run.py --pdb pdbs/1cc8_gt_crelax.pdb --seed 146
curr_2499_2020-08-02-17-40-05	1bkr	model	13	770.82	6.67176	0.588596	1	0	881.724	5	AKADQDMLDTIKERVKGFPGVDVKDFTKSFKDGKVLNALVYKYRPELIKLKEQIPENAKQNIKEALEINEKQLGIPIPIDPEKLSTPNPDKEQIKAYVKQLIDYFDEG	0.333333	4	10	631.341	7.24916	0.638088	0.764691	-340.413	3	0.248257	0.399506	python run.py --pdb pdbs/1bkr_gt_crelax.pdb --seed 131
curr_2499_2020-08-02-17-56-15	3mx7	model	2	452.555	7.69597	0.525454	0	0	167.231	2	GDTTVAVAKVTLEDSSHSIEVRLDTKTGKLEVFVDGKLVFRRPKDKTLPKKVEIKIGRGETPATIYIEPIPGGKLQIVIRINGKEKKYSK	0.366667	0	3	360.699	7.45278	0.666077	0.825954	-296.546	1	0.297789	0.361128	python run.py --pdb pdbs/3mx7_gt_crelax.pdb --seed 140
curr_2499_2020-08-02-17-56-17	1cc8	model	3	641.062	6.39449	0.611983	1	0	273	0	GKVKKYQFHAEMKSEKDAEKIRKVLDSMRPQVKAIEIDLSKQLVYIYSTLPFEEIKAKIEATGIPIRSAEEL	0.402778	1	6	636.507	7.26088	0.735691	0.716583	-257.743	0	0.244332	0.495774	python run.py --pdb pdbs/1cc8_gt_crelax.pdb --seed 147
curr_2499_2020-08-02-18-17-42	1acf	model	11	857.103	7.13261	0.634507	1	0	970.466	3	DYTKLVEEKLVATGKVVKAAIMSLTGDILAASPGFTITKAEATHIAEVMKDGEKFKKEGATIDGTTFKPIKASSTSVELQNGDEAAQIRKADKMIIIAYWRSDKNPKETRERVDSLDAELKALGM	0.256	4	15	833.049	7.65937	0.587697	0.79621	-383.315	0	0.354002	0.810293	python run.py --pdb pdbs/1acf_gt_crelax.pdb --seed 128
curr_2499_2020-08-02-18-54-56	1cc8	model	3	646.427	6.52733	0.53651	1	0	112.528	1	GQAKLYEFTVIMKGPEDESKVKDVLEKLKPNVLAIEINKSENKVKVLSTLPESLIEDLIRRTGIPVLSHKEL	0.375	1	3	583.117	7.21317	0.681556	0.720124	-250.039	0	0.387072	0.388521	python run.py --pdb pdbs/1cc8_gt_crelax.pdb --seed 148
curr_2499_2020-08-02-19-05-15	3mx7	model	3	704.284	7.03133	0.619218	0	0	1115.23	2	MPNEVATADYEFGDSRKLIQFELDTKTGYKAVYLDGKLVIKIEASPTIPDSVTFEVGDEKIPATVLITPIPGGKYDITFIIKGKRKKYGK	0.366667	0	3	558.579	7.4618	0.66162	0.831747	-274.669	1	0.344835	0.473165	python run.py --pdb pdbs/3mx7_gt_crelax.pdb --seed 141
curr_2499_2020-08-02-19-09-21	1bkr	model	12	747.504	6.56298	0.585003	1	0	396.019	2	KEDEQKLLDWIREVVKGFPNVDVKDFKVSFKDGMVLCALIKAHRPELIDFEKLKPEKPYENILYALQKAADHLGIPIPLKPEDIKKDDPDKDDIIEYLKILERKFKKG	0.416667	4	15	608.141	7.18255	0.648724	0.973147	-336.829	1	0.244545	0.380149	python run.py --pdb pdbs/1bkr_gt_crelax.pdb --seed 132
curr_2499_2020-08-02-19-53-33	1cc8	model	4	621.069	6.31031	0.6233	1	0	289.683	0	GEVRKFIFKVDMKSDADAEKVRTVLEELRPNIKKIEINLAEKLVKVYSTLPEEEIRQRIEKTGIPLYSHYRS	0.361111	1	5	562.973	7.34341	0.602375	0.558133	-249.56	2	0.298041	0.839984	python run.py --pdb pdbs/1cc8_gt_crelax.pdb --seed 149
curr_2499_2020-08-02-19-57-33	1acf	model	11	733.007	7.07184	0.623647	1	0	484.992	2	SDEKIVIDDLVASGKVKLASILNLDGSVRASYPGDTITEEEAKQLAKAFTDGSFATSKGLYLNGVKYDIIKLSSTEIIFKAGKEAAIVAKCNTMILIARFDENMDPEETAKKVQELSKKLIAEGK	0.312	4	13	686.506	7.56746	0.593202	0.998321	-411.762	1	0.274778	0.534035	python run.py --pdb pdbs/1acf_gt_crelax.pdb --seed 129
curr_2499_2020-08-02-20-14-40	3mx7	model	3	734.955	7.18759	0.623569	0	0	402.521	1	MPDLRAKWEVSQGGSTYKIFLELNLETGRIEVYLDGTLVVKIDSSPSLPKSVKFLIGREKIPATIEIREIPGGDYELTLKINGKEEIKKP	0.366667	0	3	609.939	7.47006	0.634586	0.94597	-270.415	2	0.300677	0.428707	python run.py --pdb pdbs/3mx7_gt_crelax.pdb --seed 142
curr_2499_2020-08-02-20-39-00	1bkr	model	12	887.378	6.49646	0.637859	1	0	576.02	0	AQAERDLAQWIRDVVKGFPNVDFKDFTKSAKDGLVLIALVKHYAPQLLDFDSVKPENAQENVELACQKLKEYFGVPIDIDPRELTKPDPDKKTLIDFLNKLKKLFEEG	0.296296	4	14	894.013	7.34515	0.617708	0.908696	-329.626	0	0.258968	0.366495	python run.py --pdb pdbs/1bkr_gt_crelax.pdb --seed 133
curr_2499_2020-08-02-20-52-22	1cc8	model	3	399.005	6.40369	0.627331	1	0	213.763	1	GEVIDLEFIVKMKSDDDVEKVKEVLDRLRPHVESSEIDKETNKVRVKTTLPEELIEKLIKETGIPVDSSKKL	0.375	1	6	374.564	7.09415	0.628516	0.731954	-247.712	0	0.643835	0.683674	python run.py --pdb pdbs/1cc8_gt_crelax.pdb --seed 150
curr_2499_2020-08-02-21-24-35	3mx7	model	2	545.792	8.13543	0.526075	0	0	1093.75	0	MPDLRAEFKVELPDSRKLIQLEWNPSTGFLKVHVDGVTVIEIKKSPSNPQSLKFEVGTLKVPATLEIKPVPGGKYSITLKIDGRSETKTE	0.333333	0	2	505.914	7.58378	0.611125	0.808379	-264.458	0	0.457817	0.452485	python run.py --pdb pdbs/3mx7_gt_crelax.pdb --seed 143
curr_2499_2020-08-02-21-38-11	1acf	model	10	942.019	7.09656	0.648347	1	0	1397.06	6	SWKDLVERDLKATGKVDRAAILALDGKVLAETPGFKVTEAEAKALAKAFADGADLDKNGLDLDGIRYEVIERSSERILLKDGGNMAACFKCKKIILIAIRNTELDIKQTIEEVESLKTKLDAEGL	0.336	4	6	952.113	7.50115	0.61722	0.836982	-385.973	1	0.290832	0.511302	python run.py --pdb pdbs/1acf_gt_crelax.pdb --seed 130
curr_2499_2020-08-02-22-08-03	1bkr	model	10	1006.08	6.53492	0.604321	1	0	1005.26	2	PDDLEKLAKWVREVTEGFPNVTFTSFKKSVSDGMVLNAIVRKYRPELIDFASLTPEKPIENIKLALEILEKYLGIPILIKPEDLSKPDPDQQVVIDYLKLLQKHFDTK	0.342593	4	16	862.073	7.31838	0.56374	0.729206	-320.939	6	0.241479	0.385542	python run.py --pdb pdbs/1bkr_gt_crelax.pdb --seed 134
curr_2499_2020-08-02-22-22-42	3mx7	model	4	900.093	6.96306	0.588444	0	0	293.688	2	LPNLRAKWVVTLASSERVVEMTFDEETGRIQVYVDGELVIDIPKDPVKEKEVIFEIGPEKVKASIYIIPIPGGKLKFILKINGKSEEKSD	0.322222	0	4	824.068	7.02733	0.642251	0.761295	-299.449	1	0.377785	0.400585	python run.py --pdb pdbs/3mx7_gt_crelax.pdb --seed 144
curr_2499_2020-08-02-23-14-53	3mx7	model	2	773.611	6.99061	0.54976	0	0	275.167	0	LPNLVATIVIQLPGSSYVIQVTLDLKTGYIEVLVDGTRVVAITKSPSIPKSVTFEVGKEKVPVTLTIEPIPGGKYKITFTVNGKSKTFSK	0.277778	0	2	649.604	7.25056	0.65593	0.809371	-280.453	0	0.306698	0.306188	python run.py --pdb pdbs/3mx7_gt_crelax.pdb --seed 145
curr_2499_2020-08-02-23-37-46	1bkr	model	10	931.567	6.62673	0.51558	1	0	304.05	3	EDEEQKILDWIRSVVAGVPGATVTSLSPSFRNGRVLCALVNKYRPELIDLSTLKDELPYYNVLLALEVLRQHMGVPILLKPEELIPPQPDTQKILDFVKILKERFEKE	0.314815	4	15	678.422	7.44114	0.523487	1.04554	-298.08	1	0.239506	0.341901	python run.py --pdb pdbs/1bkr_gt_crelax.pdb --seed 135
curr_2499_2020-08-03-00-06-42	3mx7	model	3	608.892	7.15511	0.532398	0	0	454.359	0	DPNLVMTVELTLSDSKVIIKVEFDLDTGRIQVKLDGTVVVEISSRKSKPASVKFLAGPSKTPITVNITPIPGGKYSFTITVNGTSQSFSR	0.277778	0	2	502.985	7.73132	0.562203	1.05677	-268.627	0	0.296482	0.295024	python run.py --pdb pdbs/3mx7_gt_crelax.pdb --seed 146
curr_2499_2020-08-03-00-09-10	1acf	model	11	700.423	6.98877	0.66889	1	0	730.526	6	SYEDMVRDELVATGTVKKAALLKLDGKVLAASPGFKVTEAEARELAKAFEDGAAVKKNGITFDGRKYEVEELSSTIIKFTKGDEAMVAAKANKIIIVADYDSKIDKDKAEKRVEELDRILRERGI	0.352	4	17	646.562	7.47966	0.636227	0.798202	-405.315	1	0.280668	0.536279	python run.py --pdb pdbs/1acf_gt_crelax.pdb --seed 132
curr_2499_2020-08-03-00-58-20	3mx7	model	3	582.623	6.97481	0.607855	0	0	330.929	1	LPHLVATFTVDLSDSTHEIRIEFDEDTGKIAVYVDGKLVVEIKKSESKPSQVTFEIGKDKVPATVYITPIPGGKYKFTLVIRGESKEEST	0.366667	0	4	446.306	7.7285	0.621372	0.966388	-280.669	1	0.307176	0.3935	python run.py --pdb pdbs/3mx7_gt_crelax.pdb --seed 147
curr_2499_2020-08-03-01-03-13	1bkr	model	11	834.131	6.66668	0.618462	0.75	0	717.453	2	AEDEKKLEEWIKKFVEGFPNVTFTDFTKSLSDGLVFNALVKKKRPELIDFATKTPEKAEENVAFSAKIMEKYLGIPLKIDPSKVTEPDPDKDELMEFLKDIQKWIESK	0.287037	3	16	777.308	7.50588	0.515023	0.693628	-323.746	3	0.249949	0.413947	python run.py --pdb pdbs/1bkr_gt_crelax.pdb --seed 136
curr_2499_2020-08-03-01-45-56	1acf	model	12	994.945	7.33645	0.639768	1	0	1021.42	5	NYEEIVKLLLVSSGKVDQAAIMSLAGEILAASPGFTLTLKDAKETARAFEDGVYEKEKGLKFNGITYQIVKLTTTEAIYKSGLEFMVVVKLKNAVLIARARSDIDPNECEKKVKSLAAELASQGL	0.288	4	9	1007.2	7.64766	0.632668	0.770576	-408.153	0	0.226518	0.88716	python run.py --pdb pdbs/1acf_gt_crelax.pdb --seed 133
curr_2499_2020-08-03-01-50-21	3mx7	model	5	521.12	7.18634	0.547971	0	0	205.654	3	SPYERAKAVVKVGDKEHVITVELDPSTGRLEVKVDGKIVVLRTQSSTLDESVTFEIGKEKIPATIYIKPTPGGKRTITIVINGESKTYGE	0.3	0	5	423.078	7.34518	0.649209	1.05884	-289.32	1	0.453757	0.417724	python run.py --pdb pdbs/3mx7_gt_crelax.pdb --seed 148
curr_2499_2020-08-03-02-28-38	1bkr	model	16	1053.3	6.81815	0.610968	1	0	624.241	1	PADTERALKIIQDIVAGFPGVTVDSFEKAFKDGRVLCAILKKFRPDALDWAKFRPEKPKELIAEALRKMEELLGIPIVINPEELDQPKPDEEKIKEFVQKLLDKFLSD	0.259259	4	16	867.873	7.30285	0.541873	1.03786	-329.515	1	0.241396	0.342114	python run.py --pdb pdbs/1bkr_gt_crelax.pdb --seed 137
curr_2499_2020-08-03-02-42-31	3mx7	model	1	633.381	7.07655	0.68454	0	0	465.499	0	LPNKVAEWTVSIETSTKTITVTFDVDSGEIVVYVDGKEVIKLEATKSLPSTVTFEVGKDKVKATVKISPIPGGKYSFTLEIKGKSETKSP	0.422222	0	5	474.785	7.41826	0.679517	1.04739	-274.956	1	0.238938	0.392334	python run.py --pdb pdbs/3mx7_gt_crelax.pdb --seed 149
curr_2499_2020-08-03-03-21-47	1acf	model	8	763.854	7.35502	0.522811	1	0	702.873	0	SAKDIVEKRLVASGKVEKAAIIYRDGKVQAASPGFKLTLEEARELAAASKDHARLKTQGFTIDGEVFKVKKASSREIIAVKGKKAAAIVALKKVYIVALWSDKQDEVQAEEKAKELAKELEAEGV	0.288	4	12	649.797	7.70078	0.567164	1.117	-411.883	1	0.271473	0.524777	python run.py --pdb pdbs/1acf_gt_crelax.pdb --seed 134
curr_2499_2020-08-03-03-34-10	3mx7	model	3	595.281	7.14502	0.582394	0	0	248.369	3	LPFKVAEIKVTLPKSTFTLTVELDLESGRIRVYVDGKLVYSREKSDTRPSSVKVYIGEDKVPATTTFTPIPGGKYAITVTINGRSKTFSK	0.3	0	2	481.279	7.46013	0.546078	0.877602	-281.178	0	0.310577	0.312181	python run.py --pdb pdbs/3mx7_gt_crelax.pdb --seed 150
curr_2499_2020-08-03-03-54-48	1bkr	model	14	843.221	6.56531	0.61974	0.75	0	736.607	2	AKDREELIKFVQEAVKGFPDVKFTDLRPSLRDGLVLCALVHKYRPELIEFEKLKPEEPVKNIEEALEKLEKYLGIPKKLKAKDVVKEDPDETALEEFLRLIIEYFTKG	0.324074	3	16	633.155	7.23918	0.576745	0.797639	-323.346	0	0.23284	0.380845	python run.py --pdb pdbs/1bkr_gt_crelax.pdb --seed 138
curr_2499_2020-08-03-04-57-48	1acf	model	9	879.616	7.20161	0.595003	1	0	875.821	1	NAKDLVDKDLVASGKVTKAAVLRDDGTVIAASPGFTITEAEAKLIAEAMHDGSYLKTNGAKVDGVLCKVIKLSTKSIDLKTGDKRAAIRKAKKLILIAFTTDKENPVEADKKVQQEYERIEASGG	0.288	4	11	787.136	7.43178	0.566872	0.911586	-366.525	1	0.328055	0.77955	python run.py --pdb pdbs/1acf_gt_crelax.pdb --seed 135
curr_2499_2020-08-03-05-20-02	1bkr	model	13	703.652	6.50152	0.557677	0.75	0	608.403	2	PKEKADLLEYFRRVVEGFPNVQIDSFRPSFKDGLPLNAILKAKRPDLVDFNSLTPEKAKENIEKALKELEKYLGIPIPLSPEELKKDDPDEKKVIDFCKLLVDFFSTN	0.351852	3	13	653.085	7.07914	0.565167	0.946813	-309.47	1	0.238912	0.492414	python run.py --pdb pdbs/1bkr_gt_crelax.pdb --seed 139
curr_2499_2020-08-03-06-32-24	1acf	model	8	883.761	7.12102	0.623698	1	0	884.168	5	NYDKLVVEELVATGKVKKAALLSLDGSVLASSPGFKITEAEAKLIAEAFADGSKVKSNGLMVDGIVYKVEKLSSTTITLTRDGEAMEIHRCNKMIICALWTSDEDKQKTYEQAEELRRVLVEEGK	0.248	4	9	787.668	7.54931	0.61023	0.88377	-393.538	0	0.272153	0.444848	python run.py --pdb pdbs/1acf_gt_crelax.pdb --seed 136
curr_2499_2020-08-03-06-46-18	1bkr	model	14	782.038	6.65965	0.577039	1	0	362.948	2	PQTDAERLQYIKDVVKGMPNVDVKSFSPDVKNGMVLCAMIKVYKPELIDFEKLRPEKPEENIQLAVQLAEEKLGIPKLIDPKNVTKPDPDVDEIKRYMELLIKHFSEG	0.324074	4	16	518.308	7.26291	0.587994	0.777084	-317.402	2	0.262508	0.488231	python run.py --pdb pdbs/1bkr_gt_crelax.pdb --seed 140
curr_2499_2020-08-03-08-07-58	1acf	model	9	885.955	7.09905	0.592949	1	0	654.498	4	SWDQIVIDELVATGKVTQAAILRLDGTVVAASPGFTVTEEEAKELASAFENPEKLLAEGATINGVKLEVKEASSTRIIFEAGDKRAIVERLDNHILIAFSTDKTDPKDTEAVVAEKAKELRAKGL	0.36	4	13	849.832	7.76826	0.559351	0.748996	-398.213	1	0.279686	0.434546	python run.py --pdb pdbs/1acf_gt_crelax.pdb --seed 137
curr_2499_2020-08-03-08-12-56	1bkr	model	9	818.211	6.48868	0.607232	0.75	0	271.718	1	FQEAEDLLQWLREVTEGYPNVTITDLTKSFSDGMPLLAIVHKYRPELVDFKTETPEKAEENIQKSLDIMEKYLGIPKLIDPSDISKPDPDRQKLEDYLRLLKEHFEKN	0.37963	3	12	710.128	6.9446	0.531541	0.696548	-324.523	1	0.291477	0.489449	python run.py --pdb pdbs/1bkr_gt_crelax.pdb --seed 141
curr_2499_2020-08-03-09-44-35	1bkr	model	13	1093.27	6.50319	0.514687	1	0	342.387	4	AQAEADLLEWVRESVKGVPDVDVKDLVRSFKDGRVFEALIYKYRPELIDLATKKPEHPIENIKTALEKAEKFLGIPIPLEPEKISKPDPNKEEIKKYLEMLQKHFLAG	0.333333	4	15	1048.73	6.97874	0.611517	0.793218	-353.194	4	0.243798	0.414347	python run.py --pdb pdbs/1bkr_gt_crelax.pdb --seed 142
curr_2499_2020-08-03-09-48-00	1acf	model	7	705.811	7.05895	0.624536	1	0	860.216	2	SQQKAVDEELVATGHVTEAAIISLRGLVLAASPGFSVTKEEAEEIANWFRDGSEAKSNGMTLNGKKYQIIRLSSTEIVAERGEECAYIRRCKTEIIICIVTKYGDKKKAEEKAEKLRQEREAKGL	0.288	4	7	666.322	7.61011	0.624475	0.832399	-392.587	2	0.226453	0.602058	python run.py --pdb pdbs/1acf_gt_crelax.pdb --seed 138
curr_2499_2020-08-03-11-14-01	1bkr	model	13	739.282	6.59301	0.640118	0.75	0	790.961	1	KKEKQELLDWIKSVTAGFPNVTFTDFKTSAKDGMPICAIVKKYRPELIDFPQLKPEKAEENIQLALEKLKKYLGIPIPIDPRDISKPDPDEQQLIDFFRQLYEHFTKG	0.416667	3	16	698.55	6.95034	0.55929	0.944685	-314.194	2	0.252334	0.511496	python run.py --pdb pdbs/1bkr_gt_crelax.pdb --seed 143
curr_2499_2020-08-03-11-27-05	1acf	model	11	677.509	7.18935	0.549683	1	0	484.705	3	DDKTLVLKELVASGKVDKAAVLSLDGEVLAASPGYKVTTEEATALARAFEDAAELKSKGLELNGKKYQVVKASTSSIVLQRGEERAVARKLKNIILIAESSSSKDPKETEAKVDSIRREMEKKGK	0.296	4	12	645.257	7.40944	0.589619	0.780935	-416.197	0	0.258061	0.652535	python run.py --pdb pdbs/1acf_gt_crelax.pdb --seed 139
curr_2499_2020-08-03-12-43-56	1bkr	model	13	666.326	6.66189	0.589847	1	0	604.27	3	QAERDELIKWVQDRVKGEPNVNFTDTTTSLKNGLVLCALVYKKYPELIDFTKLRPEDAKKNIQVALDLCARDLGIPIPIDPEQLKKRLPDSKELEDYLKMLKEEFEKK	0.361111	4	13	560.411	7.35068	0.510253	0.833327	-341.787	2	0.249941	0.390825	python run.py --pdb pdbs/1bkr_gt_crelax.pdb --seed 144
curr_2499_2020-08-03-13-06-22	1acf	model	8	950.771	7.14176	0.667014	1	0	544.036	5	SWEDIVQKILVATGKIDRAALLSLDGQVLAASPGFDVTAEEAKRIAAAMKNPDDVKKNGIKIDGELFKAVKVSATEMILKKGKDAVVVRKCNKIIIIAWFGSHNNPKETEAEAKRVEEELKAKGI	0.28	4	14	869.221	7.32669	0.683797	1.07915	-402.61	0	0.235092	0.538067	python run.py --pdb pdbs/1acf_gt_crelax.pdb --seed 140
curr_2499_2020-08-03-14-13-23	1bkr	model	14	983.54	6.66624	0.51826	1	0	259.591	6	PAAEKELEEWVKSEIAGFPNATFTDFRTSVKDGLVLLALIYKYHPELVKYEEEQPEKPEENIRKACELAEKYLGIPILIDPKKVSTPDPDKDLIIKYLRLLQKKFLEN	0.324074	4	20	801.407	7.0795	0.5158	0.746364	-332.498	2	0.248228	0.397135	python run.py --pdb pdbs/1bkr_gt_crelax.pdb --seed 145
curr_2499_2020-08-03-14-46-10	1acf	model	8	754.665	7.15219	0.682567	1	0	955.905	4	SAEDLVQKELVATGKFEKASILRKDGSVIAKSPGDTVTAEEAKRIASAFEDATDVKETGMKVDGENYKVIEASSTTVKLSKGKRAIVIEKCRDMIIIARYNENIDPAEAAAEADEIRKKLLASGH	0.296	4	10	701.131	7.41883	0.690285	0.824741	-397.38	2	0.279855	0.342109	python run.py --pdb pdbs/1acf_gt_crelax.pdb --seed 141
curr_2499_2020-08-03-15-43-18	1bkr	model	12	850.328	6.62263	0.605204	1	0	255.898	5	EKEDKALLEWLKRVVSGMPNVTIDNFTTAFKDGLPWCAIVYVHRPELIDFSVLTPEKPYENIKLAVEIKRDNLGIPALIDPERIKQPHPDRDEIIDYARLDQKYFEKG	0.388889	4	18	771.396	7.14853	0.695592	0.655735	-340.242	2	0.243784	1.03406	python run.py --pdb pdbs/1bkr_gt_crelax.pdb --seed 146
curr_2499_2020-08-03-16-26-59	1acf	model	7	677.119	7.24445	0.598096	1	0	874.706	1	SWEEIVKEKLVDTGTVDRAALIKKDGKILAASPGFKVTDEEASALAAASKNGDELKSKGLKLDGITYKIVELSSTKIELRDGESAAAVYFADKLAIIAVYGPEKDEKDTIARAEELDKELRAEGL	0.296	4	8	608.09	7.58985	0.64708	0.944535	-402.009	0	0.23596	0.458827	python run.py --pdb pdbs/1acf_gt_crelax.pdb --seed 142
curr_2499_2020-08-03-17-12-31	1bkr	model	11	915.422	6.62971	0.509168	1	0	593.721	3	YTESQKLLDWIKRVVEGFPRVTVEDLTTSFSDGDVLCAIVKKYRPELLDFAKLKAENPVENVQLALSIMEKYLGIPQEIDPQDLIKPKPDRKKVEDLLKKIEDKFKKN	0.333333	4	13	830.024	7.59402	0.564433	1.15604	-324.39	1	0.272616	0.420878	python run.py --pdb pdbs/1bkr_gt_crelax.pdb --seed 147
curr_2499_2020-08-03-18-08-20	1acf	model	11	875.808	7.33072	0.639408	1	0	552.397	3	SFDEIVKYRLVATGKVERAAIMSLDGQILARSPGFTVTAEEAKHLAYNFDDASVAKSKGIRLDGDTFEIVEATKDIIKCKKGNRSAVCVRCNKMVLICVNSDKIDTDQCERECISNSEELVAQGL	0.32	4	10	826.423	7.96582	0.685842	0.696178	-378.388	0	0.308721	0.658555	python run.py --pdb pdbs/1acf_gt_crelax.pdb --seed 143
curr_2499_2020-08-03-18-42-58	1bkr	model	11	897.114	6.59878	0.660518	0.75	0	1241.93	2	AADREKLKQWIKDIIKGFPNVTFTSLTSSFSKGNIFLALLRKFRPDLVKFSEIRPEGAQENIKQALQLMSENLGIPILLKPEDISKEKPDEDRIEKYVKLLQKYFEAG	0.361111	3	15	756.219	7.16882	0.623664	0.7409	-338.284	2	0.251833	0.423907	python run.py --pdb pdbs/1bkr_gt_crelax.pdb --seed 148
curr_2499_2020-08-03-19-47-43	1acf	model	8	659.152	7.04338	0.664474	1	0	887.214	3	NMQDIVDKKLVASGNVDKAALMSLEGDILAASPGFTVTKKEAEELAKAFKNGKEVKKDGLTLNGVKYAVIRLSSTCIFLKSGRSWAACWKCRTMILVAIASDKKGPERTEARVKSLREELEKEGL	0.336	4	13	662.669	7.34979	0.664538	0.985839	-395.954	1	0.269846	0.698724	python run.py --pdb pdbs/1acf_gt_crelax.pdb --seed 144
curr_2499_2020-08-03-20-12-37	1bkr	model	12	921.45	6.72185	0.538478	0.75	0	397.733	4	EQAKLDTLRFIQSVIDGFPNADVRSFEPSFKDGNVLLAICHKFWPEIVDYATIKPERAEENIKKALQLMADKLGIPILLKPEELSQEEPDEEKVIKLINLIKKRVEEK	0.296296	3	19	721.888	7.46	0.524068	1.13143	-301.54	1	0.243708	0.449751	python run.py --pdb pdbs/1bkr_gt_crelax.pdb --seed 149
curr_2499_2020-08-03-21-28-14	1acf	model	13	1031.54	7.20188	0.655529	1	0	735.936	4	SYQDIVDKLMVASGKVEKAAIMTLEGTIAAASPGYKITEEEAREIASAFEDGSKLKKNGLKLDGVEYKIVQLSKDVVICKAGTTAAVIARTKKYILVSQFNDKIDPAECYARTQSINDLLKALGI	0.304	4	13	1062.57	7.55187	0.669454	0.885439	-409.394	3	0.276537	0.478456	python run.py --pdb pdbs/1acf_gt_crelax.pdb --seed 145
curr_2499_2020-08-03-21-43-19	1bkr	model	8	821.559	6.70601	0.584461	1	0	380.305	2	PIAKQELLDWIRKEVAGIPNVKVDSLAPAFSDGLVINALVYKKLPELTGLEELKPENPIENIRKALEILERYVGIPIPLDPNELSKPEPDTEKIENFMQLLKDKFEKD	0.314815	4	15	733.029	7.55557	0.566761	1.28402	-308.724	1	0.233117	0.37448	python run.py --pdb pdbs/1bkr_gt_crelax.pdb --seed 150
curr_2499_2020-08-03-23-09-31	1acf	model	9	831.124	7.05893	0.57157	1	0	759.665	3	SLEDIVMKDLVATGAVDRAAIMSLDGKILAASPGFTVTLAEAKEIAEAFKDPSYAKKYGLNVDGTRYEPEKISDKIIELVSGDKMIIIVKLPTMVLIAITSETNDRTRTKAVVEERAKILREQGQ	0.336	4	15	783.456	7.50273	0.619664	0.758872	-413.376	2	0.26427	0.562923	python run.py --pdb pdbs/1acf_gt_crelax.pdb --seed 146
curr_2499_2020-08-04-00-23-09	1acf	model	10	812.145	7.15882	0.681429	1	0	2022.27	5	SDDEIVLKDLVATGKVTKAALMTLDGNLRAKSPGFSVTLEEARALARFFEDCAEAERKGVYLNGEKFEIEKCSSVEIILKKGDTRAYVFKCKKVVIIAINTNKHDPVETKKAVEEKRIELEATGE	0.304	4	13	775.836	7.63448	0.666351	0.955275	-388.036	1	0.224952	0.550541	python run.py --pdb pdbs/1acf_gt_crelax.pdb --seed 147	1acf_d1
curr_2499_2020-08-04-01-35-47	1acf	model	7	678.729	7.20297	0.665563	0.75	0	1309.51	3	SDEDLVKNRLVASGKVDQAALLAKDGSVLAASPGFNITAEEAKKIAAAMKAGDDLKKNGAFLNGTKYEVVRLSTREIDFKSGDKAAAIRECDTRIIIAVWSETNDTTKAREKAEELMKELQAQGL	0.304	3	10	657.996	7.25328	0.66108	0.95949	-399.547	0	0.267998	0.523722	python run.py --pdb pdbs/1acf_gt_crelax.pdb --seed 148
curr_2499_2020-08-04-02-47-55	1acf	model	7	738.536	7.07067	0.689806	1	0	979.916	5	SWQDLVDKRLVASGKVDKAAIISDDGTVLAASPGFTLTQEEAKELAAAFKDGTKLKAEGAHIDGTKYQIRELSTEVISFVSGDKYAQVAKCKHIIIVAVASGTHNPNETDEKVRSLKEELEALGL	0.304	4	9	742.648	7.39668	0.643942	0.957782	-432.488	0	0.302013	0.661955	python run.py --pdb pdbs/1acf_gt_crelax.pdb --seed 149
curr_2499_2020-08-04-04-00-31	1acf	model	7	814.219	7.06528	0.635192	1	0	814.086	5	SETDFVLKDLVASGKVDKAARTSLDGTVLAESPGFKVTEEEAKDLAASFKDDAKVRKEGLKLDGKVYKVVKVSSTETILEKNDEWACCMKTRTSIIIAMASGSHDRDETLKLARSKHEELDAKGA	0.248	4	8	736.54	7.38407	0.655258	0.762325	-399.934	0	0.284578	0.487251	python run.py --pdb pdbs/1acf_gt_crelax.pdb --seed 150
curr_2499_2020-08-05-10-12-08	1cc8	model_xtal	5	453.062	6.33561	0.563685	1	0	145.476	0	GESIILLFEVEIKSEDDIAKLREVLESLKPLVEKMEVSKSEEKLKVITKLPKEIIKKKLEETGIKVRSDKQL	0.333333	1	8	460.178	6.91775	0.639618	0.568957	-245.012	0	0.932086	0.955329	python run.py --pdb pdbs/1cc8_gt.pdb --seed 100
curr_2499_2020-08-05-10-57-49	1cc8	model_xtal	7	542.495	6.3108	0.563989	1	0	273.551	0	DPAIKLVLRVEMKSPEDAQKLKDVLDKLKPKVKSITISLEERLLTIVSTLPESLLVDLVQKTGIPVQSHYLE	0.305556	1	7	546.773	7.28207	0.652989	0.766984	-246.438	0	0.716812	0.805431	python run.py --pdb pdbs/1cc8_gt.pdb --seed 101
curr_2499_2020-08-05-11-00-28	3mx7	model_xtal	1	618.066	7.02283	0.632429	0	0	303.605	2	MPNEVAKFNIETSDSSHDVTIELDTKTGQIKVYVDGELIYERPASPTIPSEVKFEVGKNKLPLTVEIKPIPGGKYTITLKYEGKSIEKTK	0.322222	0	2	420.306	7.48596	0.628339	0.861015	-281.322	0	0.344889	0.362865	python run.py --pdb pdbs/3mx7_gt.pdb --seed 100
curr_2499_2020-08-05-11-44-09	1cc8	model_xtal	6	428.437	6.48252	0.554452	1	0	136.601	0	GKENILTLEVVMKSPEDAAKIKEVLEKLKPDVKKIEISLETQQVKIISKLPEELLADLIEKTGVEVKSRRPE	0.375	1	7	377.874	7.28117	0.615551	0.714068	-248.694	0	0.321337	0.565117	python run.py --pdb pdbs/1cc8_gt.pdb --seed 102
curr_2499_2020-08-05-12-30-07	1cc8	model_xtal	3	606.617	6.50844	0.630627	1	0	242.466	1	KPVRKFLFLVVMKSDEDPAKLAKVLEELKPRVKEIQIDKSKNELRVYSTMPFDEILKLIQQTGIPVLDAREE	0.333333	1	7	569.923	7.10382	0.643172	0.697358	-239.623	0	0.509718	0.516611	python run.py --pdb pdbs/1cc8_gt.pdb --seed 103
curr_2499_2020-08-05-12-40-04	3mx7	model_xtal	1	657.562	7.20631	0.643072	0	0	258.907	0	LPNEVMTAFIQLKPSHFVVTITFDTETGEIKVYVDGKLIIQIDRSPSKTSEVKFEIGSEKIPATVKISEIPGGKFSFSLTVDGKTVTKSK	0.255556	0	4	519.263	7.42683	0.601904	0.947569	-266.658	0	0.395428	0.372359	python run.py --pdb pdbs/3mx7_gt.pdb --seed 101
curr_2499_2020-08-05-13-15-54	1cc8	model_xtal	3	527.641	6.33825	0.567987	1	0	431.042	1	EEKRVLKFIVKMKSEFDAELVKKVLRSLKPDVEEIKIDLKKQEVIVKTKLPFELIEKKIRETGIPVDSAREE	0.402778	1	2	486.961	7.19306	0.653405	0.731805	-255.657	0	0.307324	0.762082	python run.py --pdb pdbs/1cc8_gt.pdb --seed 104
curr_2499_2020-08-05-14-02-52	1cc8	model_xtal	5	623.461	6.61852	0.535127	1	0	105.179	0	EPLVKLLFKVEMKSPEDEAKVKKVLESLKPLVESIEVYLDKNEVKVTSKLPYEEILAKIQSTGIKVESAKLE	0.375	1	4	581.47	6.90224	0.629674	0.778652	-238.418	0	0.273284	0.512814	python run.py --pdb pdbs/1cc8_gt.pdb --seed 105
curr_2499_2020-08-05-14-20-55	3mx7	model_xtal	4	821.555	7.15013	0.611673	0	0	435.518	1	LPNLVAEWRIKLDSSEHLVQFEYDPQTGKKVVYLDGKQIYRQDTSEKGASSVHFYAGKNRVPLSIYIKPIPGGKYAFELVYLGVSELKTK	0.333333	0	3	728.393	7.27948	0.682074	0.992407	-299.251	0	0.251287	0.454333	python run.py --pdb pdbs/3mx7_gt.pdb --seed 102
curr_2499_2020-08-05-14-50-04	1cc8	model_xtal	5	443.116	6.44661	0.515862	1	0	335.743	0	DEEKLLKFRVKIDSEEDPAKLRKPLEKLKPLVSKIFIDKSKNELYVVTKLSEPEIKRILEETGVPIESSSQL	0.333333	1	5	415.49	7.06118	0.662319	0.706563	-211.069	0	0.644211	0.673097	python run.py --pdb pdbs/1cc8_gt.pdb --seed 106
curr_2499_2020-08-05-15-36-20	1cc8	model_xtal	4	741.32	6.55554	0.538177	1	0	407.187	0	APERRFKFEVEVKSPEDVEKLKKVLKSLEPKIKKIEVNEAKKELIVISTLPLDLIKKLLEETGLPVRKYEEL	0.319444	1	7	633.019	6.90986	0.629581	0.889491	-248.035	1	0.449622	0.486087	python run.py --pdb pdbs/1cc8_gt.pdb --seed 107
curr_2499_2020-08-05-15-57-24	3mx7	model_xtal	2	798.511	7.27924	0.620914	0	0	530.997	4	MPDLVAEYKIQLANSSHTIKVEINTNTGRVAVYIDGTLVYYRPESPTLPSTVEVKVGSDKHPVKWKIELVPGGKIKVTVTADGTSTTFTT	0.266667	0	2	621.856	7.84514	0.649793	0.967766	-273.797	1	0.325462	0.328871	python run.py --pdb pdbs/3mx7_gt.pdb --seed 103
curr_2499_2020-08-05-16-22-52	1cc8	model_xtal	3	363.028	6.44414	0.54066	1	0	249.228	1	GKWRKLEFEVEMKSQEDADKVRKVLESLKPEVKKMEVDLEKQKVKIISKLPEKLLYEKLKSTGIKIKSHKET	0.347222	1	2	339.423	7.06095	0.572749	0.573541	-236.381	0	0.269952	0.675033	python run.py --pdb pdbs/1cc8_gt.pdb --seed 108
curr_2499_2020-08-05-17-09-05	1cc8	model_xtal	3	637.461	6.46728	0.46042	1	0	79.1114	1	AEVKKLVFEVKVKSPEDVDKLKKVLDQDKPLVQKIKVSQSEEKLEVETKLPFPLIEKKLRETGVEVRSAYEK	0.347222	1	2	590.539	6.79508	0.603495	0.766372	-233.131	0	0.580714	0.604518	python run.py --pdb pdbs/1cc8_gt.pdb --seed 109
curr_2499_2020-08-05-17-41-17	3mx7	model_xtal	3	652.162	6.97145	0.567226	0	0	346.541	1	KEILKAVFEVELPGSSYKIELKLDLETGKIEVYVDGTLKIKIEHRASLPSSVSFEVGPEKVPATLTITPIDGGKYAITLTINGKSKTASE	0.388889	0	5	564.757	7.45719	0.580046	0.973802	-271.534	0	0.353639	0.434877	python run.py --pdb pdbs/3mx7_gt.pdb --seed 104	3mx7_d4
curr_2499_2020-08-05-18-01-06	1cc8	model_xtal	4	419.379	6.37642	0.589868	1	0	66.4964	1	GEKKIYVFEVEMKSPEDAEKLRKVLETMRPKIESIKIYLDKQELEVISTRPFEEIKKRLEETGVKVRRAYEK	0.319444	1	4	387.564	7.0848	0.695409	0.706043	-254.894	1	0.481289	0.531153	python run.py --pdb pdbs/1cc8_gt.pdb --seed 110
curr_2499_2020-08-05-18-54-31	3mx7	model_xtal	2	621.804	7.24816	0.610475	0	0	384.969	0	LTNTRATATFTFKDSTHTITFEFDEDTGSIAVYVDGKLVIYEPRTESLEKEVEFEVGEDKTKVKIKIRSIPGGKFEIEIVVDGKSKIFTT	0.333333	0	3	612.502	7.45969	0.725974	0.996455	-295.395	0	0.302236	0.284552	python run.py --pdb pdbs/3mx7_gt.pdb --seed 105
curr_2499_2020-08-05-19-04-37	1cc8	model_xtal	5	624.04	6.45907	0.647775	1	0	244.496	0	GEIKVYRFDVKIDSPEDEKKLREVLESMRPKVEEHKISQADRVLIVKTSLPYDEILRRLQETGIPVASAQEL	0.347222	1	5	607.647	7.09553	0.590918	0.540985	-238.972	0	0.588623	0.593573	python run.py --pdb pdbs/1cc8_gt.pdb --seed 111
curr_2499_2020-08-05-20-07-04	1cc8	model_xtal	5	451.403	6.65503	0.533762	1	0	230.369	0	GKVIKIKLTVDISNPEDEAKIKEVMEKLKPEVTEIQVDQSKNLVYIYSKLPFEKILEEVQKTGTPVKSASEE	0.291667	1	10	416.094	7.21728	0.671048	0.762248	-239.308	0	0.422729	0.373218	python run.py --pdb pdbs/1cc8_gt.pdb --seed 112
curr_2499_2020-08-05-20-07-12	3mx7	model_xtal	5	790.56	7.39044	0.599929	0	0	422.978	0	LPNLRATLVTTDAGATYVMQLEFDEDTGSIKVYVDGTLVIEIPKDPTKPKSVSFEMGKNKRPVTVTISMIDGGKYSFTVTSEGQSKTFSE	0.233333	0	4	790.936	7.68194	0.516121	1.21997	-243.894	0	0.292703	0.304089	python run.py --pdb pdbs/3mx7_gt.pdb --seed 106
curr_2499_2020-08-05-21-19-12	3mx7	model_xtal	0	634.496	7.00849	0.636548	0	0	291.809	0	LPDKVMEAKIKESGAEYTVILEFSPSTGKIAVYVDGKLVIYISSSPSKPSSVSFEVGKEQIPVTITITPIPGGKYAFTITVKGTSKTFSK	0.277778	0	3	576.436	7.44216	0.659497	0.965809	-254.231	1	0.426236	0.418521	python run.py --pdb pdbs/3mx7_gt.pdb --seed 107
curr_2499_2020-08-05-22-10-34	1cc8	model_xtal	6	510.542	6.70993	0.633278	1	0	145.823	1	GKIKNLVFKVDMKSERDVEKCRIVLNELKPDITKTVFDLSKKLVEVYSSLPKEEIARKLKETGLPVESYKEV	0.375	1	7	490.606	7.05537	0.62355	0.631961	-249.679	1	1.00204	1.0867	python run.py --pdb pdbs/1cc8_gt.pdb --seed 114
curr_2499_2020-08-05-22-31-46	3mx7	model_xtal	5	667.241	7.1816	0.673807	0	0	592.632	6	MKDEVAKWEEYHKFSKVVIILEFNTDTGSIKVYEDGVLKVKIDKRDSKTSSVEFLTGSEQIPKRIEITETPGGKYTFRLVSEGTSTERTK	0.244444	0	2	594.616	7.51339	0.654044	0.773415	-283.533	1	0.702396	0.705387	python run.py --pdb pdbs/3mx7_gt.pdb --seed 108
curr_2499_2020-08-05-23-12-14	1cc8	model_xtal	7	647.443	6.38673	0.56508	1	0	516.477	0	DKWKKYVFRVEMQSEEDAAKIRAPLEKLKPEVKEIRISLSEGLVEVVTKLPLEKILKILQDTGLKILSYYEK	0.347222	1	7	614.246	6.99793	0.644598	0.67177	-242.243	0	0.588699	0.615771	python run.py --pdb pdbs/1cc8_gt.pdb --seed 115
curr_2499_2020-08-06-00-12-40	3mx7	model_xtal	5	851.783	7.15859	0.576736	0	0	620.901	3	LPNLVAEFKVKIDTSTKVIKIELGLDTGVIKVYLDGELKIERPYLEHKEESVTFLMGADKKPATATFRKIPGGKFAITLTVDGKSKEEHK	0.3	0	5	686.64	7.17127	0.718397	0.828858	-270.663	1	0.510183	0.497957	python run.py --pdb pdbs/3mx7_gt.pdb --seed 110
curr_2499_2020-08-06-00-14-33	1cc8	model_xtal	6	513.394	6.34958	0.581693	1	0	114.715	0	GKIKVYVFEVVVNSEEDLAKIQKVLDELKPKVKEVKLSKEKNQVEVKSTLPFELIKKRIEETGCKVESAREE	0.361111	1	9	472.152	7.20371	0.63665	0.639834	-247.911	1	0.312256	0.492945	python run.py --pdb pdbs/1cc8_gt.pdb --seed 116
curr_2499_2020-08-06-01-15-45	1cc8	model_xtal	5	648.613	6.26789	0.552465	1	0	195.803	0	AKEIKLKLEVEMKDKEDEQKVRDVMDSLKPKVKKVEFLLEKKLVYVVSTLPVEEIVKRIQETGIPVKSYKLE	0.347222	1	5	568.039	6.89344	0.629968	0.727163	-258.608	0	0.398534	0.445246	python run.py --pdb pdbs/1cc8_gt.pdb --seed 117
curr_2499_2020-08-06-01-24-49	3mx7	model_xtal	3	654.683	7.14528	0.613932	0	0	990.814	2	LPDLVMEFKIKLEDSEHLIQAERGLDTGSFKVYVDGHLKVEIPRDKTNEKSVTFYVGSKNIPMTIIEQPIPGGKYKYTLIHNGKSETRSS	0.355556	0	5	601.688	7.53082	0.651814	0.916263	-275.008	3	0.351876	0.468689	python run.py --pdb pdbs/3mx7_gt.pdb --seed 111
curr_2499_2020-08-06-02-16-49	1cc8	model_xtal	4	370.707	6.24603	0.580625	1	0	353.906	1	GEKKKYVFRVKMDSQEDADKVKKVLEDMKPQIEKVDISLDEELVTVISTLPYQEILEKIQSTGLEVKEAREE	0.444444	1	6	332.803	7.11877	0.673677	0.970658	-249.956	0	0.306392	0.72597	python run.py --pdb pdbs/1cc8_gt.pdb --seed 118
curr_2499_2020-08-06-02-37-25	3mx7	model_xtal	5	672.341	7.18584	0.677346	0	0	517.839	2	LPDLMAKWTVTIKDSTRTIEVEFNLDEGKFIMYIDGVKVISVEKRPSLPSSYTAEVGKDKRPFTVTIKPISGGKYEFSLTWEGVSETRGR	0.344444	0	6	543.265	7.43839	0.678174	0.866368	-270.418	0	0.286487	0.490185	python run.py --pdb pdbs/3mx7_gt.pdb --seed 112
curr_2499_2020-08-06-03-17-59	1cc8	model_xtal	4	519.479	6.17173	0.611929	1	0	78.8634	0	GEVQKLTFVVKMTSPEDAKKLRDVLESLKPQVKEIRIKLDKQELEVYTTLPYELIEKKIKETGIEVLSAKKD	0.444444	1	4	497.543	7.36552	0.604557	0.456179	-240.093	0	0.300455	0.451829	python run.py --pdb pdbs/1cc8_gt.pdb --seed 119	1cc8_d3
curr_2499_2020-08-06-03-49-39	3mx7	model_xtal	3	881.94	7.14753	0.619343	0	0	3.72272	3	LPYLVAEFVVTLSTSTHVIKVELDEATGMLRVYVDGTLVLERSSSSSLDSSATFFIGKDQVEATVTIRKIAGDKHEITLTINGKSEKKHK	0.377778	0	3	770.787	7.8087	0.62134	0.822177	-293.924	0	0.319593	0.401311	python run.py --pdb pdbs/3mx7_gt.pdb --seed 113
curr_2499_2020-08-06-04-19-04	1cc8	model_xtal	5	667.047	6.43437	0.58325	1	0	159.776	1	GPVRLLRFEVKMKDEEDAKKIIAPLESMKPKVEEVVVDLSKEQVYVKTTLPTDEVLRRLQETGIPVVSYSEL	0.291667	1	10	653.421	7.09381	0.562154	0.851259	-255.065	0	0.321261	0.328437	python run.py --pdb pdbs/1cc8_gt.pdb --seed 120
curr_2499_2020-08-06-05-02-02	3mx7	model_xtal	1	705.814	7.22172	0.559076	0	0	460.39	1	RPNEYAKIDLYIKDSKVSIILELDLQTGRIAVYLDGKLVIEKTEGPSIPSSVTFEIGKIKAPVTATIELIDGGKVKITFTYDGTSKTFSK	0.266667	0	3	575.189	7.77079	0.560617	1.2405	-248.615	0	0.35306	0.338704	python run.py --pdb pdbs/3mx7_gt.pdb --seed 114
curr_2499_2020-08-06-05-20-33	1cc8	model_xtal	4	488.295	6.14797	0.621819	1	0	314.301	1	GKVKKYKFKVQMSSEEDKQKVLDVLESKRPKVEEVKVSLEKQEVEVYTTLPFEEILRDIQETGIPVESAKEL	0.430556	1	7	407.558	6.752	0.756852	0.551628	-255.631	0	0.236482	0.462674	python run.py --pdb pdbs/1cc8_gt.pdb --seed 121
curr_2499_2020-08-06-06-14-08	3mx7	model_xtal	1	771.467	7.07178	0.636082	0	0	286.841	2	LPDLEAVWKVTLEDSTYVIKLTFNRDTGSVSVYVDDVLVIKIDYSESKPASVEFEVGSKKVPARIDIQPIPGGKYSFTLTIKGSSKTYSK	0.333333	0	1	664.464	7.46743	0.540896	0.799199	-279.733	0	0.2997	0.356562	python run.py --pdb pdbs/3mx7_gt.pdb --seed 115
curr_2499_2020-08-06-06-22-27	1cc8	model_xtal	5	662.252	6.51041	0.550042	1	0	202.996	0	GEVKRYRFVVDMKSEEDAEKIKEVLAKLRPKIRDIQVDLAQNEVLVESELPAELIKELIEKTGLPLRSYREE	0.347222	1	6	503.867	7.14902	0.594147	0.792129	-252.334	0	0.313623	0.528479	python run.py --pdb pdbs/1cc8_gt.pdb --seed 122
curr_2499_2020-08-06-07-24-11	1cc8	model_xtal	4	601.48	6.64814	0.599101	1	0	-9.16028	0	GEAKQYTLRVKMSSEEDAKKVKDVLDSMKPNILKIEISLKEELVKVLSTLPLDEIVAKIKSTGLEVVEYKEE	0.416667	1	4	529.069	7.09659	0.672639	0.668511	-253.677	1	0.273317	0.717852	python run.py --pdb pdbs/1cc8_gt.pdb --seed 123
curr_2499_2020-08-06-07-25-38	3mx7	model_xtal	3	632.597	7.22336	0.644501	0	0	221.073	0	GSNLVMKVTVETEDSSHTIELELDTKTGKIVVKVDGTIVVEIKARETLPDSVTFEVGRLKTPFTINIEPIPGGKYCFTVTWKGESITFSK	0.366667	0	5	514.917	7.50035	0.680789	0.990131	-279.767	1	0.354105	0.385016	python run.py --pdb pdbs/3mx7_gt.pdb --seed 116
curr_2499_2020-08-06-08-24-40	1cc8	model_xtal	4	573.168	6.47186	0.601349	1	0	302.038	4	GELKLSEFQVEMKDDEDAKKIIDVLDELKPKIKTIEVNKEKKQLKVESTLPLDEIVDRIKKTGIPVRSYKLV	0.375	1	5	547.578	7.80714	0.615734	0.925422	-239.656	0	0.405873	0.428761	python run.py --pdb pdbs/1cc8_gt.pdb --seed 124
curr_2499_2020-08-06-09-26-02	1cc8	model_xtal	6	668.439	6.2831	0.537528	1	0	282.436	0	GKVKRYEFIVEMENPEAPKKIIAPLEKLKPKIKQYEVDMDKKIVRVWSTLPLETILKLLQETGLKVLSYREI	0.291667	1	6	591.658	7.11342	0.53945	0.734535	-235.368	0	0.295638	0.681445	python run.py --pdb pdbs/1cc8_gt.pdb --seed 125
curr_2499_2020-08-06-09-50-03	3mx7	model_xtal	3	821.371	7.10646	0.599284	0	0	330.418	2	MPNKVAEWKKKIKDKEVTIELELDLNTGRIAVKVDGILKILEPALPHLPRSVEFEIGEKKIPAKVIIKPIDGGKYEFTLIINGTSESRSK	0.333333	0	5	648.652	7.45423	0.606043	0.786991	-282.85	1	0.416787	0.824134	python run.py --pdb pdbs/3mx7_gt.pdb --seed 118
curr_2499_2020-08-06-10-28-34	1cc8	model_xtal	3	399.942	6.56468	0.445748	1	0	82.5635	0	GEEKLYKFIVQIESNKDIDKLKAVLDSLKPKVKSIEVSPEKKELKVVTTLPLELIRKLIEDTGIKVDSHKEE	0.361111	1	6	393.64	7.22392	0.540041	0.840609	-250.915	0	0.658324	0.658587	python run.py --pdb pdbs/1cc8_gt.pdb --seed 126
curr_2499_2020-08-06-11-03-58	3mx7	model_xtal	2	447.258	7.21385	0.632052	0	0	221.188	2	MPDKVMELRLKIDTSNILINLEFSPDTGKITVYVDGKEKIKKEKLPTKPQKVEFRVGDDQTPATIEITTSAGGKFKFTVRIRGKSKTFDK	0.355556	0	4	383.039	7.81988	0.577098	1.00389	-248.527	1	0.283572	0.405997	python run.py --pdb pdbs/3mx7_gt.pdb --seed 119
curr_2499_2020-08-06-11-32-06	1cc8	model_xtal	6	565.835	6.52885	0.616965	1	0	165.901	1	GEVKLYKFTVGLSDEASARKIREVLESMKPKVEEIKISLDTQQVEVRTTLPEEYIKEQLEKTGEPIRSAKRL	0.402778	1	7	517.571	7.59385	0.632696	0.688411	-229.096	0	0.231922	0.441033	python run.py --pdb pdbs/1cc8_gt.pdb --seed 127
curr_2499_2020-08-06-12-17-33	3mx7	model_xtal	2	713.485	7.20714	0.622428	0	0	263.21	5	MPELVAVYTVETEDSKHTIEVEFGTKTGRLRVYVDGVLKYERPESPSLPSEVKFELGEGKIPFTVTITPIPGGKYTFTLTYLGKSEQRSK	0.366667	0	2	649.325	7.61349	0.619416	0.939823	-278.264	0	0.33621	0.438786	python run.py --pdb pdbs/3mx7_gt.pdb --seed 120
curr_2499_2020-08-06-12-34-31	1cc8	model_xtal	6	608.915	6.55693	0.515702	1	0	392.224	0	AEVKKYIFEVDISSEDDKAKIIEVLKSLKPKVEKIEVRKDKKEVRIYSTLPVEELKERIEKTGIKLRSYKEE	0.375	1	7	503.984	7.04817	0.723404	0.833569	-257.097	0	0.334863	0.347066	python run.py --pdb pdbs/1cc8_gt.pdb --seed 128
curr_2499_2020-08-06-13-31-09	3mx7	model_xtal	2	639.252	7.03228	0.580374	0	0	384.215	1	LPDLVAKWELNIKDSKVVIELTFDPETGRIEVRIDGVRKYYRPKSDTKSSTVEVKIGAGQVDVKIHIRPIPGGKYEFTLEVNGTNEKRSK	0.288889	0	2	594.252	7.37707	0.649709	1.02201	-278.756	3	0.360777	0.337796	python run.py --pdb pdbs/3mx7_gt.pdb --seed 121
curr_2499_2020-08-06-13-37-53	1cc8	model_xtal	3	699.852	7.83667	0.568187	1	0	269.643	0	GTWNKYVFKVKVTSEEDIKKLKEVLDKLKPEVNEIKVSKANNLLIVISKLPYELLKELLEKTGIPVESAYKA	0.319444	1	6	701.035	6.84583	0.593071	0.649596	-250.658	0	0.486204	0.46721	python run.py --pdb pdbs/1cc8_gt.pdb --seed 129
curr_2499_2020-08-06-14-41-53	1cc8	model_xtal	5	373.939	6.3267	0.69425	1	0	181.611	2	GEEKIYRFRVEMENPEEPKKLEDVLRKMKPRIKKIEIDLEKKELKVTSTLPYQEILDRLQSTGVPVESAKEE	0.388889	1	6	289.358	7.33246	0.740213	0.767428	-229.163	1	0.303407	0.643423	python run.py --pdb pdbs/1cc8_gt.pdb --seed 130
curr_2499_2020-08-06-14-46-00	3mx7	model_xtal	0	795.382	6.96027	0.603024	0	0	1006.79	3	LPNLIAEFEITLEDATHRVQIELDLETGSIAVYLDGKLIIKIDASPSIPSSVRFEAGKNKVPLKVDIKPIPGGKYSITLTYRGKSETRSK	0.277778	0	3	589.367	7.50762	0.615508	0.833618	-266.26	0	0.300024	0.412675	python run.py --pdb pdbs/3mx7_gt.pdb --seed 122
curr_2499_2020-08-06-15-45-15	1cc8	model_xtal	5	535.806	6.41495	0.618555	1	0	286.669	1	GPLRVLRFRVKMDSEEDADKIRKVLEKLKPKVAEIEIDLSKREVRVVTSLPYEYILEKLQQTGVPVESAREE	0.388889	1	6	439.492	6.90762	0.644162	0.756767	-252.823	0	0.249573	0.410455	python run.py --pdb pdbs/1cc8_gt.pdb --seed 131
curr_2499_2020-08-06-16-00-54	3mx7	model_xtal	3	539.908	7.14227	0.646628	0	0	154.029	2	MPDLRAELKITLGDSTHTIKVELSPKTGKIKVFVDGKLVVDIPTSPSRTSSVTFHVGKLQVPVTVTFTEIPGGKIQITFTVNGDSKSFTQ	0.3	0	5	459.684	7.55654	0.555713	1.04218	-286.074	0	0.346911	0.352533	python run.py --pdb pdbs/3mx7_gt.pdb --seed 123
curr_2499_2020-08-06-16-48-12	1cc8	model_xtal	5	445.261	6.38705	0.556403	1	0	386.059	0	GEVRFLEFEVEMKSDDDVEKLKKVLDKLKPKVQEITVLKEKQKLYVKTTLPTELIVRLLQETGIPVKSYEEK	0.347222	1	5	420.378	7.12272	0.621575	0.829795	-245.683	1	0.43015	0.454408	python run.py --pdb pdbs/1cc8_gt.pdb --seed 132
curr_2499_2020-08-06-17-18-27	3mx7	model_xtal	4	785.762	7.49539	0.672517	0	0	1433.64	1	LKDLRATWYVKYEGSSATVSLEFDPETGRVAVYIDGTLVMYIPTSKTKTHSITVKLGAEEIDIKIEIKEVDGKKYSFSLTMKGKKETKSS	0.244444	0	0	717.304	7.86349	0.683787	0.713828	-264.597	0	0.310928	0.312223	python run.py --pdb pdbs/3mx7_gt.pdb --seed 124
curr_2499_2020-08-06-18-01-34	1cc8	model_xtal	4	582.699	6.51616	0.488623	1	0	420.709	0	DRVLVLRLEVEIKSEEDPNKLKKVLEKLRPEVERIVISPEKNELEIQSKLPIEFLVKEVQKTGVPVKRWEEI	0.277778	1	10	531.697	7.08907	0.533346	0.725325	-231.175	0	0.635694	0.638597	python run.py --pdb pdbs/1cc8_gt.pdb --seed 133
curr_2499_2020-08-06-18-42-47	3mx7	model_xtal	3	844.586	7.06616	0.653502	0	0	349.899	5	RPNKVAEFNVWLEDAKYTIIVDLDLDTGTIRVDVDGKLVIYIPADPSLDKSVSFKVGKLEVDATVTFTKIPGDKYQITLTIKGKSTPASK	0.311111	0	2	776.703	7.61223	0.647483	0.687809	-266.643	0	0.441876	0.444021	python run.py --pdb pdbs/3mx7_gt.pdb --seed 125
curr_2499_2020-08-06-20-16-08	1cc8	model_xtal	5	398.764	6.32175	0.602218	1	0	297.718	1	GEVKKYKFKVEMQSPEDEKKIIEVLEKMRPEIHSVKTDLDKREVIVYSTRPLEEIKEAIEKTGLPLKEYHEE	0.319444	1	5	301.68	6.97936	0.697857	0.823134	-255.8	1	0.560073	0.563104	python run.py --pdb pdbs/1cc8_gt.pdb --seed 135
curr_2499_2020-08-06-20-16-42	3mx7	model_xtal	1	1109.57	7.3174	0.615714	0	0	313.776	0	MPNLVAEWVITVSDSTLTIKLEYDPSSGQIKVYLDGVPIVVKEASATGPQSVTFEAGKLKIPLTITITPIDGGKYTFTLTWNGSSISKSY	0.366667	0	4	944.65	7.58149	0.634373	0.897816	-288.394	1	0.26079	0.324263	python run.py --pdb pdbs/3mx7_gt.pdb --seed 128
curr_2499_2020-08-06-21-26-03	1cc8	model_xtal	4	603.313	6.34975	0.596473	1	0	262.958	0	AEVKKLKFKIKMENQEDKDKILEVLKKMKPDVKEVEVSLEKKEVVVKSTRSEEEIVARLQSTGVPVESYSKE	0.319444	1	2	475.488	7.27248	0.599987	0.904588	-243.334	0	0.437657	0.456543	python run.py --pdb pdbs/1cc8_gt.pdb --seed 136
curr_2499_2020-08-06-21-37-56	3mx7	model_xtal	2	745.547	6.98244	0.580335	0	0	404.471	4	APDLIAKFVITLPDSTHVVEVEFNTDTGSVKVLLDGEQKIYESSRPDKPKSVTFKAGKLEVPLTITITPIPGGKYAVTLTYLGRSETKSK	0.311111	0	3	585.104	7.44074	0.641133	0.87791	-274.225	1	0.48114	0.490567	python run.py --pdb pdbs/3mx7_gt.pdb --seed 129
curr_2499_2020-08-06-22-35-40	1cc8	model_xtal	3	582.221	6.73616	0.537729	1	0	625.635	2	GTVHVYTFEVVVNSQEDADKLKKVLESLKPQVEEVEISLEEKRVKVKSTLPLEFIDDQLKKTGLPVLQHHIE	0.361111	1	10	533.256	7.52591	0.726418	0.878837	-245.592	1	0.2907	0.548787	python run.py --pdb pdbs/1cc8_gt.pdb --seed 137
curr_2499_2020-08-06-23-00-03	3mx7	model_xtal	1	906.166	7.33711	0.524279	0	0	144.408	1	LPNLVAVFELEIADARVRIASELSTSTGSFRLHVDGKLVIEIRSSPSIPASASAEVGKKKVPVTLFIIPIDGGKYEIILVINGESTPKKT	0.322222	0	3	726.943	7.76716	0.636456	0.73112	-242.096	1	0.491442	0.529194	python run.py --pdb pdbs/3mx7_gt.pdb --seed 130
curr_2499_2020-08-06-23-41-14	1cc8	model_xtal	5	628.743	6.43189	0.622193	1	0	120.369	0	GEAKIYEFTVKMDSEKDPEKVKAVLDSLKPEVKEIYISREKELVIVKTKLPFELILKKIQETGIEVKSAREI	0.444444	1	4	692.091	6.80451	0.65853	0.643364	-238.391	1	0.29659	0.472994	python run.py --pdb pdbs/1cc8_gt.pdb --seed 138
curr_2499_2020-08-07-00-19-06	3mx7	model_xtal	1	666.556	7.18507	0.524462	0	0	383.535	2	LPNLQMEKVITIEDSTKVVKVELDFDTGSLIVYVDGTKVYERKKAESLPDSVTFKIGRKEVPATLSITPIPGGKYRLTLTINGSSESFSK	0.277778	0	3	596.801	7.11735	0.643772	0.83637	-293.366	0	0.465411	0.521471	python run.py --pdb pdbs/3mx7_gt.pdb --seed 131
curr_2499_2020-08-07-00-50-55	1cc8	model_xtal	4	534.939	6.50572	0.548384	1	0	157.342	0	GEGKLYVFEVVMKDDKDPAKLEEVLKKLKPLIKSIKIIPTENKLYVVSELPEDLILKELQETGVEVKSSKKL	0.375	1	9	498.916	7.06025	0.633373	0.821437	-235.996	0	0.633688	0.68379	python run.py --pdb pdbs/1cc8_gt.pdb --seed 139
curr_2499_2020-08-07-01-40-35	3mx7	model_xtal	2	1123.15	7.17535	0.620199	0	0	269.341	3	LPDLVAKFIIEDAVSSHVVEVTLSTDSGKLAVYLDGTLVVLIEEDETLPKVVRFLSGKDKFPLEVFIRPIEGDKYEIILRKDGQETIKKK	0.3	0	1	977.706	7.79157	0.67218	0.883863	-276.434	1	0.77194	0.844413	python run.py --pdb pdbs/3mx7_gt.pdb --seed 132
curr_2499_2020-08-07-02-00-05	1cc8	model_xtal	4	489.101	6.22018	0.608105	1	0	168.631	2	GKIRKYKFIVEMSSPEDAEKLKEVLRSLKPDIRKIEVRLDKKELYVYSSLPYDLILKKLQETGIEVKSAKEE	0.402778	1	4	460.717	6.7796	0.64571	0.588905	-249.082	0	0.300721	0.357398	python run.py --pdb pdbs/1cc8_gt.pdb --seed 140
curr_2499_2020-08-07-03-04-05	3mx7	model_xtal	4	722.596	7.10423	0.589298	0	0	417.385	3	MPFLRAEWVITLDGSTYTVKLEYDEKSGFIRVIVDGKIVIEIKAEPTNPKSVSFEIGENKVPATIYIRPIPGGKYEFTLVVRGESKPKST	0.333333	0	3	698.966	7.54341	0.686587	1.04973	-255.489	2	0.368466	0.367746	python run.py --pdb pdbs/3mx7_gt.pdb --seed 133
curr_2499_2020-08-07-03-09-59	1cc8	model_xtal	7	746.848	6.72508	0.606207	1	0	136.445	0	APKKVLIFDVEMKSEDDANKLRAVLESLKPEVEYIEINLKERKLKVITKLPVELIYDLILSTGLEVKSYHEE	0.333333	1	8	608.611	7.42785	0.633014	0.812809	-244.562	0	0.369478	0.453893	python run.py --pdb pdbs/1cc8_gt.pdb --seed 141
curr_2499_2020-08-07-04-20-27	1cc8	model_xtal	6	654.583	6.45075	0.613337	1	0	113.129	0	GTIHTYLFEVEMSSPEDEAKLRAVLDSLKPHVEETRFSLEKQEVLVKTTLPLEKIVKLLQETGTKVKRYKVL	0.375	1	4	650.235	7.14113	0.621978	0.816963	-241.179	0	0.209408	0.467907	python run.py --pdb pdbs/1cc8_gt.pdb --seed 142
curr_2499_2020-08-07-04-27-32	3mx7	model_xtal	5	1032.89	7.25593	0.654817	0	0	212.686	0	LPDKVAEWVLKLADSTVTFIFTLSLTTGSKSAYADGKLVYQEDYSPTLEDEVTVYLGKNKTEVRVKVKLTAGGTYTIELTVDGKSEPKTK	0.288889	0	3	872.493	7.93624	0.595044	0.821242	-268.165	0	0.291254	0.776872	python run.py --pdb pdbs/3mx7_gt.pdb --seed 134
curr_2499_2020-08-07-05-29-56	1cc8	model_xtal	4	515.359	6.67761	0.674917	1	0	262.388	0	GRWIVIKFVVEMKDEKDVQKILEPMDRLKPEVEETKVNRDRKEFIAKTKLPEELVKDIIEKTGIGVRSSSLL	0.236111	1	5	579.661	7.36695	0.669443	0.785964	-217.574	0	0.83498	0.83731	python run.py --pdb pdbs/1cc8_gt.pdb --seed 143
curr_2499_2020-08-07-05-49-06	3mx7	model_xtal	1	627.069	7.3321	0.561661	0	0	322.791	1	PDKKVAEWKLTLPDSTITVEIEKDNDSGSMRVKLNGTTIIYVKTSASIPSSYEFEAGTLKVPLTVLIKPIPGGKYEFTLIHNGESVTKST	0.3	0	0	621.684	7.64131	0.632399	0.544895	-261.887	2	0.292875	0.338948	python run.py --pdb pdbs/3mx7_gt.pdb --seed 135
curr_2499_2020-08-07-06-38-11	1cc8	model_xtal	4	490.206	6.19457	0.609448	1	0	84.7015	2	KEKKIYKFKVRMASPEDAQKVQDVLDELKPLVEEVEISLEKQEVRVKTQLPYEEILKRIQETGLPVESAREE	0.430556	1	4	420.191	7.06204	0.715981	0.605384	-254.702	1	0.277149	0.637685	python run.py --pdb pdbs/1cc8_gt.pdb --seed 144
curr_2499_2020-08-07-07-11-27	3mx7	model_xtal	5	1067.69	7.22446	0.672601	0	0	1094.74	5	LSILVAVWYVTEGDSTHLIELRFDEKTGRIEVYVDGKLIVLIPARPTKTSSVSFEVGKGKYPYTVRIIAIPGGKYEFILIWHGISQPRSK	0.344444	0	5	1026.29	7.59181	0.657083	0.817401	-288.248	3	0.390743	0.389723	python run.py --pdb pdbs/3mx7_gt.pdb --seed 136
curr_2499_2020-08-07-07-46-45	1cc8	model_xtal	6	488.808	6.316	0.635933	1	0	209.21	0	GEVKKYVFEVKIKDKKEEDKLIEVLKRMKPNVKEIKVSKSKQTLEVFSTLPFEEILKRIQDTGVEVLSAREE	0.347222	1	7	448.673	6.96104	0.716088	0.66441	-257.331	0	0.289015	0.466506	python run.py --pdb pdbs/1cc8_gt.pdb --seed 145
curr_2499_2020-08-07-08-34-43	3mx7	model_xtal	3	816.011	7.21123	0.651575	0	0	537.67	2	MPNKMAEFLVTIGTSTIRVIVELDTQSGSIKVYVDGKLVYIREASKTLDSSVTVKVGDDKREITFDFSPIPGGKLEIRMTLDGKSEAKKK	0.3	0	3	651.214	7.4086	0.581845	0.827836	-281.736	0	0.492141	0.492958	python run.py --pdb pdbs/3mx7_gt.pdb --seed 137
curr_2499_2020-08-07-08-57-54	1cc8	model_xtal	4	599.706	6.43065	0.606787	1	0	471.941	2	APERILKFIVQIKDDKDAEKLLEVLAKMKPRIKEVKIDKSKNELIVKSPISKEEIEKKIKETGIKVDSSSEL	0.263889	1	9	520.302	7.23041	0.579324	0.800061	-240.524	0	0.553431	0.574596	python run.py --pdb pdbs/1cc8_gt.pdb --seed 146
curr_2499_2020-08-07-09-56-34	3mx7	model_xtal	3	784.524	6.96451	0.545443	0	0	151.644	0	KSTLIAFFDITLGDSTHKVEVELDLDTGRKAVYVDGKLVVLIPASPSLPSSIKFKIGKEKIDAEVRITPIDGGKYKITLIVKGTSEEKTT	0.333333	0	3	639.372	7.57631	0.645336	0.871094	-291.077	1	0.29118	0.459716	python run.py --pdb pdbs/3mx7_gt.pdb --seed 138
curr_2499_2020-08-07-10-06-48	1cc8	model_xtal	3	570.148	6.39218	0.561712	1	0	112.408	0	GEWKIMRFVARMKDLEDAKKLRDVLKEMKPHVKKIEIDLSKEELRVETTLPFEEVRDRLEKTGVPIESAKLE	0.319444	1	4	518.674	7.14522	0.664218	0.55288	-254.701	0	0.588066	0.598924	python run.py --pdb pdbs/1cc8_gt.pdb --seed 147
curr_2499_2020-08-07-11-18-46	3mx7	model_xtal	4	591.022	7.12496	0.610699	0	0	812.466	1	LPNEVMKVKVKIGSSEVLITIEFNTKDGSIKCYVDGKLKIEIPKSPELPKEIRFEAGSEKKPFTVYIEPIPGGKYKFILKWNGKEEIRTT	0.277778	0	4	501.13	7.32602	0.673937	0.753498	-267.008	0	0.32948	0.331327	python run.py --pdb pdbs/3mx7_gt.pdb --seed 139
curr_2499_2020-08-07-12-26-58	1cc8	model_xtal	5	611.655	6.43131	0.480207	1	0	147.705	1	GELKRLKFKAIMTSPLDAQKLKDVLDELKPLVEEIKISLSKTELEVLTRLPKELIEKKLRETGVPIESAEEL	0.347222	1	8	610.824	6.80511	0.639863	0.840013	-244.284	0	1.07038	1.16457	python run.py --pdb pdbs/1cc8_gt.pdb --seed 149
curr_2499_2020-08-07-12-40-01	3mx7	model_xtal	4	828.817	7.16369	0.56163	0	0	595.333	2	LPELVATVVIKMPDSTHVIQVELGLDSGKFRVFVDGKLVLEEPRSPSLPKSFKFLVGDGKYPAEVRITPTSGGKFTITIVINGKSISFSK	0.344444	0	2	683.482	7.71201	0.617942	0.920954	-272.083	0	0.289776	0.324616	python run.py --pdb pdbs/3mx7_gt.pdb --seed 140
curr_2499_2020-08-07-13-35-39	1cc8	model_xtal	5	569.397	6.46273	0.58531	1	0	147.549	0	GEKKLLKFMAKMDSEDDKAKLEKVLASLKPKVTEIKVDLKKKELYVRTTLPYQEIKDKLESTGIPIESAEEL	0.347222	1	4	490.364	6.8301	0.575044	0.674243	-235.279	0	0.515668	0.762226	python run.py --pdb pdbs/1cc8_gt.pdb --seed 150
curr_2499_2020-08-07-14-00-36	3mx7	model_xtal	1	742.306	7.11758	0.640324	0	0	624.081	3	DPNLVMEVRIKTEDSYHVIKLEFDTQTGKIEVKVDGKIIIKKEAQDTKDSSVEFKVGSLQIPFTIHIKAIPGGKYIFTATLKGVSTSKTT	0.344444	0	2	662.616	7.58411	0.605648	0.65488	-274.703	2	0.349466	0.361472	python run.py --pdb pdbs/3mx7_gt.pdb --seed 141
curr_2499_2020-08-07-15-17-37	3mx7	model_xtal	3	764.009	7.0895	0.61506	0	0	310.873	2	LPNLVARFTVTLSTSTHIIELELDTDTGEIKVYIDGKLVYFRPKSPTIPSSVTVKIGEDKIPATFTITPIPGGKYAITLTILGTSETKSP	0.355556	0	5	623.584	7.29533	0.625467	0.923646	-288.525	0	0.275895	0.377384	python run.py --pdb pdbs/3mx7_gt.pdb --seed 142
curr_2499_2020-08-07-16-22-30	3mx7	model_xtal	4	626.619	7.22002	0.613139	0	0	461.151	1	MSKKVMEVKLKIGTDEKTIILEFDPDTGSIRVYIDGVLKIEIPVSPEKDKEVSCEIGDDKTPVHFKIDKIPGNKYVFTLTMNGESIKYTK	0.266667	0	3	561.643	7.52617	0.641384	0.926584	-261.568	1	0.358891	0.353199	python run.py --pdb pdbs/3mx7_gt.pdb --seed 143
curr_2499_2020-08-07-17-26-05	3mx7	model_xtal	3	840.882	6.90728	0.646551	0	0	283.113	2	LPKLVAKIDVKLAGATFTIELEFDPETGEIKVYVDGKLVYERKAGKSRPEEIKFEVGPEKVPVTVRIREIAGDKFRFEFIINGTSKEFSQ	0.311111	0	2	707.8	7.25831	0.682035	0.854467	-261.449	1	0.367877	0.376414	python run.py --pdb pdbs/3mx7_gt.pdb --seed 144	3mx7_d3
curr_2499_2020-08-07-18-29-36	3mx7	model_xtal	4	447.166	7.09694	0.685363	0	0	811.413	4	MPKLIASFKVTTSVSTHEIHVEDDPDTGSKKVYVDGELKIEETKTPDREKSMTFEVGRDKTPFTVTITKIDGDKYAVTLTWRGTSKTETK	0.333333	0	4	374.157	7.38376	0.643493	0.897494	-276.725	1	0.366571	0.373856	python run.py --pdb pdbs/3mx7_gt.pdb --seed 145
curr_2499_2020-08-07-19-32-00	3mx7	model_xtal	1	823.668	7.19076	0.614989	0	0	479.158	0	MPNLVAEIVLKVGTSTVVIRFELDLETGSMTVYVDGVEVYKEEKSATKEKSVKFEVGDEKINVEVLIKPIEGGKYSITFILKGSSKTFSK	0.288889	0	3	777.352	7.56156	0.654701	0.706516	-276.366	0	0.369579	0.377902	python run.py --pdb pdbs/3mx7_gt.pdb --seed 146
curr_2499_2020-08-07-20-34-02	3mx7	model_xtal	3	953.515	7.14056	0.628177	0	0	484.633	3	MPDLVATFYIETEGSKYEIKIELSLDTGRIEVYVDGKLVYKRDQYPKLEEKVEFEVGADKLPATIYIKPTAGGKYTITMEIRGKSVERST	0.377778	0	2	811.403	7.35862	0.707279	0.814356	-278.111	1	0.295612	0.397468	python run.py --pdb pdbs/3mx7_gt.pdb --seed 147
curr_2499_2020-08-07-21-37-54	3mx7	model_xtal	4	849.158	7.09839	0.616099	0	0	148.541	1	LDKLVATWIIELKDSKHIVQLTFDPDSGSISVYVDGTLVVYIPKDDTREKSIKFKIGKEEVPAEVEIVRIDGNKYEFRLRVDGAYEPKHK	0.277778	0	3	870.3	7.43022	0.678506	0.859364	-291.059	1	0.420932	0.42432	python run.py --pdb pdbs/3mx7_gt.pdb --seed 148
curr_2499_2020-08-07-22-47-37	3mx7	model_xtal	3	818.352	7.0826	0.649892	0	0	197.799	0	MSDLVATIVIDLKDAKHIIQLEFGEDSGSIRVYVDGVLVIEIKKDDTKPKSVEFLVGEHKTPVKVVIRPIPGGKYEFTFIVDGKSQSFHK	0.366667	0	2	750.364	7.45753	0.65252	1.09333	-286.738	0	0.280006	0.411567	python run.py --pdb pdbs/3mx7_gt.pdb --seed 149
curr_2499_2020-08-07-23-57-34	3mx7	model_xtal	1	1065.91	7.3443	0.522593	0	0	200.688	3	MPNLKAKFDITTGVSTHTIEIELDLDSGSLAVYVDGRLIYYRAFSPSIPSTVEFKVGADQSDAKATIIPIEGGKYLIILTTKGTSRAEGE	0.3	0	6	919.081	8.09189	0.62534	1.09964	-264.228	1	0.453192	0.44956	python run.py --pdb pdbs/3mx7_gt.pdb --seed 150
curr_2499_2020-08-10-15-19-57	1acf	model_xtal	13	779.787	7.15554	0.655725	1	0	537.7	2	DKTKLVLEDLVKKGKAVKAADLSLDGLVLASAPGFKVTKEEAEKIAKMFDDGAEAKKDGVYINGVRYQVTRLTSDEMTLTSGSSFAQVERCLKKILIALANGDLDPKQTEELVRQIRKDSIAKGE	0.264	4	16	780.358	7.6067	0.675085	0.784775	-389.912	1	0.257886	1.06744	python run.py --pdb pdbs/1acf_gt.pdb --seed 100
curr_2499_2020-08-10-15-20-17	1bkr	model_xtal	11	905.504	6.57962	0.63816	0.75	0	1618.06	1	ATAEKELIEWIRKEVAGFPNVDVKSLKESFKDGMTLCALIKKHHPEFILFEKLQPEKRYENIDLALSIAESKLGIPRPLDPKELEKEVPDRKKIEEYVELLKKKFEKE	0.361111	3	14	804.782	7.13964	0.598268	0.874088	-323.642	0	0.228765	0.457811	python run.py --pdb pdbs/1bkr_gt.pdb --seed 100
curr_2499_2020-08-10-16-54-00	1acf	model_xtal	9	929.545	7.15968	0.65422	0.5	0	911.016	1	GWTEFVINNLVATGKAERAAILSLEGKVLAEAPGFKVSDKEAKELAAAFEKGEALKEEGFKIDGEYYKAVKLTSDSILAKRGGKAAVVEKCKKVILIALYNDEIDPKETEETVKELKKKMLALGI	0.328	2	10	864.048	7.57112	0.658534	0.879425	-402.068	0	0.254062	0.667994	python run.py --pdb pdbs/1acf_gt.pdb --seed 101
curr_2499_2020-08-10-17-36-15	1bkr	model_xtal	12	805.249	6.5897	0.553117	1	0	496.922	4	AAQKQKDLDKIKKIVEGFPNVDVKDFKRAFKDGNTLLAIIHKYYPRLIDYKKIKPEEPEKNIQLALDVAERELGIPKPLKPEELSIDDPDEQKVIDYVRLLLDKFDKN	0.37037	4	20	674.786	7.16287	0.545841	0.721254	-343.361	2	0.240565	0.479335	python run.py --pdb pdbs/1bkr_gt.pdb --seed 101
curr_2499_2020-08-10-18-25-33	1acf	model_xtal	10	698.859	7.22919	0.646154	1	0	655.902	5	SNTDLVKKRMVETGAAEKAALLSMDGTVLAAATGLSITLEEARKIASDFDDDTRAKKDGNTIDGLTFKVVEATKDAMLYKLGNKYADCRRCDKVIIVMLANDKIDEKLTIETAKKLSEELKAKGG	0.248	4	18	622.709	7.47254	0.608285	0.795749	-401.125	0	0.252881	0.919236	python run.py --pdb pdbs/1acf_gt.pdb --seed 102
curr_2499_2020-08-10-19-53-10	1acf	model_xtal	10	646.323	7.24494	0.640773	1	0	931.532	3	SDKDMVDLELVATGKAERAALISLSGLIRAAAPGFKVTREEAETIAKMFDDGEFFKKKGMKIDGQEYQAEEVTSREMVLVEGDRAAILMKLAKAILIAVFNEKIPKEETRETVQEIARKALESGL	0.304	4	15	591.614	7.37252	0.654007	0.892236	-398.804	0	0.268815	1.38785	python run.py --pdb pdbs/1acf_gt.pdb --seed 103
curr_2499_2020-08-10-19-57-43	1bkr	model_xtal	12	739.99	6.50044	0.586013	1	0	454.479	0	AKEKEEILQWIRDEVAGMPNVDVTSLSESFKDGLTLLALVYKKHPELVDFKSLKPEKPEENIKLALKILSEHLGIPVPLDPRDLKSKKPDVTKVEEFVKKLVEYFSKN	0.333333	4	13	588.884	7.54764	0.499732	1.089	-344.651	0	0.230923	0.25034	python run.py --pdb pdbs/1bkr_gt.pdb --seed 102
curr_2499_2020-08-10-21-24-15	1acf	model_xtal	15	862.579	7.12555	0.628605	1	0	784.754	2	SFDKIVKKELVAKGKAERAALISLEGKVLAKAEGFNLTDEEARKLAAAFEDGKPLSKDGMYIDGKKFKVVRLTSTEIIFREGDDFAACFKCKSMIIVALANKYIKPEETYKLAKEVRERLIAEGK	0.248	4	12	815.728	7.39348	0.689729	0.738365	-386.526	0	0.313431	0.737414	python run.py --pdb pdbs/1acf_gt.pdb --seed 104
curr_2499_2020-08-10-21-47-01	1bkr	model_xtal	14	649.479	6.50434	0.58137	0.75	0	537.369	8	QEDKEALKQWIKDVIEGFPNAKFLSLTKDCKDGNIYLAIIHKYRPELVDYDSVKPEERHRNIEEALTIAEKELGIPKPLKPEEIEKEEPDEKKIEDYLRLLLEYFSRS	0.37963	3	13	491.656	7.30229	0.52969	0.687154	-315.831	3	0.270653	0.730637	python run.py --pdb pdbs/1bkr_gt.pdb --seed 103
curr_2499_2020-08-10-22-34-32	1acf	model_xtal	11	687.734	7.12012	0.621218	0.75	0	571.537	1	EESRIVEVDLVAKGKAKEAAILSLDGKVLAASPGFKVTDKEAKELAAAFDDGSEVKKKGLWINGDKYEVVKITKTEIEAKKGSSRAYIYKVKNMIIICKTDGRLNPQETKDLAKSVKERLEAEGK	0.28	3	10	633.331	7.48332	0.650937	0.765754	-392.621	0	0.31312	0.72208	python run.py --pdb pdbs/1acf_gt.pdb --seed 105
curr_2499_2020-08-10-22-53-27	1bkr	model_xtal	10	1042.36	6.70778	0.619623	1	0	1118.42	3	EKEEKAVLEWIRSVVKGVPNVKVESLKPDFKDGMTRIAIVYTYHPEYFDLSKYTPARPLENVKASLDVCEAKLGIPKDLKPEEEVTEDPDKQKIFEYIFKLLMHFTKA	0.259259	4	12	1064.82	7.23225	0.549576	0.91367	-316.321	1	0.222752	0.710458	python run.py --pdb pdbs/1bkr_gt.pdb --seed 104
curr_2499_2020-08-11-02-06-01	1bkr	model_xtal	11	679.859	6.62354	0.608119	1	0	865.545	1	LEEERKLKEWVQKLVEGFPDVDFRNFTKDCKNGIVFLAIVKKKYPELIEFEKVRPSEPEKNLNEAFQVMEKHLGVPVKLDPKDLSKPEPDKQAIIDFLKDLQKLVEKG	0.342593	4	15	567.452	7.37276	0.598152	0.952736	-341.652	0	0.245605	0.555579	python run.py --pdb pdbs/1bkr_gt.pdb --seed 106
curr_2499_2020-08-11-02-06-08	1acf	model_xtal	12	983.077	7.2083	0.558293	0.75	0	648.02	1	GWKEIVEERLVKTGKAERAAILSLDGLVLAAAPGFKVTVEEARAIAAAFDDPKTAVANGLTIDGETYKVVEASATSIILKDGDKAAVIKKGKKLIIIALYNGEINFEDTKAEAERLLKELLEQGL	0.328	3	14	884.727	7.57588	0.63053	0.837952	-400.311	1	0.317377	0.497103	python run.py --pdb pdbs/1acf_gt.pdb --seed 107
curr_2499_2020-08-11-04-00-38	1acf	model_xtal	11	773.248	7.2848	0.607439	1	0	635.495	5	SYQDMVDTKLVAQGKVVKAAIIALDGSVLAASPGFKLTDKEARKLAASFKNPDYITKKGLTVNGTVYQVVKVTKEIIILKEGENSMHATKAKNMIIIAVTDDKVDQEEARKLVEDLKKQAEEEGL	0.328	4	16	710.438	7.67266	0.62962	0.904865	-403.631	1	0.358853	0.527656	python run.py --pdb pdbs/1acf_gt.pdb --seed 108
curr_2499_2020-08-11-04-19-52	1bkr	model_xtal	8	735.299	6.64249	0.618925	1	0	372.138	4	DAARKALEQWIKDQIKGFPNVNWTDFSKSVSDGMPLNAIVYKHAPEYIGFDKLKPEKPEENIRLALDVLEKHFGIPKEIEPSRLKVDDPDVEEVIRYLKKLQDYFDKK	0.37963	4	11	718.595	7.44829	0.620859	0.914847	-320.809	1	0.213492	0.529409	python run.py --pdb pdbs/1bkr_gt.pdb --seed 107
curr_2499_2020-08-11-05-56-22	1acf	model_xtal	10	737.602	7.18099	0.640637	1	0	1067.27	4	SEQDLVIKRLVSTGKATKAAIIRKEGRILAAAPGFTVTLEEARKLAQAFDDPTFARKRGLWLNGTKFEPKQITKEVIILVKDGSYAVVCKTENQIIIAMADSTLDPKATYAEVKRIREERIAEGG	0.28	4	17	643.149	7.38028	0.70085	1.02935	-426.166	0	0.240366	0.508977	python run.py --pdb pdbs/1acf_gt.pdb --seed 109
curr_2499_2020-08-11-09-37-50	1bkr	model_xtal	15	837.231	6.60665	0.509053	1	0	459.819	1	GADLEALIKWVREVVAGFPNVDFKSVSESIKDGLVLCAIVYKYHPERIDFSKLKPEEPKKNIELALNVLYEKEGIPKPLEPEKVTIPKPDPKQLVDFLKMLQAKFDSE	0.296296	4	16	796.702	7.44882	0.569973	0.770243	-324.672	1	0.224285	0.475467	python run.py --pdb pdbs/1bkr_gt.pdb --seed 109
curr_2499_2020-08-11-09-43-34	1acf	model_xtal	8	905.116	7.32836	0.679321	1	0	905.45	2	SYADIVEKKLVATGKATRAEILSNEGEVLAAAPGFKVTPEEARELAAAFDDSSTIVEKGMVIDGDKYEVVKATTEEIIFEKGDAAAVCVRCKNMIIVAVFSAQINKADTIATAKRLREELLSQGL	0.304	4	10	898.227	7.65877	0.654739	0.796023	-397.809	2	0.353545	0.587408	python run.py --pdb pdbs/1acf_gt.pdb --seed 111
curr_2499_2020-08-11-11-40-45	1acf	model_xtal	10	679.502	7.29454	0.692346	1	0	471.97	1	SFQDIVDKELVATGAVTKASVLSLDGKVMAASPGFTVTDEEAKEIAAAFDDGERLKKEGMLIDGKRYKIKKLTSTQIEAVEGKKSACLFKLKKYIIIALSTDRIDYELTVQVAKELAEKLIRKGM	0.32	4	7	699.899	7.63147	0.635032	0.65581	-393.092	1	0.248749	0.522946	python run.py --pdb pdbs/1acf_gt.pdb --seed 112
curr_2499_2020-08-11-11-55-18	1bkr	model_xtal	15	888.242	6.44538	0.507019	1	0	367.535	4	SAADQALLDWIRKVVEGFPNVDVTDLTTPIKDGMTLNAIIKKYHPSLIDYQSLKPENPLYNIKLALEKAEKDLGIPMPLKPEEIIKDQPDKQKIKEYLEILKEKFEKK	0.398148	4	14	845.331	7.27409	0.644312	1.07237	-335.917	3	0.210348	0.346041	python run.py --pdb pdbs/1bkr_gt.pdb --seed 110	1bkr_d3
curr_2499_2020-08-11-13-37-15	1acf	model_xtal	9	602.63	7.38095	0.624666	1	0	1156.32	4	SYQDMVDKELVKKGNASVALVIKNDGTVDAAAAGGKLTEDEAKKLARAFEDGAELKKTGAEIDGKNYTVQEITSESILFVKGEEHAVCKKCKNIIIVALATSTIDPKTTIAMAEELRKKALEQGL	0.28	4	11	559.476	7.52132	0.562099	0.76906	-399.156	0	0.24264	0.444467	python run.py --pdb pdbs/1acf_gt.pdb --seed 113
curr_2499_2020-08-11-14-12-11	1bkr	model_xtal	10	1064.81	6.63454	0.510322	1	0	384.283	2	AEDQNKLIKWVQEKIAGFPDADFKDLKKSISNGLVLCALVHYYHPELIEPEKLKPERPEENIALAVKVCEKYLGAPALIDPSYVKKPDPDEKLLETYLRLLQEIFDKG	0.314815	4	16	779.047	7.4938	0.561062	1.47532	-332.85	2	0.213461	0.351397	python run.py --pdb pdbs/1bkr_gt.pdb --seed 111
curr_2499_2020-08-11-15-32-46	1acf	model_xtal	11	842.743	7.38021	0.601595	1	0	546.21	4	SEADIVEKKLVATGKATQAAVLALDGSVLAAAPGFKVTSEEAKVIAAAFEDSSKLTTEGMRLNGKTFQIVEATKEIIEAKEGDAAAIIARCNKKILIALTGPELPLRETKQTVLDLRKEEVAKGL	0.288	4	10	757.736	7.52577	0.595216	0.910444	-401.773	0	0.245251	0.848873	python run.py --pdb pdbs/1acf_gt.pdb --seed 114
curr_2499_2020-08-11-16-28-58	1bkr	model_xtal	13	721.892	6.65543	0.621452	0.75	0	740.991	0	PEKEEDLLQWIRDRVKGFPNVDVKSFTESFKDGLTFCALMVKAYPELFDYSKLKPEKREENVALALKVMEENLGIPKLLSPPWLTKPKPTKEKIVEFAQKIQDRLDEE	0.305556	3	13	459.955	7.33719	0.584073	0.907236	-322.87	1	0.228594	0.353078	python run.py --pdb pdbs/1bkr_gt.pdb --seed 112
curr_2499_2020-08-11-17-29-14	1acf	model_xtal	9	898.989	7.11764	0.542272	1	0	835.834	7	DPKELAEEKLVATGSAVKAAVLHLDGSVKAAAPGFKVSLADAQEIAKAFEDGSRAKTKGLKINGKYYKVVKLTKESIELEKGTERVIIRKTLKEILIAETDGKLDQKETEKTVQALRDKLVAEGK	0.304	4	9	946.125	7.36464	0.597284	0.823414	-398.888	1	0.275274	0.647974	python run.py --pdb pdbs/1acf_gt.pdb --seed 115
curr_2499_2020-08-11-18-44-59	1bkr	model_xtal	11	868.145	6.75041	0.552397	1	0	406.464	5	PEKKDALEELLRQLTQGMRDVDHTSMKESNKDGMHFCALIKVKDPKAINFDDLRPEKPYENLELAFKIAEEKLGIPRLLDPKDVEVDVPDEEKIMKYCQLLAKKFLNN	0.37963	4	16	629.311	7.43624	0.589082	1.01712	-324.51	7	0.220608	0.732358	python run.py --pdb pdbs/1bkr_gt.pdb --seed 113
curr_2499_2020-08-11-19-24-13	1acf	model_xtal	11	903.065	7.24964	0.588206	1	0	718.045	2	SLEKIARERLVATGKATRACILSLTGSVLAAAPGCTITEAEARTLAAAFEDGSAPRSRGLELCGDHYEVKELTKTQIILEKGNKFAVCVKGKKTILIALSDENTDREETIKQAKAVNEEMLAAGQ	0.296	4	13	829.751	7.63127	0.626356	0.841454	-373.549	0	0.285174	0.621997	python run.py --pdb pdbs/1acf_gt.pdb --seed 116
curr_2499_2020-08-11-20-59-10	1bkr	model_xtal	11	680.753	6.64044	0.566676	1	0	363.035	3	QKEAEALEQWVRDLVAGFPNVDFKSMKPSISDGMTLNAIIYAKHPELIEYKKLRPEKPYENLKKALEVAENHLGIPKKLDPKKVEVDDPDRDEIEKYLQDFRDKFSKE	0.37963	4	11	536.008	7.00915	0.586222	0.859123	-313.93	2	0.233359	0.540125	python run.py --pdb pdbs/1bkr_gt.pdb --seed 114
curr_2499_2020-08-11-21-19-20	1acf	model_xtal	14	1045.91	7.41201	0.607639	1	0	1125.52	4	SWEDLAREKLVASGKATAAWIASLAGDILAAAEGGTVTVAEAKKLAAAFKDGSPARKEGLSINGTNYEVAVITKDKIVLKAGRSAAHCFRGNNIIFICLWTPELDEKETFERCQELRKEALLAGL	0.24	4	15	992.54	7.76761	0.58522	1.06611	-363.251	2	0.252252	0.898109	python run.py --pdb pdbs/1acf_gt.pdb --seed 117
curr_2499_2020-08-11-23-15-36	1acf	model_xtal	11	860.004	7.0838	0.555902	1	0	574.819	3	SAKDIVDKELVATGKIVKATLLTDEGKPIASAPGNKVTDEEAKKLAAAFKDGTMAKEQGIKINGKIYEVQLLTDTMILLRRGKEAAYVVKLNKVILIAEYDSSIDPADALAEVKSLADRLKAEGV	0.312	4	15	844.738	7.4564	0.649293	0.813819	-419.212	1	0.232822	0.427765	python run.py --pdb pdbs/1acf_gt.pdb --seed 118
curr_2499_2020-08-11-23-19-13	1bkr	model_xtal	15	785.489	6.65104	0.580264	1	0	492.373	5	PEDEQKLLDWIRRMVSGMPDVDIKDTSKSFKDGMALEALTHVKHPELVEFDKLRPQEPLKNIKTCLQINKDYLGIPIPLLPEELSKEDPDPDRIREYLKLIQRHFEKA	0.314815	4	12	659.118	7.20468	0.643791	0.661067	-343.199	2	0.229742	0.431644	python run.py --pdb pdbs/1bkr_gt.pdb --seed 115
curr_2499_2020-08-12-01-25-24	1acf	model_xtal	12	657.655	7.19739	0.616203	1	0	776.14	4	SYAEIVKDKLVKTGKVDKAAILSLNGTVLAAAPGFKVSDEEAKELAAAFADGSKVRSKGLKLDGKWYKVKKIDSKSIEFERGDERAVVMRLNKMILIAQVSGTINREDADKVVEELARKLIEEGN	0.344	4	12	603.877	7.48275	0.680087	0.790635	-403.956	0	0.292428	0.47003	python run.py --pdb pdbs/1acf_gt.pdb --seed 119
curr_2499_2020-08-12-01-46-39	1bkr	model_xtal	11	862.576	6.67566	0.559462	1	0	381.035	2	PDAKAEMIEKIKKWVAGVPNVDVQDMTTCFKNGMTLCAIIHKFHPELIDIDKLTPEEPYKNIKLAVDVARDKLGIPTRIKPERIITDQPDEEEIIAYVEELVKYFEQG	0.37037	4	16	687.583	7.22919	0.688771	0.915812	-340.972	1	0.23415	0.512334	python run.py --pdb pdbs/1bkr_gt.pdb --seed 116
curr_2499_2020-08-12-03-58-28	1acf	model_xtal	11	807.055	7.23582	0.652867	0.75	0	1169.66	5	SPKELVDKKLVSTGKAERAAVMKLDGSIIAASPGFKLTSEEAREIAAAFEDGAALKKDGANIDGKRYEVVEITKERIHFLKGDERAVAYKLKNIILMALSNDKIKYTETKANVEEIRKQMEAEGH	0.288	3	14	749.578	7.7252	0.628726	0.888532	-372.656	4	0.248625	0.831245	python run.py --pdb pdbs/1acf_gt.pdb --seed 120
curr_2499_2020-08-12-04-44-14	1bkr	model_xtal	16	838.742	6.63836	0.556749	1	0	691.67	3	PAEEKALLEKIKSLVAGFPNVDVNSFEPDIKNGLTIIALVKRYYPELFDYESFRPEEPYVNIQKALQVLKDKLGIPMPLDPKDIIKERPDRDRIVDFLKLIIEKTEKE	0.268519	4	18	674.493	7.16567	0.561117	0.841476	-316.91	0	0.234712	0.369207	python run.py --pdb pdbs/1bkr_gt.pdb --seed 117
curr_2499_2020-08-12-06-31-21	1acf	model_xtal	12	808.596	7.24883	0.568165	1	0	633.942	5	SWAELVEEELVAKGVGVKAEVLSLTGQVLAAAPGAKVTKDEARLIAKAFDDGKELKEKGLKIDGVVYEVKKLTKDEIHAVSGGKSAHIYRVDTVILILQNDENIDVKDAEKEVKRLAERLRAKGY	0.264	4	16	766.137	7.37745	0.573661	0.858101	-403.268	1	0.248684	0.4816	python run.py --pdb pdbs/1acf_gt.pdb --seed 121
curr_2499_2020-08-12-07-43-01	1bkr	model_xtal	15	990.463	6.7673	0.625778	0.75	0	314.613	3	ADERKKMLEIVRKAVVGFPNVSVTSFRKSFKDGMTILAIVHKYHPELVDFEKYTPEKREENWQAALDILRRYLGIPEVLDPKKMTTEDPDENEIVKFVKLLIDYFAKK	0.314815	3	12	833.913	7.14589	0.603154	0.584298	-348.06	1	0.253022	0.455104	python run.py --pdb pdbs/1bkr_gt.pdb --seed 118
curr_2499_2020-08-12-09-04-03	1acf	model_xtal	11	1139.74	7.25041	0.632685	0.75	0	653.506	1	KLEDLVLQRLVAKGKAVKAALISLEGQILASAPGFKLTPDEARALAAAFKDGSYAKEKGLKIDGIDFKVEKISKDQIELTAGASKAVVWKMKYAILVVLIDENVDRKEAIALAKAERDKMIALGI	0.256	3	13	1000.92	7.27088	0.641933	0.95822	-416.813	1	0.297142	0.643423	python run.py --pdb pdbs/1acf_gt.pdb --seed 123
curr_2499_2020-08-12-10-56-36	1bkr	model_xtal	14	715.036	6.57937	0.574723	1	0	558.624	2	SEEERQILEKIRKLVKGFPNVDVRDFTKSFKDGMTLCAIVKKYKPEYIDFSKLTPEKPEENLTLALDVMEKLLGIPKLLSPEEISKEDPDKEKIIKYVKLLIRYFSQG	0.37963	4	15	652.348	7.14474	0.536122	0.833663	-345.251	0	0.207916	0.352097	python run.py --pdb pdbs/1bkr_gt.pdb --seed 119
curr_2499_2020-08-12-11-40-24	1acf	model_xtal	13	985.12	7.17853	0.646699	1	0	830.142	6	SAADIVKKKLVATGKAAKAAILRLDGSVIAAAPGLKITLEEARKLAAAFKDGADVKKNGIEIDGKKYEVVVLTSDRIDFKEKDDRAVCYRCETMILVALTTSQINEADTIATVKHLRDELIKEGK	0.28	4	17	990.331	7.64044	0.598375	0.946718	-383.956	0	0.248778	0.652115	python run.py --pdb pdbs/1acf_gt.pdb --seed 124
curr_2499_2020-08-12-14-56-41	1acf	model_xtal	11	714.493	7.20151	0.67231	0.75	0	642.627	4	SDQDLVDKRLQATGKATKAALLDLDGKLKAKVPGFSVTEEEAKKLASAFDKGDFIKSKGLELDGTKYEVVEISKTRIIFRNGTTSVVAERTKKCILVAQRQSDLNEVDTIKEVDKIRRELVASGV	0.328	3	12	652.984	7.51238	0.619215	1.07006	-381.54	1	0.299526	0.482451	python run.py --pdb pdbs/1acf_gt.pdb --seed 127
curr_2499_2020-08-12-14-57-17	1bkr	model_xtal	13	934.495	6.84409	0.623263	1	0	287.101	3	QADKLALLKWIQEQVKGFPNVDVTDFKKSFKDGMVLCAIIKKHHPEWIDFSQLRPEDPIRSIKLALEIAESKMGIPKLLQPEALAIDEPDEKDIIAYVKLLQDYFDRG	0.407407	4	22	747.218	7.45971	0.598464	0.840474	-336.413	0	0.231995	0.376659	python run.py --pdb pdbs/1bkr_gt.pdb --seed 122
curr_2499_2020-08-12-16-53-20	1acf	model_xtal	9	680.349	7.22363	0.591243	1	0	1407.59	5	SPEERVEKELVAKGGATKAAILSLDGKVLAKAEGFNVTLEEAKEIAKAVRDPTKIKSTGMLIDGEYYKETEATDKTIIMTKGSTAAVIATTRKEIIIATYDGTIDKAQTIKDVEELRERLEARGE	0.32	4	12	669.868	7.5311	0.617169	1.04655	-396.086	2	0.291834	0.419661	python run.py --pdb pdbs/1acf_gt.pdb --seed 128
curr_2499_2020-08-12-17-13-10	1bkr	model_xtal	13	904.342	6.70249	0.60151	1	0	976.609	4	EAEKKKLEEIVKSWIKGDPDVDYKSFKPSFKDGLILNALVRTYHPELVDYSKLRPERPLENIRLAVAIMEKYLGIPGDIDPLELSVDDPDEKKVIDFVKKIVDKFQKT	0.324074	4	16	779.702	7.53348	0.565256	0.825376	-298.469	1	0.228463	0.320874	python run.py --pdb pdbs/1bkr_gt.pdb --seed 123
curr_2499_2020-08-12-18-50-51	1acf	model_xtal	9	781.422	7.21016	0.634247	0.75	0	1074.34	1	DYQDIAIKELVSTGKAERAAILSLEGQVLAAAPGFTLTEEEAKKLAACFDDGKECKEKGIKIDGEYYKAEKITDTEIILVRGPRAAVVMKCKNIMLVALYNDKIAKESTIENVREQRAKLEAQGV	0.28	3	20	665.8	7.54428	0.648587	0.906819	-381.319	3	0.264891	0.458404	python run.py --pdb pdbs/1acf_gt.pdb --seed 129
curr_2499_2020-08-12-19-41-13	1bkr	model_xtal	10	848.753	6.4998	0.599426	0.5	0	931.642	3	QSKKDALLRWIQEEVAGFPNVDVKGFKPEFKDGNTLLALLKKRHPELVDFSKVTPEKREENIKLAVKIMESALGIPGLINPKELSKEEPDEKTIIDYVRLLEKKFNEA	0.37963	2	14	661.23	7.56682	0.540198	1.00335	-293.666	2	0.216523	0.305858	python run.py --pdb pdbs/1bkr_gt.pdb --seed 124
curr_2499_2020-08-12-20-46-58	1acf	model_xtal	12	869.407	7.10228	0.623632	1	0	570.772	6	SMDDVAKKQLVDTGGAEKAAILSLDGHVLAAAEGLKITDAQAKELAKAFDDAAKVQKKGLDLDGEIYTLVKATKTVMIFKRGDRAAICSRCKTMILIALYNDKIDPVDTQKRVEDLRKRLEAEGK	0.344	4	17	818.115	7.82882	0.639592	1.15425	-383.057	1	0.262199	0.782975	python run.py --pdb pdbs/1acf_gt.pdb --seed 130
curr_2499_2020-08-12-21-57-14	1bkr	model_xtal	12	704.733	6.75252	0.549717	0.75	0	470.596	0	GDSEQALLDLIRKLVEGFPNVDVTSFIESFSDGLTLLAIVKRYHPELVNFEEVRPEKPIENIKKALEIMEKYLGVPKPLEPETLSTPRPKKDEIIKFLEIAAKHFQSG	0.268519	3	13	653.246	7.58046	0.634413	1.07728	-341.705	1	0.243679	0.340623	python run.py --pdb pdbs/1bkr_gt.pdb --seed 125
curr_2499_2020-08-12-22-50-14	1acf	model_xtal	9	574.968	7.24916	0.596347	1	0	1066.88	1	SYKDLVEEELVKKGKATRAAILSLTGDVLAASPGFHATAEQARELAKAFEDPSTIESQGMDLDGKKYKVVEATKTSIRLKAGPEAAEVRRCKNIIIIALFGPEIDEEETRKTADDLKKRLEELGI	0.304	4	15	566.826	7.56348	0.69862	1.1301	-394.883	1	0.302138	0.734089	python run.py --pdb pdbs/1acf_gt.pdb --seed 131
curr_2499_2020-08-13-00-22-59	1bkr	model_xtal	10	952.877	6.61064	0.603174	1	0	505.792	1	SADEQKLLDWIKSVVSGFPNVDVTSLTRSLKDGMTFMAIIKKYYPEYVEFEKLRPENPEINIRLAVELAQKLLGIPPLIDPKDVSVDNPDRAKLEKYLRILQEKFDKE	0.361111	4	15	811.596	7.40522	0.562513	0.687009	-338.874	1	0.243019	0.405704	python run.py --pdb pdbs/1bkr_gt.pdb --seed 126
curr_2499_2020-08-13-00-47-53	1acf	model_xtal	10	903.528	7.24769	0.551024	0.75	0	700.74	0	SYQKLVDERLVATGKVDRAAILSLDGSVLAAAPGFSVTDAEARKLAAAFDVGDSPKTNGIKLNGNVYEVVKLTKEEITLEKGDSCAFCMRCNTMILVAVVTSTIDKKDAREEVKRLAEELKALGL	0.368	3	12	821.513	7.55851	0.60956	0.77297	-374.708	0	0.352852	0.554402	python run.py --pdb pdbs/1acf_gt.pdb --seed 132
curr_2499_2020-08-13-02-37-27	1bkr	model_xtal	13	889.04	6.78222	0.60226	0.75	0	905.618	3	RQKRDDALQQIKDIVKGIPGVEVLGLRPEFKDGRTWLAMVYVRYPSLVDLAKITPEKPMENIQKALDVLRDELGIPKPLNPKDMSKANPDEKRIQDFVEKILKHINAG	0.259259	3	9	718.851	7.28872	0.598998	1.02726	-313.075	1	0.230703	0.627437	python run.py --pdb pdbs/1bkr_gt.pdb --seed 127
curr_2499_2020-08-13-02-43-08	1acf	model_xtal	11	686.2	7.17828	0.560981	1	0	681.025	0	SWEDIVKKELQAKGKATKAAVLSLEGKVLAASPGFNVTEEEAKDLAAAFDDGAKAEKTGLHINGIKYEVEKITKTTIILSDGKRAAVVVKLNKAILIATFDDKINKADTIKMVEELAKKLRREGI	0.32	4	13	640.555	7.33085	0.641814	0.756672	-422.234	0	0.23798	0.364005	python run.py --pdb pdbs/1acf_gt.pdb --seed 133
curr_2499_2020-08-13-04-38-13	1acf	model_xtal	11	1040.59	7.20429	0.661405	1	0	627.937	7	SYAEIVEKELVATGNAVNAMITSKSGKILAEAPGAKLTEEEAKELERAFDDGTAVQKKGMTIDGKVYEVVKITTDEIIFKKGNEAAYCFKCATLTLVCEYQDTIDPAATQATCKKQREKLLAKGL	0.256	4	12	970.265	7.65463	0.602457	0.932885	-384.157	1	0.259419	0.516833	python run.py --pdb pdbs/1acf_gt.pdb --seed 134
curr_2499_2020-08-13-04-52-37	1bkr	model_xtal	15	697.717	6.66629	0.56395	0.75	0	866.87	3	AKDRKELADWVRRVVEGFPNVDFKGFRPEIRDGNVLLAIIRKYKPELVKFEEIKPEKPLENIQQSLRILEQELGVPNDLSPQEVEKPDPDEEEIIRFIRKLRDLFDEG	0.287037	3	10	633.447	7.32466	0.604388	0.860468	-286	1	0.218626	0.383655	python run.py --pdb pdbs/1bkr_gt.pdb --seed 128
curr_2499_2020-08-13-06-28-34	1acf	model_xtal	8	685.78	7.22304	0.595528	1	0	702.233	6	SWKEIVEKLLVATGKAEKAAVLAKDGKVLAASPGFVVTEKEAKKIAAWSVDGTEAKSKGIEINGEHFKVKKLTKEEIELTKDNRDAKIYHCTRIDLVAMSDGSIPKEETEAEVKELRRKLLDKGF	0.256	4	10	722.034	7.51776	0.617781	0.75691	-385.788	2	0.317918	0.652933	python run.py --pdb pdbs/1acf_gt.pdb --seed 135
curr_2499_2020-08-13-07-05-08	1bkr	model_xtal	12	816.028	6.6845	0.590839	1	0	1108.43	2	EDDKIAALNKIKSLVEGFPNVDITSFKPSFKDGMAFNAIIKKKHPELIDFSKLTPEEPEKNIKLALEIARTHLGIPNIIKPEEISKKMPDEEKLLAYLRLLLEYFDKG	0.398148	4	14	663.613	7.61672	0.572395	1.11803	-323.572	4	0.216336	0.309742	python run.py --pdb pdbs/1bkr_gt.pdb --seed 129
curr_2499_2020-08-13-08-18-06	1acf	model_xtal	13	709.247	7.17783	0.64368	0.75	0	966.216	4	SWEKIALEELVKRGKAEKASILSRDGKVLARAPGDEIKDEQAKKLAAAFDDGTAIAESGMELDGDFYSVVKITKDEIIMKKGDTSAHVCACKKIYLIARHNDKINEKDTLELVRDLRKRLIEQGY	0.304	3	17	750.773	7.61351	0.697389	0.638452	-392.232	1	0.254322	0.576001	python run.py --pdb pdbs/1acf_gt.pdb --seed 136
curr_2499_2020-08-13-09-18-58	1bkr	model_xtal	12	676.466	6.67607	0.506923	1	0	338.459	2	GEEVRKIEETIKELVKGMPNVDYKSETTSVSDGMVLCAIIYVKHPELIGFDKLKPENPLENIRLALRLAREHLGIPEFLSPEKLSKKNPDREEVREYLKALLEYIEKS	0.342593	4	15	456.518	7.36066	0.659399	1.0387	-336.015	4	0.219487	0.555998	python run.py --pdb pdbs/1bkr_gt.pdb --seed 130
curr_2499_2020-08-13-10-10-58	1acf	model_xtal	12	927.925	7.13943	0.670108	1	0	713.501	4	SDDKIVIEDMVKTGKAVRAALMRLDGSLMARAPGFTVTEEEAKKLAAAFDDGAVLRKEGAKLDGDYYEVVKITRDEIILEKGDTAAVLVKLRERVVVEMWDGTIDKRLTIENAKKLADELVARGE	0.296	4	13	816.077	7.60704	0.664045	0.943836	-384.033	1	0.278131	0.943349	python run.py --pdb pdbs/1acf_gt.pdb --seed 137
curr_2499_2020-08-13-11-35-08	1bkr	model_xtal	10	866.082	6.52829	0.53871	1	0	419.524	1	AKEKEDILEQVREIVKGFPNVDVKSLRESFKDGMTLCAIVKYYHPELVDFDKLQPERPEENIKLALEILRKHLGIPTLLTPEELSKPSPDEEKIKKFVKLLLEHFLKG	0.324074	4	6	669.884	7.15495	0.583218	0.899663	-353.906	0	0.215945	0.338293	python run.py --pdb pdbs/1bkr_gt.pdb --seed 131
curr_2499_2020-08-13-12-03-29	1acf	model_xtal	10	706.283	7.36957	0.615147	1	0	1064.31	3	SYTDKVNKLLVATGKATQAALLSMDGRVLAAAPGFVVTLKEARELARAFRDPSALKEKGVNLNGDKFELVKATKDEIELKKGGKRAICMRTDKTIIIALSDENINPKETLENVKELRKKLIQEGE	0.344	4	12	657.591	7.45204	0.647133	0.795353	-418.42	1	0.270731	0.565112	python run.py --pdb pdbs/1acf_gt.pdb --seed 138
curr_2499_2020-08-13-13-56-20	1acf	model_xtal	10	872.044	7.08931	0.58818	1	0	569.337	0	SAQEIVDKRLVATGKVKKAAMLKLSGDVIAAAPGFNVTPEEAKKLAAAFNDGSFAKKQGLTLDGTVFKVEKLTKDEIIFKSGDSAAVARKLDKVILIALVDGKINLAEAIAQVSALADELKKEGK	0.36	4	9	759.019	7.45502	0.700222	0.921798	-417.568	1	0.268855	0.62609	python run.py --pdb pdbs/1acf_gt.pdb --seed 139	1acf_d3
curr_2499_2020-08-13-14-10-56	1bkr	model_xtal	10	1050.54	6.6532	0.5978	0.75	0	227.731	4	GAKEAAEEQWIRDVVAGVPDVAFSSMTKSLSDGLVFNAIVYKYYPELVDLSTLKPEDAYKNLKRAFDIMKEHLGIPELLDPDELKKADPRKEDTQKYLQLMIDYFNKK	0.333333	3	12	957.202	7.52257	0.558939	0.82162	-326.829	2	0.281218	0.442924	python run.py --pdb pdbs/1bkr_gt.pdb --seed 132
curr_2499_2020-08-13-15-48-20	1acf	model_xtal	11	718.679	7.14384	0.57743	1	0	749.768	0	SYSDLVDKELVARGKATRAAILSLSGQVLAASPGFKVTEEEAKDVAAAFDDGAKVKKTGLKLDGVTYEVEKLTKDIMMLKAGDSFAVACRGNKLILIALAGPEIDKKDTVALVQDLLKRLKEKGL	0.304	4	13	622.264	7.28526	0.621428	0.906853	-414.9	0	0.264435	0.616891	python run.py --pdb pdbs/1acf_gt.pdb --seed 140
curr_2499_2020-08-13-16-40-40	1bkr	model_xtal	12	858	6.73378	0.582368	1	0	601.43	2	GAEKQALLDWIRKVVEGFPNVKVRSFTKDFKDGLTLCAIVKHYHPELINFEELRPEKPIENINLACTLLKEHLGIPELIDPEELSKDEPDEEKIIAYCKLLRSYFEEN	0.361111	4	15	769.394	7.556	0.588776	0.944604	-334.552	0	0.258528	0.37259	python run.py --pdb pdbs/1bkr_gt.pdb --seed 133
curr_2499_2020-08-13-17-37-55	1acf	model_xtal	10	903.318	7.17265	0.61458	1	0	511.543	5	SYADIVEKLLVARGKAKRAAILALDGTVLAAAPGFEVTEEEAREIAAAFADGTRLEKLGMKINGTVYKIVKLTDKEIECRAGSSFAAIRKTNTMILIATADGSIDPTKTNEEVREIRDKLIEQGL	0.32	4	9	903.827	7.40819	0.643846	0.936404	-412.025	0	0.295706	0.488166	python run.py --pdb pdbs/1acf_gt.pdb --seed 141
curr_2499_2020-08-13-18-54-41	1bkr	model_xtal	12	969.09	6.55317	0.558073	1	0	333.477	1	PEEKQKLLDWIKRMTAGFPNVNIESLRESFSDGMAFCALIYAYRPDLLKFDKLTPERPEFNLQLALDIAEKELGIPKLIDPKEISKAKPDEKVIEAYLRLLEKFMKEG	0.453704	4	14	739.712	6.84206	0.650604	0.808569	-349.631	1	0.239422	0.388626	python run.py --pdb pdbs/1bkr_gt.pdb --seed 134	1bkr_d4
curr_2499_2020-08-13-19-27-31	1acf	model_xtal	12	775.15	7.15215	0.637156	1	0	771.546	3	SPEEFVNDKMVARGAAERAALLRLDGTVIAASPGFTVSDAEAKELAEAAADGSNLKSTGMLLDGDRYKVEKLTSEEIRFKKGQTWAACYVTRKAIIIALANDKINPDDTARIAREEREKLIASGG	0.32	4	11	798.002	7.43202	0.726123	0.932811	-382.434	0	0.266113	0.785301	python run.py --pdb pdbs/1acf_gt.pdb --seed 142
curr_2499_2020-08-13-21-08-00	1bkr	model_xtal	10	803.173	6.57308	0.591903	1	0	502.911	1	PEETKALEEWIRSEVKGFPNVTVKDLTDSFKDGMTLNALLYKKRPELVDFASLRPEDAEKNLKLALNKMREHLGIPGLLDPEKIKIPRPDRKELEAFLRLIQAKFEDE	0.37037	4	12	627.729	7.42341	0.574158	0.78974	-339.33	1	0.242622	0.358576	python run.py --pdb pdbs/1bkr_gt.pdb --seed 135
curr_2499_2020-08-13-21-16-49	1acf	model_xtal	9	723.221	7.33178	0.554282	1	0	816.224	4	SLKDLVEKALVATGDATRAAVIDDKGKVLAAAKGFTVTEKEARELAAAFADGSHVKSKGLVLDGDKYTVEKITDRTILLVKGDKAAVCVKLNNIILIATYDGSIDRDKTIKRVEELAKEMKAKGW	0.312	4	14	678.616	7.63489	0.665729	0.812533	-410.105	0	0.31837	0.370756	python run.py --pdb pdbs/1acf_gt.pdb --seed 143
curr_2499_2020-08-13-23-05-29	1acf	model_xtal	6	614.658	7.36828	0.6919	0.5	0	871.875	2	GWDEIVQDSMKKTGLASLAAVLSKDGDVLAASPGFKVTKEEAKKLMEAFARGDVATKSGLTINGDTYKVDKLTSKEIILKKGKSAVVVVKTLNIALIDKYDETIDPDKTLKKTRELAEKLIKQGL	0.336	2	10	498.357	7.46909	0.608197	0.981941	-406.018	1	0.268422	0.614732	python run.py --pdb pdbs/1acf_gt.pdb --seed 144
curr_2499_2020-08-13-23-26-14	1bkr	model_xtal	14	850.37	6.37006	0.501281	1	0	595.363	0	GPDKQALLDWLRKVTKGFRDVDIQSLKPAIKNGLPLLAIVKHYHPELVDFEKVKPEKPEENIKQALEILEKYLGIPNLLKPEEISTENPDEARIEAFLRLLQEYFDKK	0.324074	4	16	821.303	7.23165	0.585163	0.824176	-310.957	1	0.205261	0.377131	python run.py --pdb pdbs/1bkr_gt.pdb --seed 136
curr_2499_2020-08-14-00-54-53	1acf	model_xtal	14	803.182	7.13606	0.658692	1	0	1494.14	6	SEEVIVKTELVAKGKAREAAILKLDGLVEAAAPGFTITEKEAKELAAAFEDGAPLKRNGLKLNGTMYKADVVTKDEIKLQAGGKAAECYRLKTRIIIATWDETIDKKATEEMAKELRRKLLAQGL	0.272	4	16	767.425	7.53623	0.600056	0.966508	-390.658	1	0.322432	0.792824	python run.py --pdb pdbs/1acf_gt.pdb --seed 145
curr_2499_2020-08-14-01-38-51	1bkr	model_xtal	15	824.191	6.61126	0.651626	1	0	262.768	0	EADTSALLKWIQDQVKGMPNVTVTSFSTSFRDGMTLCALVYVYRPDLIDFSKLTPEKPEENIQLALDIMEKHLGIPKLLQPQELSKPQPDVDKIIKLVEIMKEKFEQD	0.416667	4	11	591.098	7.16921	0.583067	0.856301	-351.018	0	0.235596	0.570071	python run.py --pdb pdbs/1bkr_gt.pdb --seed 137
curr_2499_2020-08-14-02-45-40	1acf	model_xtal	9	733.417	7.0902	0.675389	0.75	0	874.129	1	GWEPIVIDELVAKGKGDKAAVLSMTGEPLARAPGFDVTSKEARKLAAAFDDGSEPREKGMEINGVVYKVVKITQDIIELENGQSAIVCCRTNKYILILQFSDKVNKEDAKKLVIEVREDMIKRGW	0.28	3	15	609.045	7.6286	0.646185	0.931494	-368.401	0	0.30553	0.62251	python run.py --pdb pdbs/1acf_gt.pdb --seed 146
curr_2499_2020-08-14-03-50-12	1bkr	model_xtal	10	756.878	6.63335	0.585538	1	0	633.804	4	KADEQKILDILRKSVEGFPNVDWKDPTTSVSDGMLLCAIIHKYHPELIDFSKLTPSKPLENIKLAVQLAEKNLGIPPLITPEEIVTKNPDKKKVLDYLKKFVEYFEKG	0.388889	4	12	552.306	6.92347	0.664158	0.909461	-344.119	2	0.193627	0.28582	python run.py --pdb pdbs/1bkr_gt.pdb --seed 138
curr_2499_2020-08-14-04-35-42	1acf	model_xtal	10	628.094	7.20916	0.535256	0.75	0	1070.88	5	SYEDLVLKELVAKGVAKDAAILEETGKVKAAAPGFKITEEEAKELAAAFDDGSKAKREGLFLNGTKYEVEQIDKTKILFVNGGAAAAVYRCKTLILIATFDEKLVKEDVLKAADELRKRLEAQGL	0.264	3	16	568.741	7.54009	0.613477	0.971196	-405.87	1	0.282813	0.707649	python run.py --pdb pdbs/1acf_gt.pdb --seed 147
curr_2499_2020-08-14-06-03-27	1bkr	model_xtal	13	861.374	6.48868	0.60187	1	0	544.946	9	AQDKKDLEEWIKEEIKGFPNATKTSFKPSDSDGMVRLALIKKYHPEFVDYSRKKPEDKYKNLKDAEQIAKEKLGIPQLPKPEEIEKPNPDEEKIIEYYRLLQTHFLTV	0.324074	4	13	782.092	7.15426	0.6353	0.78946	-301.063	3	0.193803	0.41927	python run.py --pdb pdbs/1bkr_gt.pdb --seed 139
curr_2499_2020-08-14-06-26-22	1acf	model_xtal	16	821.244	7.40738	0.628049	1	0	1151.71	7	SWEEIVVDELVAKGTNKRAVIISLSGSVLASAPGFSVSDKAAKDLAASFEDPAKIRQTGLLLDGEYFKPEKVTKDEIKLRRGDSAAFCVRCKKIILIATYDENIDAKQAEEEVKALAEKLRAKGI	0.304	4	15	778.52	7.45399	0.617046	0.905325	-404.182	2	0.334846	0.59121	python run.py --pdb pdbs/1acf_gt.pdb --seed 148
curr_2499_2020-08-14-08-15-09	1acf	model_xtal	10	662.453	7.27045	0.66023	1	0	615.16	5	SEQTKVSEELVAKGVADKAAILSMEGKVLAAAPGFTVTEKEAKELAAAFDDGSAAKKNGLKINGRYYKVEKLTKDIIEFVEGKSAVVAVRLKTQIIIAQFNDKINKFLTKQAAEELAKREKEQGK	0.312	4	15	646.262	7.33635	0.617845	1.06297	-403.043	0	0.292736	0.698351	python run.py --pdb pdbs/1acf_gt.pdb --seed 149
curr_2499_2020-08-14-08-16-56	1bkr	model_xtal	11	738.584	6.61542	0.646346	1	0	525.603	1	PAEEDALIEWVRKRVKGFPNVDFKSTTESVKDGMTLLALVKKKYPELIDFDKKSPKDPIKNLQDAISVMEKHLGIPPLITPEAIARDHPDRETIVEYLKLIQRKFDEE	0.388889	4	13	570.97	7.47208	0.635502	0.948436	-333.07	1	0.230257	0.296566	python run.py --pdb pdbs/1bkr_gt.pdb --seed 140
1acf_gt_crelax_final_perturb_0	1acf	native_perturb_100	18	1914.9	13.0892	0.596473	0.25	0	14309.4	18	QHFCMPHRWQHIIWLCGRWVSYLQRNCVGCPDCAILNYTMCPIWFYVIWCTSCMSPCRVQGRPIQILHVYFDCSWKMVLCMPAFKAPEYSLDQDVVMHQWVFMRLHDIKRVRLTRSSWMYVAVTS	0	1	25	1916.83	9.75954	0.531126	2.16527	-20.3472	8		1.83766
1acf_gt_crelax_final_perturb_1	1acf	native_perturb_100	16	1539.67	13.5991	0.500885	0.25	0	12815.2	20	RYRPRERSFNDWRDYIAHQDTTVAHPADRYSRITKVMHWLWMNKQMKDYHEFWHAICPYCTDKVWPQWCHSTCRIGVIWGHELFWFCPISELSGVFHMMIMMISSVKRHPTHAASGDRRNTLRNQ	0	1	23	1522.69	9.45472	0.582148	1.99337	-91.1101	6	1.83882	1.79812
1acf_gt_crelax_final_perturb_10	1acf	native_perturb_100	21	2054.65	12.9775	0.529	0.5	0	17804.2	12	VVWLVWMILPWSRNPIYSRSPHTISRWRPFLGVMTIHCRVACQSFEIWTASFKRLKCDFKHMFLNRKQLFVMWGDHYCPAMCWFTMEDGCPHVPWSYNGKGPFHTVYGKSCKWDDECKACEIWAA	0	2	29	1975	9.6071	0.633863	2.53794	-112.983	10	1.63705	1.58389
1acf_gt_crelax_final_perturb_11	1acf	native_perturb_100	23	1388.94	12.6698	0.488386	0.25	0	7928.81	10	EQSRWPYNHPGKRLWFLWIEEMRVTQYVAILWDVAEPSGVYRRVNMEKLHLNLKDWNMNGMVIPPPANIMCLLCNLHCNMYQRMPYEMKRLRLRLNQITCTDSCCHTRPFQTWYCEYFTPAEGDD	0	1	29	1344.93	10.0942	0.430555	1.55707	268.958	8	1.98844	2.01759
1acf_gt_crelax_final_perturb_12	1acf	native_perturb_100	16	1670.59	12.5221	0.542294	0.5	0	11832	22	MGDETQEDHNCEIPDCLIMNDQNQYMPMIDSIVQIHGNSWGRMNVFECCCPHHDCHHIAWKGPYRPEWIDYFRYAYRETWWSPMMTRECPWFNVTEKRKTEPLLKNTADHILNPCAFLANYLTQL	0	2	21	1747.79	9.7312	0.495249	1.92548	-3.97666	7	1.60245	1.61308
1acf_gt_crelax_final_perturb_13	1acf	native_perturb_100	16	1823.67	13.9053	0.593384	0	0	11613.2	15	CAHKAYQSPYIVQTLANPVNNVTGWWVENQDRVCGGTIQVKHPSSTYWWQVCYVRFIREDRFNAWYHNIFMLWSQRSFLWVDTVLGYIIYIYCLFQQMFTTMQRCSNPDFAPCCHWELLVHANTY	0	0	22	1864.23	9.93225	0.579695	1.52406	-113.315	7	2.63195	2.57277
1acf_gt_crelax_final_perturb_14	1acf	native_perturb_100	19	1377.11	13.0688	0.528236	0.5	0	7009.85	21	HYYMNIWCKELDCHFGPKECAPDDIIHNSHHRLTNGFDKNPWPKGVQQDSGPMKDQVISELGMFAWNFVRGNRCSCVAERHPTDNWFNAHEKQRMCGPCEQCACESQMWQDWKVLIPPINPQVAA	0	2	26	1529.92	9.70743	0.575091	3.33436	-26.9732	5	1.77339	1.8105
1acf_gt_crelax_final_perturb_15	1acf	native_perturb_100	20	1608.44	12.2984	0.515767	0	0	8495.88	17	ASFLITKKIVLSMMKTESFPCFHENTHALTRITVDMRQWQTEVQMLKCSIIWRSTAMIHDRDNPDSATMKCWIYNPRAIHVHRGETCQQMWISVMDDTEPCLCNKSDGLPTTKCHKRMKQEQIEP	0	0	20	1756.8	9.70628	0.523522	2.93219	-81.394	6	1.25654	1.20736
1acf_gt_crelax_final_perturb_16	1acf	native_perturb_100	17	1828.24	12.3753	0.564001	0	0	9470.59	17	AFSNTSPCCRQIVMHIGALRYMRYQFCEQTWTLIPFAICTACCCVNFGKRQKLKDCLLDGFHSFTDVPQSILSRKIEVAINTTHTSRVKHKLSYMGRMYWPPQKYNALWVTGTLWHINTVGANID	0	0	17	1870.01	10.015	0.504346	2.08323	-110.304	6	1.63104	1.72931
1acf_gt_crelax_final_perturb_17	1acf	native_perturb_100	23	1510.87	12.1563	0.531432	0	0	5534.99	18	EQTGNNKRHSQFQHGHDYRYNGLDKSHFQGLHVEVMHLRIVNAPDVFDDIGHKIQWPDSCAVCFSAKNLDMDPIFMSPHDQQMNSCLWKTQGLLEALFNTHACWCMKMGVEYSCPHLQIKHKMCV	0	0	16	1452.93	9.84693	0.563591	1.68042	-135.292	12	2.2263	2.21361
1acf_gt_crelax_final_perturb_18	1acf	native_perturb_100	21	1392.34	11.4326	0.543136	0.5	0	4386.13	13	CQHFTQGLPYMNKHREHEPFVAPCFQRLKSWRQRKEGMKCYVMGVTVHDATNHLGNGFAKEGDSNVFQFYLNVICCPEDDSENQEQQMPSHKWSEAFLFDLIMDTSRRCEDMSIGVCWWSQPKYQ	0	2	18	1479.22	9.8803	0.506447	1.81741	-143.538	3	2.178	2.19085
1acf_gt_crelax_final_perturb_19	1acf	native_perturb_100	18	1532.67	12.8964	0.545897	0	0	12591.2	18	CKDVGAKGLYWCFSHRHERLVDKQAIHMVTPRGNEPMGEIGSIYPFSWAKIVGMTIKDRKYPILRDHLYEDVCQQILNAYWAVQQHGLEFWEGFGVYSLPSHRNCVRNTEKHHCVKGHQSRIMMD	0	0	25	1759.01	9.5304	0.492789	1.90409	-144.773	6	2.09163	2.04319
1acf_gt_crelax_final_perturb_2	1acf	native_perturb_100	22	1724.65	12.8589	0.4926	0.75	0	11566.3	8	ASSFLYQRWADWASECMVQNMHMVCRVWYGLLFDNKGNFWCHKPSIVKRIQPFRTQCVVYTDLHRGGPRRIGHKQPPDQMDEKITSDDIMRVTCLCSIAQHVECNWYLGLSNMVTTIEVFEQIKP	0	3	19	1796.19	9.69896	0.540324	2.1472	-99.7053	2	1.95736	1.99273
1acf_gt_crelax_final_perturb_20	1acf	native_perturb_100	23	1643.11	12.1994	0.640479	0.25	0	11129.3	18	HFFNDTKDDTPYNNPFINSYCECQRCCIDSSLGQWFLCQKHLMIWMLTGMEYNVVEVCMIREWQYKWQEWMHEGWQRRSDHINTYFCVWIYFLRWFMCSPVQANTMYWNPREYDYAHMFKASKKK	0	1	20	2129.87	9.65474	0.610556	2.00044	-153.975	3	2.06186	2.04289
1acf_gt_crelax_final_perturb_21	1acf	native_perturb_100	21	1671.56	12.7655	0.568951	0.25	0	14716.9	28	LPCLCDHGFKYCSTTLLWKYMRCPKMWYMPKYPRRRSRYVDYHIMVFCVYAQFWCPNTCVFPIKGCERVNYLTKCWQAASPRLWIPFHPWREACRVKRDKFYYSGCRYERTEQHVQNWCWMLSNM	0	1	24	1758.25	9.5024	0.554919	2.09284	-94.3482	10	1.5071	1.52387
1acf_gt_crelax_final_perturb_22	1acf	native_perturb_100	17	1577.64	12.4322	0.436637	0	0	5909.46	13	IRYCGNHVCVKSFNGTIVHKASISWCVICILLPANDKAAHCCPPWRQSSRGEPKGWQSYWFQDKGCFDAPVIFLLWNVTRDNLIPPANPLSHASECAQKEMCTEEVCWQCALCDNFKLDCQLNQA	0	0	18	1756.71	9.71194	0.470501	2.57599	-129.848	5	1.90362	1.89065
1acf_gt_crelax_final_perturb_23	1acf	native_perturb_100	16	1618.95	13.8998	0.497094	0	0	10247.1	12	KALHADHCPSCYLTVMDEHLAWWACMTENSSKLPLLGKFKHSGGSSTYAAIHSSWFSWVDWKDFHTSRQWMILQNTFHIWSHRASWLQWDKMNTYQIFFTRDVFWACINHCWQNVTYKDGWKDLL	0	0	19	1698.31	9.79561	0.536132	1.94634	-175.73	8	1.56846	1.58206
1acf_gt_crelax_final_perturb_24	1acf	native_perturb_100	14	1842.64	13.0939	0.540442	0.25	0	10515.7	12	CIMAVTVLIIRWAMIECEQGKKHSLCVWDMSNEEYDQNHTRALYKHAYWFKEYHTDGCLVFVCVEGQQWPLPVTPVDAAVTYMVSFEGEAEVTCWVDAMVQQSWINPAGCRFCDNCSYNDMFFDV	0	1	17	2068.42	9.89799	0.6189	2.11473	-115.528	10	1.4317	1.35338
1acf_gt_crelax_final_perturb_25	1acf	native_perturb_100	17	1953.88	13.3774	0.61617	0.5	0	9965.89	23	EQFYNNCWVATFDCKPLYVLAFRMIDCCGTQGTIMVTYTRIQYHRYTEATPYAFMSNAQTYWGSSQLCAFADHMIGKGYCFTHQFHWPFFHYFVRFLSPHMDAADHMIDIGDMSYVICWWNYVME	0	2	17	2167.21	9.78981	0.472737	1.94995	-150.69	7	2.11534	2.10653
1acf_gt_crelax_final_perturb_26	1acf	native_perturb_100	19	1842.4	12.5974	0.517016	0.75	0	6567.66	14	DTSRWEKKSGHNHEPIFFWHPPYNFYYLNCDPRIIPYDFCCCNEDLTFRKIDHIPHRYAGQYLWEEWNIYEIMFWIYCFDFYADQNGSYGQDCECGQPTQEVCASFLQMGTMSTQTLAWHHAFYS	0	3	25	1967.97	9.75334	0.567831	2.67411	-154.021	3	1.88825	1.85322
1acf_gt_crelax_final_perturb_27	1acf	native_perturb_100	15	1285.42	12.4229	0.534901	0	0	12339.3	18	MTIPGHKIMQCQDYMSWNPWWGRGNAQKTYCVTKEQKKNGACWPMWPVPHCGWVWCESKGFQWQHKQCCMQSCLDHFSILNEAITIHEDFGNNLVVRNGHGKSCRDYRRRQGRVLSKMSINRIYM	0	0	19	1306.18	9.86867	0.514782	2.23433	-102.545	4	1.95201	1.92177
1acf_gt_crelax_final_perturb_28	1acf	native_perturb_100	23	1445.1	12.8192	0.498071	0.5	0	10109.9	24	DMTVIYCCGHTRSNTMSDQDSHWIQAGEDELGGLIKKVIYLDAMGLAINGPWEVYFRESRRKTKMNGWPSHFQLWPRQSHAAPNPSLAKTKENIFQIRKLCDRRVYMLIRVQDRNMVPQTWINNI	0	2	14	1508.28	9.13623	0.519052	1.83193	-127.002	4	2.31186	2.25552
1acf_gt_crelax_final_perturb_29	1acf	native_perturb_100	23	1507.81	12.3115	0.564383	0.5	0	6765.52	18	NIPARSCVADPIYYLNVWTRRYTFPHKDRVGEVWEFQQKNCADLVHPFDEHTQDSIWMCRYTDHPRLRRSWLPNYWTNFVCIHPRLSMNYETRWACQFDQDTESSHNMHMVNDLNITCQMGRDWN	0	2	24	1533.46	9.38292	0.624442	2.13943	-77.1241	7	1.50382	1.55641
1acf_gt_crelax_final_perturb_3	1acf	native_perturb_100	20	1944.02	12.761	0.552301	0.25	0	12515.4	26	NGMCLYCYKKPSHKWTCWGKNICIVRRWCNQCRPISLIISIKHQRCMKYAYNWWTSLQMRHNNMCPPEHSAMFIDKGMHMYPHWCLRFYLDYPRDMYSQTLTFFLRVMLCHHEFTMMSWCMILAH	0	1	24	2099.76	10.1149	0.611537	2.13575	15.3501	6	2.11328	2.12249
1acf_gt_crelax_final_perturb_30	1acf	native_perturb_100	16	1600.59	12.7261	0.487418	0	0	10269	21	QYLNDKAIMPMNSPDDQGQGVNTWINQEYHGQPWSMCLRNYHLLENRVELASNMMNMVKDIYHAYCQAVEESGGQDKIYGLIEQHQSIRSLRCVWYSQIKWSCSWTNFTNESDKDNKRNMQNWCR	0	0	12	1603.89	9.33615	0.523913	1.98632	-113.389	7	1.90133	1.8895
1acf_gt_crelax_final_perturb_31	1acf	native_perturb_100	19	2308.53	12.6453	0.567115	0	0	6566.8	16	VCYYLTIWLPETLTGAWIFSAQEMLNIERFEYSVWFPLYHGLWLAMYTIWQCKSKNETTCHNVLQTVTQVIKTWITDFWYTYQPMHGYWREFHSNFIMAFYWGHMYHALPQCMYEVNVHHFAIFD	0	0	24	2231.94	9.26515	0.617251	2.23878	-148.566	9	2.17516	2.09696
1acf_gt_crelax_final_perturb_32	1acf	native_perturb_100	29	1571.69	13.0443	0.474889	0	0	10886.4	14	FLMSNLRQHSPLREDAWVFHWKWSYPDKTCEPKDIWNWERWFMMMPKPGQYQGVSLNMMEHMNEWKWFSFEYFYIQNRKRLQKGFGAQEGATCVPDPIGNTWALRRQRYFSPKICVSCDPRHVEN	0	0	24	1602.57	9.63889	0.54665	1.83755	-20.6314	8	1.88872	1.85136
1acf_gt_crelax_final_perturb_33	1acf	native_perturb_100	16	1786.88	12.9238	0.548932	0.25	0	5366.75	19	FRDAGKVISTSHCVMYNNPHQWNSIDYNPSLVDFLPFPQWSNVQTIRQARHFEMMQEFLHVIDAQPATCSDLFHWCQHHFMNFADYRSKFAAARAMTPYGSGPGWGEFRVIDGNDQHIGESWVIV	0	1	26	1791.16	9.51095	0.541744	1.68377	-154.328	3	2.53916	2.51556
1acf_gt_crelax_final_perturb_34	1acf	native_perturb_100	19	2047.63	14.0682	0.548338	0.25	0	8730.37	17	WQSFFQRLKMPMFYIEDKHMCDENCPVLHKNFYCGNSGIQWADGQDFPQFRTLDHYVWECGYVMSMDNVNAKRMPFGRSGNFRWERWCFNWVQYEEMFDNMAFGNCKSGVQHMMDIIEERADTIG	0	1	17	2022.72	9.48023	0.573027	1.70705	2.96381	5	1.29934	1.29197
1acf_gt_crelax_final_perturb_35	1acf	native_perturb_100	15	1351.82	13.045	0.575814	0.5	0	13552.7	14	KHWRCLRHVQMFGMQAMTMQSCTEKCYVQQCRKVYEYCTYCSPRDVWNTLSHCGKSGDDWTAGTNCVPPPGISRHNFWQFDPRKKIMKWSNYCVFPRCAPPREVSSKRMGVFQMYHMVTHVVVFP	0	2	18	1491.31	9.50071	0.585667	2.67674	-99.6565	5	1.50115	1.55726
1acf_gt_crelax_final_perturb_36	1acf	native_perturb_100	19	1655.18	13.65	0.523159	0.5	0	11198.7	15	QRLIPCLLCYGYKAQPSKYFYPHIFYPERPVYKYCDRHAQYYADTMMIEGDGPFCYMPSRAPVAREKAYSNDGGWTPKKFPKWGRNHCRVVWTWEFMPWMVNDASMYMRGQDQRNVTVNAASSRG	0	2	23	1999.95	9.79104	0.556572	3.93338	-58.9094	5	1.70327	1.67366
1acf_gt_crelax_final_perturb_37	1acf	native_perturb_100	16	1355.5	13.071	0.585576	0	0	10365.1	23	QHANMMRQCNGCFWTEVGMQDDYKPPVCAWAYQVWTSMGPNAGIACPHLLRLPENNPSEDLQITMSAYDQHCPQQMDKPLHENPVIFHSILLSKSHNIFREHQQIYVYQFWQKRSHEENEMQTFY	0	0	22	1448.74	9.85128	0.557336	1.89713	31.3434	6	1.75573	1.73447
1acf_gt_crelax_final_perturb_38	1acf	native_perturb_100	19	1308.19	12.0614	0.595898	0.25	0	5814.86	13	KTDITMAVDEKALTREYRNCLWMECNRAHYKCDCANMASCALDLAYYWSYTFTWADPMLPASMYAWRHQKESYSHKTGFLRNRQEGVCHRMNMLDKRIISFCNKMFMEVPSGPGQSTHTMFTDTD	0	1	21	1514.02	9.43716	0.577627	2.15619	-157.957	7	2.03797	2.0636
1acf_gt_crelax_final_perturb_39	1acf	native_perturb_100	24	2072.02	13.7933	0.585347	0.25	0	14130	16	QVKMRPKCHNTVFVTLFSFHVATDFQHREPREDIYKSVHRFCIKDKWIRSILVFLSSTCNEGTLQLSARWSVMMGIYEMVRIIPNINFYLWTVDYVWEYMRRGTPFYYTVFPFFSAQWAKAPHMI	0	1	20	2135.8	9.68753	0.587985	1.93956	-37.9877	4	1.94033	1.8755
1acf_gt_crelax_final_perturb_4	1acf	native_perturb_100	24	1171.86	12.3808	0.676644	0.5	0	7893.48	25	TTWQTCPKDQTCLEELVVPTTKYNPREQSLEARKMGCMYSTFIAQCYGKKSMVSGELVLHCRNQYRRAWEGEKQPTLHQLNNHCWHHMPFKRALDTFEMHILCHHLICGPPATHVYGPDATMKHQ	0	2	19	1414.23	9.6834	0.558418	2.1956	-96.4657	10	2.06479	2.02983
1acf_gt_crelax_final_perturb_40	1acf	native_perturb_100	21	1436.46	12.2562	0.525432	0.5	0	6341.04	13	RQHAVNASSDLPQLNEGYGKEMKMFVTETPCKLFGNALELEMPRRIQPISTVNHCFCPEGFVYDFCTPWVTPTGNCGQKVGDQDFTQLPDHAWQLEPIHVGDIQPDWAGSDNDVYDMSMQESNEP	0	2	12	1569.22	9.93385	0.432347	2.05294	-105.597	5	1.63469	1.60605
1acf_gt_crelax_final_perturb_41	1acf	native_perturb_100	20	1787.68	12.3519	0.54668	0.25	0	10476.3	11	NSYQSWFEATIPCNCGCYYLKANCGLHWYDWHRLVQLLKPTWWIPPPDVDGLPFAVTDPDNPFWTRQDQVATCAPFLMDRTHAQCDVNKYDLISENWAHIKARTYNSANRFGKVLIVMNDYYYLI	0	1	12	2047.39	9.98879	0.46758	2.31692	12.7631	7	2.28645	2.2981
1acf_gt_crelax_final_perturb_42	1acf	native_perturb_100	20	1581.9	13.3878	0.5218	0.5	0	9008.53	11	DIWRMSQIEQWFSCQQIFCWHSAMNFVREDIYNNKYCWAWNYKNQKWCVHSTKDKFQKYQSQMYCWFTIHLEVGGYEVLTTICVHPAMYSGYLPVQTWITKCNYCCHAPPSAQQCEEYNDTLEWR	0	2	19	1845.47	9.77188	0.568645	2.01692	-139.405	7	1.43893	1.48067
1acf_gt_crelax_final_perturb_43	1acf	native_perturb_100	16	1563.28	13.0126	0.539224	0.75	0	9251.58	18	FPYLRIIDMMPVGEPMMYHKTAHIWFHYTNEYNSAGTSDFENRFKRMMPHDYHKGKPYMWVMGPIKQTLCTKKLSTTHDTPIHRSHGIFHNLYIAASLDFARCWGSYQLQWNEHTNPVHQWYNQQ	0	3	17	1789.19	9.76472	0.507132	5.57162	-21.4649	6	1.56157	1.61597
1acf_gt_crelax_final_perturb_44	1acf	native_perturb_100	14	1554.08	12.4013	0.554554	0.75	0	9550.19	14	PNCEMLQASNALGPNKKTMWADACPIGNNGAYWITSSSDMMWKQPVTTAEFGKKCPMNAGMEFQFAPHKEGERRSPPDFARMYLMRHWKEWIFWEWHANKRGEETNYIHYHNGTFDCWGAQVHFW	0	3	19	1541.65	9.44038	0.565674	2.19394	-85.6553	17	2.2233	2.22613
1acf_gt_crelax_final_perturb_45	1acf	native_perturb_100	16	1659.42	12.8711	0.562758	0.25	0	8385.37	19	KYVMIPNACRRAHTSGDRVCAIIQAIEDSMPVIWDCNQYMSNMDPNMYMELDWGYKKRAQTAMMHGFIQQIPTHAASFEVMFHRFTQGYMVCLIWGNFHTFTERDGFLHHRQDIWITWPFCKPDT	0	1	16	1820.3	9.75843	0.533732	1.553	-70.4577	4	2.12381	2.04695
1acf_gt_crelax_final_perturb_46	1acf	native_perturb_100	17	2163.1	12.6929	0.502376	0.25	0	10853.1	22	TIERVRYGQHECHTHLGCINPFMNQQVIGDYIWFAFTGHPARVQDSMVLKCFWGTLRFTPWPVHAPWIQEVLCEILGMTAFLIALYYSETAFMYCPRWGQIVLPGWVLHWVNDCAINAHTFPLAM	0	1	18	2278.33	9.49393	0.488919	1.9597	-94.2723	7	2.31218	2.27634
1acf_gt_crelax_final_perturb_47	1acf	native_perturb_100	18	1821.65	13.0049	0.543534	0.25	0	7354.86	15	YCEDPAFKMVKAEHFSGGHSCHERFTMKPPAFWCCCWPLYDFELYWLQNGESVMGLRLAMFTIACDGIFGCCQWTWMQNRRHDGVNAPFIYFDDYWYYIHQRSDYDFDLNGPKDWSPKLWFDVWR	0	1	21	1909.6	9.5021	0.628248	2.32589	-90.4898	10	1.71835	1.73244
1acf_gt_crelax_final_perturb_48	1acf	native_perturb_100	16	1656.29	11.9367	0.523298	0.5	0	5468.17	11	PNHCMHMACIDCPSDPGWFSLSQNMAAEELWFDNVFHSWQMTQEITHNISFRPCWCPAYDSQRWYKMKYILGNGLTHCSLNAELPNSAGYQWLVVVSQMPKAPCHELWTFEPKLINEGCVAASLI	0	2	18	1716.25	9.74721	0.536176	1.77548	-121.528	10	1.73574	1.7023
1acf_gt_crelax_final_perturb_49	1acf	native_perturb_100	34	2257.53	14.4457	0.532352	0	0	8304.05	27	IKLETNAQQKLQAEVQMDMGQIMYNTTSGPLYLFWKPRKHHHIYYVLLRQFWPMTCIPQWQPSYAWPIRAVRIWMGNHRDVMGVIIPQWSMWTIHNDEYFRPDYAWWWFRKSRLWGRIICKVRPI	0	0	22	2395.05	9.78906	0.585516	2.33373	-90.3635	5	1.43896	1.39908
1acf_gt_crelax_final_perturb_5	1acf	native_perturb_100	15	1750.2	13.6543	0.568814	0.25	0	12695	18	FCFGIYKMFRGWQSGINIPMKKRCIHSWHWCVNTDDLGDLIFRGQLFLYRYMTCGMWWCAPCWNQAQIREFWSRYYPKPNYAVTREYWKEILASFHRREAQQMTNGQGGGYEPWEIMTSEYCDEG	0	1	20	2195.54	9.84294	0.572135	2.28778	-157.531	7	2.09638	2.10762
1acf_gt_crelax_final_perturb_6	1acf	native_perturb_100	17	1582.73	13.3873	0.515602	0.25	0	11159.2	13	IAHHNWSQEFQHWTHPNSKHFFFDCFHIKKKTRCGIPVFIVCNGCLHGTVSWANRGVRSNQPQETPHAFHAHRGTFMRFALMMHILNEAECHEHNMIFPAHTLEHNWPHWHSATVNYISIMSVIH	0	1	21	1792.18	9.91344	0.547436	2.56266	-136.995	3	2.07021	2.03166
1acf_gt_crelax_final_perturb_7	1acf	native_perturb_100	12	2122.46	14.3786	0.682772	0	0	12606.6	31	IKWLWSFSRMMLNIIMCAYRLHHDAYICVLDHPSGYIAKQTRAAMEVHWAQDSKDFPVFCQHLCMLQFDFLYQRKCWWRNPALVMWCAQDEQYHSDCCLSMRYGFFRKHGADQNAISLWEGLCSA	0	0	12	2295.62	9.56758	0.658983	1.65669	-165.413	12	1.3957	1.48911
1acf_gt_crelax_final_perturb_8	1acf	native_perturb_100	20	975.353	12.6177	0.564948	0.25	0	11800.2	14	YVVEPSSWPWGSEHRKQCKSLVEPGNDWKGRNGEDITRSERSEKNDPPLMDKRGQVNEIWPWIQEWKIMREINKCLGEFVMTKGIIVMLSLEHPPEQHKVDGNYFKLCTFAYGPEIFNPEPRNCE	0	1	16	1200.29	9.78526	0.534027	2.1321	-16.5446	2	2.19544	2.16427
1acf_gt_crelax_final_perturb_9	1acf	native_perturb_100	17	1676.4	12.7362	0.460518	0	0	11165	9	AHENETSMSGQHEELKKGPMMGPNTQIQKMPTGANRHYNGGERGAEVRNARWARKMLFHIPCKTHQCWAYEWIFMRCFKMNQAWTSKDYEHENLLESHWPQMTYAGKQGRYKWGMCFITANYDHS	0	0	23	1832.72	9.71486	0.555924	2.52461	-143.804	9	1.88023	1.86216
1bkr_gt_crelax_final_perturb_0	1bkr	native_perturb_100	16	1910.26	12.6485	0.485746	0	0	5837.53	11	FGRPVQQSKHFFDDPICLRVLCRIVQWIGVIVNLCLTEWQKMYLHYGKTPRYPHGQVERNQYDDLQDWYPYNNFDGENKCTIRNHDWLQLVGADCWIWYHMGIPWCRL	0	0	19	1869.08	9.45531	0.557845	2.26536	-63.276	3		1.92856
1bkr_gt_crelax_final_perturb_1	1bkr	native_perturb_100	16	1767.07	12.2835	0.301238	0	0	4694.64	4	WCLAFYPCRTARKLADYRFKTSLVLAGRRTMGIVGTCRVEPNSNSEKDTQWMNTEARQRRFNRIKVATMCVLFLQDTTGHCTVPLKPKKYMNDTVVCPGDPLEICFEH	0	0	14	1496.99	9.42728	0.510514	2.91082	-75.0178	4	2.11503	2.04341
1bkr_gt_crelax_final_perturb_10	1bkr	native_perturb_100	14	1650.9	12.7403	0.435656	0.75	0	3732.53	10	CFEIMEEARTFLGHPNMHASWWLTSIYQCNKPIEDCGEVDRPIIDHNSGEFWILAAQGRHKNIMKQTKEANKMYVWNESSYFFQNNSVVTPRVYLRWMECDRGEADSD	0	3	15	1456.83	9.33388	0.527061	2.49304	-117.569	4	1.54149	1.53392
1bkr_gt_crelax_final_perturb_11	1bkr	native_perturb_100	16	2098.41	12.3876	0.391964	0.5	0	6545.61	5	FWLFTGDEMTHKISKMAGLFIVMCPIQWPKCQTECHQVKWGGFDGQCTAGGRDDMYQQDGIHCDTEQWMFFMINRSVNGVVFWDCYLFQNLMEAQCHSAGGVVAKPLR	0	2	15	2215.11	9.79222	0.424489	1.90219	-97.7559	5	1.75292	1.71597
1bkr_gt_crelax_final_perturb_12	1bkr	native_perturb_100	12	1225.39	12.3676	0.489454	0.5	0	4092.69	13	NTFGGIMQRQRNQEIICNSRMVYNTPGICNFGDTIMHQVGREFKMEHCMNNDEQEWTFVRYAVHLGEQKFGVHLEDEPFKLLPNEQHKVRTGLNCNAPQPWEYHYFNS	0	2	8	1354.77	9.43716	0.484804	1.90898	-107.908	6	1.47671	1.53128
1bkr_gt_crelax_final_perturb_13	1bkr	native_perturb_100	17	1929.29	12.3294	0.429871	0.25	0	3574.8	12	YGQFHKDWWDGEKNGMIEYEAVECYIHNCRMLKVDIHDCYRIWPVSGRHLEQKMDDPELIFKCGFQWGVGKCGYYMTASVWFIYNSKPGAVWYVMANAQDMDAKQQFK	0	1	15	1577.6	9.78231	0.401948	2.44084	-76.8775	3	1.72973	1.71534
1bkr_gt_crelax_final_perturb_14	1bkr	native_perturb_100	14	1782.26	12.8863	0.36674	0.25	0	6329.99	11	HQCWRGKHDYRKRAEHKVFHPLTASAQPNKPKWASLWCDQLSVSTASAQYCPSNWAFWCEIFFTEIEQFSMGVWQYDKEYFDSSFQLWAWNAWQTHGHNYIGIWDPTV	0	1	13	1569.23	9.56504	0.485423	2.45741	-99.7603	3	1.58556	1.57062
1bkr_gt_crelax_final_perturb_15	1bkr	native_perturb_100	14	2385.57	13.1286	0.245884	0	0	12035.6	16	DVGNTFYAMRTDFWFRNPAPGFTIFAIKCGFPMTNTIPVRKWMIQFKAFKWPRWDQHFLTSETRDYAAFHAFMLRISFWHAAYTCTAWVYIFMMHQPCQRTQDLIWQW	0	0	16	2537.27	9.46182	0.59156	2.96208	-108.819	5	1.63455	1.62974
1bkr_gt_crelax_final_perturb_16	1bkr	native_perturb_100	10	1382.57	13.6696	0.408588	0.5	0	2540.34	10	DNWVIDECKDRRGAWSLFKFQWVQPRPPCSWMPEMGMEKRRWETALWDNQAINHCKEQPAPKAYCDQCPVGVDCDEGDNMNAECMPGNNNCGCDFQTKSSVLPQVHYH	0	2	11	1314.23	9.85566	0.529516	4.16739	-16.5662	2	1.67907	1.71939
1bkr_gt_crelax_final_perturb_17	1bkr	native_perturb_100	17	1457.03	13.4612	0.505899	0.25	0	6182.97	7	QQKSSMQAMKHPHTVVVHFHQCAQAWWCHHQFIWYSWMKVYMSASNATHMNPMNVVSFQVTPWMTCTQFFCTPFPFGAPYQFCEIQCNLRDGASFNRAAFAHYCNDCS	0	1	17	1307.61	9.86203	0.474817	3.18285	-43.8892	5	1.75508	1.6764
1bkr_gt_crelax_final_perturb_18	1bkr	native_perturb_100	19	1872.22	12.8634	0.431434	0.5	0	8730.97	10	PEMLFQYDCTLEESVMAMGYFIMIPGMVKIDREVQKQRGDNWFVCSDRWTGYYSQESYERMEHWNWHRLTFAATVIWCELADNNCCTIKFCQPWVIKGEHCPAGIWWP	0	2	13	2021.86	9.89044	0.522242	2.0568	223.3	5	2.08064	2.10927
1bkr_gt_crelax_final_perturb_19	1bkr	native_perturb_100	21	1420.31	12.3374	0.35252	0	0	2851.2	11	STLWWEVISMFYHLRMMSKYHEMPVVEVGNQQCNFEVWWFDFAEQPCGYGPYYMSQAITSDMSRPHLCQHRGCNPDQDEKCGRRNKIFQCSHVLYDAPIYTVRNNPFT	0	0	18	1301.77	9.44035	0.53134	2.34429	-91.6167	4	1.76216	1.73703
1bkr_gt_crelax_final_perturb_2	1bkr	native_perturb_100	16	1643.69	12.0682	0.43857	0	0	4889.09	6	NGSMWVYWTEHEHMMPMAITATNGEELFLSCCRVVGCNFNTETSTFILFAFENWWDQCQLGWCKVETNSVMLHDFIYNFKMDFSIFLTRHWDTLLHQMQCEPVWQPVP	0	0	26	1424.8	9.64808	0.560089	2.46221	-125.424	6	2.24169	2.21554
1bkr_gt_crelax_final_perturb_20	1bkr	native_perturb_100	15	1720.03	12.2372	0.458408	0	0	7340.03	13	GDNIACRGQQWMWVAKDFAARTQQMYHSISQMIGGGDREQCPPYVYKYMWPIVEGMWNLFKYYVTCTTFYSKACHRHGICNKNYQHIVTQVYRRLYVKNADEFLNNRT	0	0	12	1759.74	9.77662	0.431991	2.27569	-78.8815	1	1.31164	1.28792
1bkr_gt_crelax_final_perturb_21	1bkr	native_perturb_100	15	1690.41	12.1755	0.393681	0.5	0	4166.54	9	PESWTCYVHMGMLNNMDIWEAADIWAFITLWHHLCAGVIYVRPPTQRSSRHEGWWCTDRPLAGEFPKGKHNLILDAVWVSAVGSNSFIVYMGRKVDTYDWLNSGAPTE	0	2	26	1382.24	9.39009	0.610729	2.35677	-71.6126	3	2.39675	2.38818
1bkr_gt_crelax_final_perturb_22	1bkr	native_perturb_100	17	1416.14	13.3519	0.521498	0.25	0	6286.73	14	AEKHLCPRNKYEDAQCARQSAVTAGYPVMFCNWHLCRVCRRGSNYEHLQNGPDRACDPAWRKKCCICFYIHDDDAIREEHTYIWVYCKFWKTVNDLTHQFFTFNNWSD	0	1	13	1501.17	9.72311	0.403553	2.15671	-138.407	1	1.58964	1.54734
1bkr_gt_crelax_final_perturb_23	1bkr	native_perturb_100	12	1991.71	12.5116	0.436008	0.5	0	6951.84	11	GMTDWNNGKYRGFMCEVTFYCEYRFPHWMRCWYQSCSQAQWHDEYCDLKPIFCDELIQAIPKAQSGKFNITSPLNFYIHMYTLNACIEMSQMRYMKVDASWWREEDWA	0	2	15	2032.01	9.46733	0.552645	3.95074	-92.6794	4	1.92589	1.89319
1bkr_gt_crelax_final_perturb_24	1bkr	native_perturb_100	18	1577.42	13.4804	0.541104	0	0	4840.53	13	RDVCPPTHDDDMKCIELPYVRHPWRRPHTDVIEFCRTSKWECNGTQSYGWRWYRCFKQLPAMFSRMQSTKYRTVGPFKYFLVYACCEDCRGFPLCYWFEGVMWGYIEK	0	0	17	1591.85	9.41377	0.569121	2.64997	-69.9929	7	1.48352	1.5082
1bkr_gt_crelax_final_perturb_25	1bkr	native_perturb_100	13	1481.47	11.9121	0.368824	0.25	0	4311.2	2	HFTSQWFETVWWDQAVTGAIKEYCPSMYKKGVCFGKLEFTSPCYFAVVSGKGEMWKEFPPCDMSPYQMTKMQRDDACWYHQPQSRCMRCHKMTSGSDTCVAFPMTTQF	0	1	16	1395.17	9.77376	0.528368	2.35228	1.79608	1	2.12864	2.08694
1bkr_gt_crelax_final_perturb_26	1bkr	native_perturb_100	18	1612.59	12.4704	0.517438	0	0	4401.53	8	ICSEVFRHPIGCRPGHKNYYRGAMYSLVQNNSWIWTGTEMYSVYGVMPCMIHTMSKEIINQHKEMSAQCLLYENRNHWHHWSYECPFCCMHGKAEPTGLNKLTKGNPQ	0	0	17	1603.54	9.27018	0.46094	2.29192	-73.7808	1	1.49167	1.47898
1bkr_gt_crelax_final_perturb_27	1bkr	native_perturb_100	14	1973.24	12.7849	0.360239	0.5	0	4773.13	11	LEMWKGTTVSKSDFGDMMNAAIGLWRGHPTDQKVDKALVSDQGCWWIRRWNRVPALMPSMQPEYDSTGNISVEPAYQTTYSRSYHMPYESFTACVGWLMYHTNQIDFI	0	2	16	1746.58	9.59949	0.381671	2.32458	-36.8295	2	1.76981	1.74412
1bkr_gt_crelax_final_perturb_28	1bkr	native_perturb_100	15	1351.4	12.0043	0.355287	0	0	3798.79	2	WHTGPRGSTADFCHPTRNVFNAMDCICEPNEQSPLGSPPKAEPETHTRMDENINRRCKESMIRVLPAINGMWPKSGWFGHTPWKNESTIFWPCPLEDLEGQAINLQSY	0	0	19	1153.78	9.37284	0.587378	2.26111	-18.3077	2	1.86666	1.8491
1bkr_gt_crelax_final_perturb_29	1bkr	native_perturb_100	15	1933.58	12.0595	0.472686	0	0	4040.64	4	LGSCAPAKCYFTHIEWEDMWIIGDFAFETMNRAPEWTNPSPLYQYMVDHGMDSHMNFVSMEGAQIGTMKMHEKLQKVTSALFNNKGNYAYKRGWGGQLCWWTCKRKWL	0	0	13	1791.42	9.85082	0.446775	2.50595	-96.7843	7	1.70562	1.716
1bkr_gt_crelax_final_perturb_3	1bkr	native_perturb_100	24	1574.74	12.3931	0.443851	0	0	4139.06	16	PYLVKFMIMGYWECIDIKWTSTTLCKRKKFMHDDDKCMHHEFGCLWQVQICYGVPKLYAMWWFCEPDWTKVCAKICQDIKEHAGKQNSFWTLCDNPFDPPCCFWTPDC	0	0	18	1516.1	9.70418	0.602376	3.09451	-49.9902	6	1.6413	1.66425
1bkr_gt_crelax_final_perturb_30	1bkr	native_perturb_100	15	1108.48	11.9897	0.485692	0.25	0	3623.78	18	CVFPNQCKDPPTGFFFQSGHQHHNMGNQAHWVNIRHEHFEFAVIHGQGHNNYREIGVSKCFWLMIRQPVQDQWCDRYMCVDDREKYHNRTWNENLISMNSMHGGNDYC	0	1	17	1187.18	9.72407	0.551932	2.25701	-82.3193	5	1.7065	1.73527
1bkr_gt_crelax_final_perturb_31	1bkr	native_perturb_100	14	1707.74	12.7681	0.459301	0	0	8509.16	11	RWIVWHWQCRHSSGNHKMFTILRPMLESGCPRQDVNIPDHEIGGHVKFVLALYHNPCMQNMCWHWYRDCLLLSHQFGKSQRWAKHMVGEFRPWGFADMSSNPSLKCGN	0	0	19	1508.44	9.63112	0.457833	1.63728	-68.9122	3	1.74762	1.74478
1bkr_gt_crelax_final_perturb_32	1bkr	native_perturb_100	15	1921.17	12.4217	0.380509	0.25	0	3462.47	6	LHKRPIDIKELRWRCNKNQDQELSSVAVLEAWQKGSVLKGDTNEIVRNLIIAKHIWLCTQHSYWWGGEPRLPRLEAMCVKHVRMFCSMKWNTAWWFDPSGAMGMSAFD	0	1	19	1840.87	9.29085	0.528606	2.54648	-100.609	5	1.76188	1.72416
1bkr_gt_crelax_final_perturb_33	1bkr	native_perturb_100	10	1807.8	12.6429	0.429555	0	0	6067.92	7	WQGTNCQEWFLDWALLYMAHNDKLQMPQGSPNWCNIIIQTMCKVCGMNSYGIDSDMYRIQYDFVELTCTGTNCASMLDIVRSETVQGWIINFITTMEQQYEPQMPDMS	0	0	14	1538.27	9.4845	0.485854	3.06037	-107.174	2	1.60226	1.56567
1bkr_gt_crelax_final_perturb_34	1bkr	native_perturb_100	16	2062.83	11.9243	0.431141	0.5	0	4436.93	11	WMRAMHAPNEMIWLNLLWKMPVMWGTGPPIVSFQPWAVSEVSKMIASTCVGAVDMETYRNHKSRGPLQDISQWHNIPQMNFKNADIHMGAWLVHVCRWEQWCIRYPSY	0	2	17	1820.2	8.92479	0.498994	1.8477	-111.363	9	1.19392	1.15224
1bkr_gt_crelax_final_perturb_35	1bkr	native_perturb_100	19	1605.12	12.1672	0.359825	0.25	0	3153.69	11	MGEPATEMKHEFVYQFHANEEYFATREDITVQNLHHPSVTITGAQPMNKLTDSICRRDSFYTLAVDHQSVWLMAWPQKWRCQHPWWTYSHRMLPSPRLYGLWRPRTVV	0	1	16	1639.19	9.40187	0.489905	2.34589	-92.1816	7	2.09114	2.06056
1bkr_gt_crelax_final_perturb_36	1bkr	native_perturb_100	18	1556.14	12.0932	0.454347	0.25	0	4032.56	9	NKMARCTDFAQTHDEWQWYFGESPVQMDFGNAVWPKGLGRLLTGFSITPMNITPMITNEVPTWWDTQRMISPNFHKNWGKHSNFNSRWFAWRNGFDHREDDRCSRKVF	0	1	10	1646.04	9.58557	0.484132	1.78117	-93.6554	7	1.53662	1.52364
1bkr_gt_crelax_final_perturb_37	1bkr	native_perturb_100	18	1815.34	12.2299	0.403764	0.5	0	6731.3	8	AGGEYMRVVPGWKIGHALEYEDCWYICITPWCIHYKTRMHKQLWHHSQPYFTYALEHNPEFYDDLTVGWTVIPLKIPTPNEQLWPRQNYSRTFYHFTAHACKNGNDAI	0	2	17	1663.8	9.54992	0.484388	2.122	-71.7409	7	1.70898	1.73202
1bkr_gt_crelax_final_perturb_38	1bkr	native_perturb_100	13	1751.63	12.2961	0.306946	0	0	2259.58	5	MNQWQRNGIISDWERETGGATEDSQTNNMDWPTQISPNEDVLNYTAKCLNIDQPCKCHRGLDIHFCLNMPYAFMGVHDIYVMIDDIHCSLIMVGLYGSEQGISKHPQH	0	0	15	1445.06	9.89188	0.497136	2.129	-75.6414	3	1.43906	1.47805
1bkr_gt_crelax_final_perturb_39	1bkr	native_perturb_100	14	1869.44	13.1331	0.458748	0	0	3440.73	8	RFTYYIKCAQFMGFHDWPMEDRSIAMGYMPCAKVNMKFFGESWMRNCVEAENMGYVCGEDIVPYQEGEMNDFFLMVNGQGHDKDREWRGWDDDQFWHISSMILDKQPF	0	0	11	1651.22	9.48506	0.541801	1.86188	-127.439	7	1.53089	1.51363
1bkr_gt_crelax_final_perturb_4	1bkr	native_perturb_100	18	1929.23	12.3444	0.432494	0	0	4238.52	7	WHPQIQQSWIAGFICYDNSSSVEYFNPNMIAVSVQQPQFPNLWKIMIPWRTPMIGAWILPDCPTVARGSKCDQNTDWYIAQRIDTGWLQVDYYLFFNPQPLSTWRDDC	0	0	16	1748.22	9.42561	0.530471	4.24214	-57.2968	5	2.07671	2.08118
1bkr_gt_crelax_final_perturb_40	1bkr	native_perturb_100	14	1966.14	11.7966	0.332924	0.25	0	2175.78	11	GMYWEEVQTRVWYRDDAMCLRKCFDDEQRRTMSQDLPWCAFYVTDEACNHWLDDHECDTMICYMVCKKLHDWPIQEFDHYVSCLVPAPDFHYYFCMDMIAPVNAWDNV	0	1	18	1792.27	9.5157	0.525771	1.98278	-111.358	8	1.20295	1.21212
1bkr_gt_crelax_final_perturb_41	1bkr	native_perturb_100	18	1357.15	12.5544	0.408642	0.25	0	6969.88	11	FQSICCAKPKNGPDPLCGTEEFVTIDRNYYTIKIVCWYENVSNFREMQYRSLIAFNLVLDKIWTCELKNHTTIIRDYRYLIKWNIPNTKSNGGKGKVLHLVRDCMKPA	0	1	20	1205.69	9.34036	0.465294	2.99879	-83.7046	4	1.95172	1.93188
1bkr_gt_crelax_final_perturb_42	1bkr	native_perturb_100	18	2100.34	11.9271	0.48004	0.25	0	3524.15	9	AMNLKFSIPKFKPRYMTVIFTVCLVKYYKADTATYGCDQDFTKFAGAKLGCVRGIQQWSIRDVMLSARNWTFFWPEYEEPKIVSDTIGRVWFYCHWLMAISNQNMPHS	0	1	17	1828.68	9.87188	0.542837	2.96711	-92.6239	6	1.65175	1.62055
1bkr_gt_crelax_final_perturb_43	1bkr	native_perturb_100	16	1905.24	13.3198	0.48671	0.5	0	8460.8	15	GNTDKFYKKRTLEDAFMLEEFQQAGCYLAMSAWFIMDRKFVIYCYACLYPMNRQAYELKFEIIIHYLNEFTRQESNINWTWWSMYSEIQPFWWPCVWYGYIRPEIFPN	0	2	10	1972.05	8.99028	0.488762	2.72869	-158.043	5	1.09362	1.06448
1bkr_gt_crelax_final_perturb_44	1bkr	native_perturb_100	17	1303.05	12.2222	0.444463	0.25	0	2529.82	12	FGFSECETTGSTKHCEPFDMHANAEYMDCFMQAPCIVIQSKWFWNNHDIDNTCSGELFSWRWCLTICQTQCRCITNERPNDAHRLAKNSQLIDWGYHDSSQLDFCPME	0	1	16	1188.88	9.84401	0.466972	2.27452	-29.6018	4	1.48519	1.42126
1bkr_gt_crelax_final_perturb_45	1bkr	native_perturb_100	18	2303.75	12.6362	0.326434	0.25	0	7658.21	5	ATMVFDQIWPQAWEKWYIVMHCAKAIADHIWYVPSMPNIQFCYDWEWNHTAIPWHCTNEIYCNKCWIEQFGNFYAWDFTALFSFCYVGVQDSENYGDWIYVTIQGYHV	0	1	18	2208.86	9.751	0.563826	2.02671	-59.4015	8	2.19811	2.22055
1bkr_gt_crelax_final_perturb_46	1bkr	native_perturb_100	17	1531.62	12.5522	0.392243	0.25	0	5328.53	7	VFVLYMRMIYQMKRRIRCGDLTRKAASGHYHLFWDHLIYCMNSDCCGLVAPENRQQFVKRVHSFGVKDRNYRWKHPFHGSDYGEYGPLSLLQWNQWNQRAVHCGGEWC	0	1	14	1456.56	9.54764	0.466627	2.16905	-148.371	8	1.28769	1.32302
1bkr_gt_crelax_final_perturb_47	1bkr	native_perturb_100	14	1762.68	11.8167	0.407833	0.25	0	3225.04	9	IAYVEIPTCYTCEYICKSADAIVPRHNWGEHKSSFCCFSHYNYHQNEVNKIMNSPEPNLNFDIAQSQNYKTQDEHDSIPENVVHGCNCVAWNGHWAGIMYKQLQNLSV	0	1	17	1688.1	9.74859	0.544611	1.30164	-116.025	5	1.33444	1.33444
1bkr_gt_crelax_final_perturb_48	1bkr	native_perturb_100	16	1906.87	12.0513	0.350318	0	0	3052.61	9	TPWIQYNRCNMKSWCLNPWIAAAVRGCAHVETSSTDATQFEDYAWRQFKWALERVEFNVHSPGEISVCERPWSLDISYYFIVIKNCQLTRYQNKSCNWQHHGLCQKID	0	0	18	1783.13	9.69247	0.519532	1.66794	-95.4125	5	2.22111	2.15478
1bkr_gt_crelax_final_perturb_49	1bkr	native_perturb_100	19	1973.89	12.5375	0.467491	0.25	0	3771.94	9	EGHRAYHVHQHIWSLGIRYWNKHQRGPVYLVFMHWIHLYMRAYPFYMRCYGIEIWLASMIINYSHMTPSTFYELPNADKTSTQHRHMRGGKLYGHKCWTDGMDGGVSQ	0	1	19	1965.45	9.7008	0.405859	3.05999	-77.5136	5	1.31028	1.34412
1bkr_gt_crelax_final_perturb_5	1bkr	native_perturb_100	17	1559.19	12.8192	0.483733	0	0	4472.21	12	GEPTCQNYRTRDLNEWIHKYKVRRAHIHCSLCQWGDYEGTCCYWQHVGLKNWWMWHVVSIDGGCHKTWSIHMHRWNPFRVEDLCVKAMYQDPQLFANQNWSNPHWETL	0	0	12	1443.38	9.53336	0.483408	2.13555	-100.071	5	2.01803	2.01607
1bkr_gt_crelax_final_perturb_6	1bkr	native_perturb_100	16	1479.41	12.5597	0.387747	0.25	0	3588.94	4	FDYQRTTNYTRWIYPHQDRESSKNDPMFCGHFLKNGDNSLPGRNSYTNRNGCRMRRLITRIKCVTAGSICYVIVKEPMEICQNPVHWRGLYDPQVWVKEFTLQKMYRD	0	1	22	1406.24	9.63959	0.432811	2.35557	-82.2125	2	1.58885	1.54442
1bkr_gt_crelax_final_perturb_7	1bkr	native_perturb_100	12	1390.87	13.2865	0.50596	0.25	0	10777.1	10	PGKCLRHSSISSPEFIMLEPTHFDSLQVAMQIMYLRGREWVIMWIQNEFIGEIDEVCTLDDMNEMIMTHIFTVTPRYKPLVWTMHTHRERVNERFCMKHRVMCPWLCR	0	1	13	1533.41	9.40369	0.621688	1.65139	-101.138	7	1.36363	1.34989
1bkr_gt_crelax_final_perturb_8	1bkr	native_perturb_100	12	2003.91	12.0949	0.359719	0.5	0	5067.74	10	RAIYCLTRPAHGAWALAGHMGLGELMIDFLAYIYSCAERNVWADYSKHAHCFAQGFSDDSCQIQSSMWWAFCARSMLAQMDDQWALECWSIPNVMCVKNQRPQRHIQI	0	2	19	1887.21	9.76994	0.538357	2.32156	-101.506	1	1.51633	1.50847
1bkr_gt_crelax_final_perturb_9	1bkr	native_perturb_100	15	1690.21	12.422	0.472308	0.5	0	7556.51	7	SQSPNTTNTPFAKSIGLQGFMAMWPCLKESCPEWFLLMINDVTGMSGQYKYFGCSYFMAMCEVRRQVKWVDVYRELHEHYGPIPLQHPAPQTNCVCFLHDKDDKVYDV	0	2	19	1733.97	9.90592	0.542496	2.43064	-52.3298	7	1.81078	1.79994
1cc8_gt_crelax_final_perturb_0	1cc8	native_perturb_100	3	1205.67	11.9835	0.387312	1	0	1060.33	4	QRWAVAHAAANLLVCPATHSESTFVAHKGVYSICPQYGHWFHSRCTNREVNIRMGWRQADYGLPIHGRDFMG	0	1	6	1244.18	9.9742	0.534768	1.3692	-83.7191	3		1.91013
1cc8_gt_crelax_final_perturb_1	1cc8	native_perturb_100	3	976.605	11.7122	0.529095	0	0	1865.37	8	NKMTLAMPEKDYNPNHGALVIHQKYVFHHWGTLDNIKYDVCFMWTLHFGSQQGASYLARHEVVGNHCTSVGR	0	0	5	1093.7	9.90417	0.560681	1.25727	-87.485	2	1.31635	1.32464
1cc8_gt_crelax_final_perturb_10	1cc8	native_perturb_100	12	1293.6	12.2827	0.476019	1	0	3837.87	7	WAHSFPCMEMPNFMISQRPRWSCIKPIHKCSCNQGMKQWWWLFDRMMPCQNNGLHFPYPFLFRHVQCQLWNM	0	1	8	1378.04	9.66958	0.515827	2.21138	-55.1353	3	1.97907	1.87576
1cc8_gt_crelax_final_perturb_11	1cc8	native_perturb_100	8	1043.32	12.0413	0.415448	0	0	2483.49	5	QSRVDGPGRMPLSLILWVKHTSRTDMPPCTSCVQTCMHSFEHCYILKGYDWGVNNRMMVQIEEIMIHFNCFT	0	0	11	979.39	9.83175	0.577183	1.36562	-96.1014	2	1.97481	1.97775
1cc8_gt_crelax_final_perturb_12	1cc8	native_perturb_100	9	1140.48	11.8765	0.343784	0	0	2195.93	8	GRLTFAETHDPRLYQAQEWEHAQWRYLWKVPDTAFKCRHMPLEPTMFAQPLTRMDACHGETMSVCYFCNVGN	0	0	4	1201.84	9.99734	0.516754	1.33941	-80.3436	3	1.2249	1.20304
1cc8_gt_crelax_final_perturb_13	1cc8	native_perturb_100	5	1217.12	12.1553	0.374708	1	0	1240.48	10	TGSRNCMHHGTRYDWAKPFRHHSAPWVMVEISDNSVCPVKCVWMVYLLHENWLAMKSDLDNGLAKFYWVSWD	0	1	7	1236.5	9.77379	0.599842	1.75888	-100.001	5	1.72065	1.71355
1cc8_gt_crelax_final_perturb_14	1cc8	native_perturb_100	11	970.185	12.575	0.326832	0	0	5332.68	3	CVCEQDNEPKQKNDLFFGPWWGMEPWDTPENYWGPTTCKLAVSGMKRLHFVQYKSGIYVNPKRSDGLQEVDR	0	0	7	952.746	9.83748	0.52298	1.87597	-47.1123	1	2.31273	2.34002
1cc8_gt_crelax_final_perturb_15	1cc8	native_perturb_100	9	1243.58	12.0556	0.400715	1	0	2794.89	3	GGGLVHPCTFIIDIVVIGIKMRYDEEFGAHYNMSVIDIRYGLDPWCRLFMSHYQLIPFQVRPMLHTPCMNES	0	1	14	1332.31	9.54169	0.536226	1.54624	-92.757	0	1.7275	1.71795
1cc8_gt_crelax_final_perturb_16	1cc8	native_perturb_100	5	1313.5	11.8375	0.505447	0	0	6220.99	5	MHHTCNYEGTRPFWTNVQVKEIYSQNLYMCVRWFKVVRAPSDANFCREGKIGVHNELWHMTPWCRESKKTEY	0	0	6	1271.73	9.58148	0.443325	1.23148	-81.0675	2	1.43321	1.43024
1cc8_gt_crelax_final_perturb_17	1cc8	native_perturb_100	4	1241.5	11.8328	0.467094	0	0	2395.54	4	TAMCCLFNTFQFCFMWQQYFACRMALHFRTMYQWDMCNIISGVKMNLLQDCGTYHCNLGITVPAFLAVDWPM	0	0	8	1293.49	10.2139	0.697039	1.10667	58.9546	3	1.61211	1.55885
1cc8_gt_crelax_final_perturb_18	1cc8	native_perturb_100	8	1027.38	12.1594	0.327194	0	0	1538.58	4	ENNAPRKNQFDSWSFKNQQMEWQQYADMMHIMCWVGGGKIPHRDQEVSAFICYCFWRRWFYCCEGGHDNWCG	0	0	7	1006.32	9.82891	0.66977	1.28569	-99.8278	3	1.44319	1.40689
1cc8_gt_crelax_final_perturb_19	1cc8	native_perturb_100	5	1146.67	11.9426	0.404988	0	0	867.086	7	NSLRWSFHCNHQKDYFNEWESEMHRMDSIVGADTFAKWHAACNSMHKQMCWSCLRQNSPASPEGWRQETCWK	0	0	4	1161.98	9.84891	0.565049	1.50314	-84.1192	2	1.97238	1.96688
1cc8_gt_crelax_final_perturb_2	1cc8	native_perturb_100	8	942.059	11.2752	0.524411	1	0	1882.41	8	VFGPRPLTKGQACEVEHGNMLKPSKDRCHCFCTGATFEMNHMVLEKQHSGNFRAFNKWLMNAETLRNTVFLD	0	1	6	853.061	9.28243	0.532846	1.56216	-121.92	2	1.46462	1.47797
1cc8_gt_crelax_final_perturb_20	1cc8	native_perturb_100	7	1655.11	12.1148	0.451904	0	0	3920.27	6	WGHEPLCRIKMEVYGWVQKEGQFKDAGIWYAMIYWKADYYYFMWGHEIPFEDVYVDADYCRCMHLLIWKQGS	0	0	12	1750.37	9.65407	0.574084	1.14176	-105.058	3	1.63797	1.65942
1cc8_gt_crelax_final_perturb_21	1cc8	native_perturb_100	8	1215.68	12.1535	0.257998	0	0	2553.02	5	LIEWPTNMDNPSDHQIHDKPPRHECLHRDMGANTHGNLDYGGPIFTWWVEYHCRLWNMLNECFLWYMEWIAQ	0	0	9	1254.8	9.72656	0.628759	1.3288	-61.4023	2	1.89188	1.82491
1cc8_gt_crelax_final_perturb_22	1cc8	native_perturb_100	5	611.874	12.2353	0.558247	0	0	3068.02	6	GRDGCMRDHRRFIQEHPQLNKHCDYDWPQNQMRRENDPRKANVMYEIMKMQGSCFSSPRMIHQCQSNCTMAS	0	0	7	754.396	9.53786	0.59242	1.83951	-73.4474	2	2.26615	2.20744
1cc8_gt_crelax_final_perturb_23	1cc8	native_perturb_100	7	1449.88	12.2805	0.543748	0	0	1878.79	12	TCMAITNIMPKCYTPFYRMHDRAHFPTWFAFFFLAFFFRHYGCTIREMAKFAQTMAGRFGIQTQWNPAAPWW	0	0	8	1478.25	9.89658	0.492552	1.38948	-90.6391	1	2.29827	2.28376
1cc8_gt_crelax_final_perturb_24	1cc8	native_perturb_100	6	1225.59	12.5656	0.488861	0	0	5871.64	12	GSHHNWDRDINAWPGFMYLIRDLGQEENAVPQPYKIYVHDHCRFCMMFNVLGGCWFWLDCLMYIFNVVNPRF	0	0	7	1310.69	9.58374	0.57751	1.62542	-75.8084	3	1.3396	1.3472
1cc8_gt_crelax_final_perturb_25	1cc8	native_perturb_100	6	715.415	11.7236	0.536702	0	0	2094.37	7	TANHDIYRIEHRYDAHRHPSSETQEPHPSGRFITEQYQKKTCNKVGRDSGQFGRCNDSGMHPVWWATLDRCC	0	0	5	782.149	9.57062	0.469579	1.3069	-47.4032	1	1.92379	1.91045
1cc8_gt_crelax_final_perturb_26	1cc8	native_perturb_100	9	1181.31	12.5165	0.472891	0	0	3646.78	8	SARTAHSCVKGCFMDWFNVQPAAYNSGWAKSCKTFPFFCQQPHWAWPVLWVNQTQFSVMYSHYPCFYDAINE	0	0	13	1360.7	9.67244	0.665591	1.80844	-6.32396	3	1.44858	1.4083
1cc8_gt_crelax_final_perturb_27	1cc8	native_perturb_100	5	969.833	12.3715	0.491256	1	0	2591.62	4	IQGRDGPYQGAKNKNNHIISLMFDWIYSGGEPTARCKFYKGVGPTKTPEQNGCDYIAQNCFQDMMPEINVSI	0	1	8	998.225	9.69752	0.519275	2.15596	-82.4149	4	1.22495	1.28143
1cc8_gt_crelax_final_perturb_28	1cc8	native_perturb_100	6	1220.41	11.2358	0.405302	0	0	850.705	9	RDFMQPLRKDQQVTILDEHFDYTQRHNYQITEKIACLTVQAACRARFYSKYLKIVTLCNTWVSCGRTTAWNA	0	0	8	1237.59	9.84301	0.50034	1.15818	-108.058	3	1.67273	1.83498
1cc8_gt_crelax_final_perturb_29	1cc8	native_perturb_100	5	987.459	11.7632	0.39724	1	0	1825.26	8	FGSFFVHWQIRWISGHPMQVEYCGMAFKSNCNAYPFNQSKRHMEYNVGATNTMVDFRMLSDRQELCCNPESV	0	1	8	935.965	9.49297	0.59053	1.07558	-109.995	6	1.61652	1.49937
1cc8_gt_crelax_final_perturb_3	1cc8	native_perturb_100	6	1208.48	11.7761	0.378455	0	0	1723.9	5	ITMATNMSLIMCDDGRRCIIHHITMSQYCNCPEQCELGGISITSPAHQGYLGPRAVNWHINCAPKCCILYAV	0	0	9	1061.16	9.76401	0.542698	1.46509	-69.2214	4	1.38849	1.35445
1cc8_gt_crelax_final_perturb_30	1cc8	native_perturb_100	6	1062.65	11.8981	0.457885	1	0	3652.69	6	LFEPRHNAQCCTGPAEHWIMKVSDVANEDEYHNGVFCLPSFYFFPKRHPKNACKEDIQYTSYVVKLHGWFIT	0	1	7	1046.93	9.29321	0.710978	1.90015	-96.279	4	1.13238	1.14203
1cc8_gt_crelax_final_perturb_31	1cc8	native_perturb_100	6	1180.4	11.6134	0.404819	0	0	1209.34	1	YHEVAGRGEACCGVMVSDEPPTDCRGIDATALRRYECRCDDSPIASWDWAIFKPETCSGEQCIVGHVHITYM	0	0	9	1115.95	9.77544	0.57737	1.37925	-63.0187	0	1.97269	2.00154
1cc8_gt_crelax_final_perturb_32	1cc8	native_perturb_100	3	1234.34	12.6235	0.528507	0	0	5385.38	12	HSANDGWWTSYEVSNVRFEQRHTMFHSIVEKRVPMGVAAAHPVNICIINGIWRASYWLYTCLHAFWHADEDA	0	0	12	1347.34	9.72097	0.556533	1.39643	-40.5721	4	1.22066	1.20242
1cc8_gt_crelax_final_perturb_33	1cc8	native_perturb_100	6	1229.89	11.8758	0.485692	1	0	909.138	6	DYTDQFCRLQKKIHVFRIVCQACNGWFCHNMGKWFPHQEDIHHIQDIIVKTPHANIVNCLEDHELLLVMFCP	0	1	7	1228.57	9.39367	0.44865	1.12855	-130.623	1	1.47177	1.48483
1cc8_gt_crelax_final_perturb_34	1cc8	native_perturb_100	8	1541.52	12.5282	0.458623	0	0	2494.9	1	VHEPPGGKLTASVLPIWVADMVSMTAVSIINYLGKICQNADYIPYAFCSCKGAVPFQETSEKVHLMWPVECD	0	0	8	1422.67	9.95665	0.478657	1.75647	-55.4722	2	1.84503	1.84258
1cc8_gt_crelax_final_perturb_35	1cc8	native_perturb_100	8	1118.45	12.0016	0.453009	1	0	5057.64	9	CHMQARLYADSAWDHQSVKPREEYMKLMDATIGWVHLYCMAICRNDMKDRSDMRNPMLAIECQGGYDLPMRN	0	1	8	1165.39	9.61565	0.579629	1.32696	-74.8969	1	1.65207	1.70996
1cc8_gt_crelax_final_perturb_36	1cc8	native_perturb_100	4	950.139	11.985	0.467176	1	0	2993.98	7	ELTWRQYHIEAQNRVPSHEDPSAPCFDDTSEWYWYGGWHNRDHMKWRFQYDHRMSYTDKWWPFCWTYHRCRQ	0	1	3	1018.7	9.72273	0.715608	2.01311	-90.8948	4	1.58392	1.57131
1cc8_gt_crelax_final_perturb_37	1cc8	native_perturb_100	6	1529.33	12.2011	0.535359	0	0	1964.66	7	GCLCAFYYLDAYMQAEHWPLKDAMINYNAVHAAIWAPGEWQWWFCYIVKGEMYNLCNTYGMSRARCFTAIFV	0	0	5	1605.77	9.61827	0.674024	1.5163	-119.036	4	1.16134	1.09391
1cc8_gt_crelax_final_perturb_38	1cc8	native_perturb_100	9	1211.45	11.6808	0.554791	0	0	1922.22	8	FPSPCMTSEERVFTREFQEDIHMPEFQGCETKPNFGNARGYVSTKPVWECMMCLQIVSYFVQAETCYQMTFA	0	0	12	1295.97	9.80115	0.569837	1.28504	-87.4589	1	1.43448	1.47443
1cc8_gt_crelax_final_perturb_39	1cc8	native_perturb_100	7	1345.9	11.9845	0.42921	0	0	1370.25	6	KAMFDAAKGSYTSGVKYCQGGESDYANYAKVDVQAWRDWWWVFEAMVFRSGSCVNWHSDQIEAHNWDLQMCV	0	0	6	1395.38	9.89218	0.592752	1.56352	-89.6263	0	1.56837	1.5274
1cc8_gt_crelax_final_perturb_4	1cc8	native_perturb_100	9	1292.05	12.0111	0.361854	0	0	4100.8	5	QVSQNGISEDSLIVKVLFRWDKPLREIKINGMPTVATYRVTSQGQHIWPIMVVCKEWGLQCIYDYCTALIRS	0	0	13	1435.05	9.72359	0.512483	1.27371	-78.5999	4	1.78553	1.76163
1cc8_gt_crelax_final_perturb_40	1cc8	native_perturb_100	5	1241.49	12.062	0.340631	0	0	4207.55	8	SSGREQSTWKKIMHNTDVHYTVLKFNMAKWFDWTYHDECGYFCDHWLWHGLDNSHRAPSLVQSQMSAPQYWF	0	0	6	1317.68	9.66721	0.603269	2.12125	-88.7793	3	1.60903	1.54201
1cc8_gt_crelax_final_perturb_41	1cc8	native_perturb_100	5	1281.86	11.9349	0.481662	0	0	1449.37	9	GNLIATDSHKYIIRMKQCMEDDMHDMLQHVCTDTFMYMYGQNAKIQWMAEIATDMPAGGTLHTDGTLCAHGG	0	0	5	1330.74	9.7943	0.518085	1.25514	-110.289	1	1.80336	1.75795
1cc8_gt_crelax_final_perturb_42	1cc8	native_perturb_100	6	1372.27	12.442	0.545799	0	0	5667.53	7	NVYGMFDQGQWKKFFVVNTRFQCDAAWDHLPSCEMEFRECFVARLREIYEMHIVGYWQEHEKLRRGYKLQIK	0	0	9	1418.26	9.63094	0.487271	1.41917	-81.661	5	1.98199	1.98158
1cc8_gt_crelax_final_perturb_43	1cc8	native_perturb_100	7	1169.45	11.629	0.369175	0	0	2373.38	3	QYGQFEADMCWILAWDLLSQCHYAIEYPQSANGVKCFVMSDFMTISMDGRYVCKQVSDNWPQVHRIHHPMRF	0	0	11	1152.07	9.40661	0.616902	1.51169	-89.0253	3	1.40449	1.47636
1cc8_gt_crelax_final_perturb_44	1cc8	native_perturb_100	5	1020.63	12.2959	0.409487	1	0	2104.49	3	QMHVSSCEIMECAEGKGFNYLYHANDDQGVCAWMQGKPWKIIGQSCGDLWTNRAKCSIDILPEPDKGWNGLS	0	1	3	886.727	9.87526	0.444131	1.47927	-81.5334	4	2.09363	2.15005
1cc8_gt_crelax_final_perturb_45	1cc8	native_perturb_100	4	1157.87	12.5475	0.513365	0	0	3680.21	9	FYANWCHCDGAQPWYSRKMWPAMTCPPIRFCYQHLECYNQNCDYENHFGFQCNCLTWDKGWFQDAFDTWYTC	0	0	8	1312.58	10.0298	0.594374	2.46698	-61.9909	3	1.7048	1.66965
1cc8_gt_crelax_final_perturb_46	1cc8	native_perturb_100	6	1157.86	11.8561	0.334475	0	0	972.968	8	WHQNNDRSGTRDKPWERHDDEHLNHNWWDGMMWRWTHCMSPIKNRGMMSEICTLEDWMCHFDNQPWLYRIWG	0	0	7	1079.5	10.2265	0.576889	1.11541	-49.3645	2	1.30488	1.33564
1cc8_gt_crelax_final_perturb_47	1cc8	native_perturb_100	8	1212.94	12.6358	0.485596	0	0	2101.63	6	IQDMTPPICHCRFHDDGCSIEIWFQHVHWAFTWHKIVDHAINAMRCLHPYYCVCFPCNGSHSEPDATKTSGS	0	0	13	1174.93	9.6359	0.675737	1.29626	-72.4361	5	2.68264	2.73581
1cc8_gt_crelax_final_perturb_48	1cc8	native_perturb_100	4	1115.55	11.5383	0.369385	0	0	1230.75	4	KDYTVPNNMEMGHKPLVHKMSMLHTVSYMDAWCGALFIASNMCTEPISRCGLQYCRSWGVYDNSPPFYQMSQ	0	0	11	1106.27	9.74312	0.499206	1.88284	-141.754	1	1.42608	1.45661
1cc8_gt_crelax_final_perturb_49	1cc8	native_perturb_100	7	1108.01	11.4956	0.326215	0	0	1478.28	3	GDQRNTMGQPWKNTIHQVFEIVYPMIQERELSAMVPTWPQHEGCVAKKSDWSNIYIYISFWPIWDTCVIMEK	0	0	9	1069.88	9.57473	0.452679	1.84743	-91.7478	0	1.20433	1.19947
1cc8_gt_crelax_final_perturb_5	1cc8	native_perturb_100	4	1141.18	12.6803	0.49136	0	0	4375.68	6	WNPDKKKPALLCCQWHMGWIYPWCYFQCKHGCMDERLEPQDFMLCISYAFCFVSDFKICTFWEGNWWCDDKI	0	0	8	1144.6	9.80732	0.572527	1.24241	-95.7932	2	1.67501	1.75751
1cc8_gt_crelax_final_perturb_6	1cc8	native_perturb_100	5	1192.47	11.9142	0.307485	0	0	1753.41	4	SRVIQRMNFLFVYLYQKVNVQWQAPLDSFVWEEARMPAHHTPPHVAHSCTYTATNWLCCHMRDFCPIRERFG	0	0	7	1330.39	9.69116	0.467037	1.31796	-85.7799	4	1.68845	1.73765
1cc8_gt_crelax_final_perturb_7	1cc8	native_perturb_100	7	1031.47	12.213	0.374619	0	0	3844.83	6	THVPWSRLRRILLTWLAWCSWQLFEERFLLKSNDTHNMYNSDRIGPSCLSWQGMPCRMFWCYEMCPMRIRCN	0	0	10	1191.14	9.72822	0.564784	1.63583	-92.1783	3	2.04167	2.08768
1cc8_gt_crelax_final_perturb_8	1cc8	native_perturb_100	5	1349.6	11.5966	0.47233	0	0	2304.68	4	YTMRPVLEMEIKMWYLHRWRFMQCSPTHLHGSAYSWAENHHHGTRTSYMIQTTPKIVAQLLNECLGWCPDAH	0	0	10	1269.22	9.91939	0.555527	1.54388	-86.7652	1	1.48547	1.48075
1cc8_gt_crelax_final_perturb_9	1cc8	native_perturb_100	3	1253.33	13.0942	0.495524	0	0	4625.76	9	RGWGMWIERAMTRMLENQTYYWTMYYIVGYWCNPKRECQLDHEIRLRYGFCGCSSRVEWNIWAWCCELMFDA	0	0	6	1390.47	9.90111	0.489434	0.993227	-99.2551	3	1.70628	1.69777
3mx7_gt_crelax_final_perturb_0	3mx7	native_perturb_100	8	1585.72	12.5537	0.453605	0	0	4360.68	10	AGEWAYATLKFPMHIRNWCLGIWRVPLLPHGLFCQQSTVDDWLNKNWIQMFKAGIFHSSESWDDCPTGRMQEIQRYKQTSCTKMEKGIGQ	0	0	12	1342	9.72907	0.671919	1.68116	-61.7727	3		2.01377
3mx7_gt_crelax_final_perturb_1	3mx7	native_perturb_100	10	1936.04	11.804	0.525632	0	0	2381.05	6	ALQKLSKTFHTTVRHWLEYSKDRKLPMAQGAPTEYVILIDGPKECPHQHRYSLATMKLMTDAVNEDYLFNPHTGMAFHMWDRTAVYCHFF	0	0	7	1898.25	9.75097	0.494496	1.50481	-101.098	3	1.88777	1.90391
3mx7_gt_crelax_final_perturb_10	3mx7	native_perturb_100	6	1580.5	12.213	0.559458	0	0	3406.39	10	HHKQGLTAMWYRLYPPYNDHRYVAKGMHRDEAWIQNHIKLVWTINYAVMSYDLELFTNKSHVTDPHECLYMCCGIAFMFPVHCMEQMRTH	0	0	8	1546.55	9.73933	0.707106	1.80582	-126.458	8	2.36721	2.28462
3mx7_gt_crelax_final_perturb_11	3mx7	native_perturb_100	8	1603.33	12.8025	0.573658	0	0	5221.13	11	YGPAQQNLVQPSNFWHMGWCYCQAFDEDVYPGQLVMQVPPKCCYVKYMKFDCITDQRPEWCWDNYYRFNKGELFGCGVKVSIELHKFAPS	0	0	8	1500.45	9.62949	0.541098	1.69583	-45.0816	7	1.3534	1.3278
3mx7_gt_crelax_final_perturb_12	3mx7	native_perturb_100	2	1213.24	13.1932	0.388878	0	0	3042.17	9	QAAACLSKQYRIWPIHNNHAVMNSMDNFGCGHHMFEVMRTGYYFKEQIIECYSNRNKPGCSYKWAQAMGLRLNSGDNHGQSHDCHCHGPG	0	0	4	1172.8	9.93491	0.56939	2.07707	-94.4077	5	1.85522	1.85662
3mx7_gt_crelax_final_perturb_13	3mx7	native_perturb_100	7	1700.32	12.1742	0.450801	0	0	2489.79	5	SPSQQYPCHPKFYMLIDHGMGKPMMSVCNYMCKKAAARNFSEDPLGWENRLSGQHKQHMAITSEHVTMDCWMRFFRCADASYWRNGYYFF	0	0	4	1531.1	9.66688	0.525493	2.30301	-76.1482	2	2.2068	2.25893
3mx7_gt_crelax_final_perturb_14	3mx7	native_perturb_100	9	1723.75	12.0056	0.510229	0	0	2608.7	7	IGFINDCSMDSPQRDFYYQNMISVKFTAWVPKNRAMTKLVWSAPWKSEHWWILCEITLDCGGGRLQVGRFYLVMFGGSAVLADEDETSHQ	0	0	10	1648.79	9.40443	0.535874	1.87283	-97.5418	2	1.33988	1.36524
3mx7_gt_crelax_final_perturb_15	3mx7	native_perturb_100	5	1306.1	12.1134	0.515512	0	0	4067.45	7	GGHSDIFEEQQWTRMRDLRMPCNDYAPNPSKDHSSCNFTDPDRHSRRTYSVAKWNLMRMIPCLGQDLARLDKVVMWTSHNGAARWDLDEH	0	0	13	1165.38	10.0555	0.534355	2.01695	-33.6638	3	1.99078	2.02128
3mx7_gt_crelax_final_perturb_16	3mx7	native_perturb_100	8	1897.74	12.3761	0.4963	0	0	2678.89	11	AFLTPCAYSYTQWKQWQWHSRIVVDINLMKMTEDRCAPNTTSSDLVENGQNWWARWAYNQAQESLCTALRPIRVWHEHCCSFALNQIFNY	0	0	13	1758.02	9.57652	0.542369	2.06233	-100.925	7	2.22007	2.3881
3mx7_gt_crelax_final_perturb_17	3mx7	native_perturb_100	13	1698.26	12.2045	0.483995	0	0	3030.64	5	QFQQLCGVENIFMQSCIQVCIAWLWWYDIVDTQMQSVMCMEMIYYHRRNMLHRIICVREMNGDSSPAVRFDDQDEHIFTKLFAPGFACMK	0	0	7	1673.37	9.57804	0.548698	1.7949	-96.8524	4	2.68508	2.64693
3mx7_gt_crelax_final_perturb_18	3mx7	native_perturb_100	9	1959.34	12.2867	0.398713	0	0	7036.83	5	QDFTIGALTAIFQWHWFVTFCTFHYRGADEGRCRHTQMIFYTFDPRHWLVIKMMPAYMPNATLQAHFWYRAWAWATRPWSPQFTAPISFK	0	0	9	2040.54	9.3093	0.674108	3.09187	-103.341	3	1.3443	1.30788
3mx7_gt_crelax_final_perturb_19	3mx7	native_perturb_100	7	1512.48	12.6419	0.429358	0	0	4652.62	8	ICWGQGSSNNQADRTPNPFTYAPDMSEFVYCWSDFVYGCMVQIFYSECQLRNWNACQEGEACSKAIMGPLYALRLDHFIIPMCSPDVQES	0	0	8	1246.65	10.0203	0.609223	2.22259	-117.024	1	2.22901	2.23741
3mx7_gt_crelax_final_perturb_2	3mx7	native_perturb_100	7	2032.58	12.7522	0.429434	0	0	6665.96	4	DWPSLNQEAMFVFIPLIYDKGQANHGRPCVCSPTLNSNVFYPAMYITAAKYAKEQSDCLLCDDIFEFPRPEERPLYHYACQFIYFSWVWA	0	0	5	1956.66	9.89851	0.531237	2.75275	-76.3501	2	1.85581	1.88788
3mx7_gt_crelax_final_perturb_20	3mx7	native_perturb_100	7	1616.72	13.0108	0.434363	0	0	4606.32	8	WLRSETWCNWESHRFAWYVHEVNRYYVKFMTNRYMEQLHKWLSHSHCGGWHLIKKSEKSHETFMDDAKTYGCAPEIDGNMQPMTRGDRAL	0	0	9	1589.47	9.89457	0.54538	2.03172	-76.5756	3	2.2513	2.186
3mx7_gt_crelax_final_perturb_21	3mx7	native_perturb_100	4	1699.96	13.7368	0.483558	0	0	5277.06	14	LAAKDTPFMFGTMHWENHLVECANKDKPWMSQCCVMQWWHTNQSYSWRGKMYYHWIFSYPGPWLEAAIDWKLPISWNREKYTQWPACGSF	0	0	5	2293.12	9.52823	0.58549	12.1539	25.4986	1	1.32862	1.29384
3mx7_gt_crelax_final_perturb_22	3mx7	native_perturb_100	8	1686.53	12.3741	0.51867	0	0	3724.89	15	SEEMQPPFCNHRATQLDEEPHQDTCWDYNWRYKRAKLLWCINIADKIARSMHLCKMTDRTASVNYTRTLWAYAKGRKEVYQRQFIVQNFP	0	0	10	1602.12	9.59411	0.668494	1.41539	-95.8185	2	1.92528	2.06725
3mx7_gt_crelax_final_perturb_23	3mx7	native_perturb_100	9	1312.7	12.4853	0.433736	0	0	3244.42	7	GESKCNRSTCSPNAHGMMWREIAEMMIMLCFRAQQHNVNRCFAPHTAEEAEIPYGIFRVTEHGELQRLFGDLWWVWKESDVFNIRPDEHD	0	0	6	1342.7	9.76082	0.460314	2.37905	-92.7739	5	2.31011	2.32634
3mx7_gt_crelax_final_perturb_24	3mx7	native_perturb_100	6	1752.55	12.1351	0.414114	0	0	3852.13	10	IGYDMTYQNQKKFAHRKYKAVCMQPSTCIQKDQLNASYKYWVVFYYFIIARFRWMIHHNVHCEFVQNTRRHPCYDILYRCNQWEGGLVNV	0	0	3	1684.89	9.54854	0.470637	1.72595	-104.072	3	2.04537	2.10045
3mx7_gt_crelax_final_perturb_25	3mx7	native_perturb_100	7	1731.51	13.1376	0.552059	0	0	5351.67	9	TYMFLKLPWIMDQNTDDLLLHGGYMWLPTQHFRFWKVSFLSITIFVDEQFYVGSVHQHWSEICAMECNCEHSRFEADECFQDKIVDIWKP	0	0	11	1598.5	9.96781	0.523909	1.79384	-20.4101	2	1.50534	1.4832
3mx7_gt_crelax_final_perturb_26	3mx7	native_perturb_100	8	1529.19	12.5934	0.498949	0	0	7115.91	7	KVQDRKNAEIMIGVYNCEVHVACFDYHEHTWLKIISLNALLRPDLGSGTKGFSRRPRILAVAMWMVEPHLVEYKDRVGGWFSHAIYHRWK	0	0	9	1571.45	9.7685	0.552013	2.02478	-108.757	1	1.5215	1.5323
3mx7_gt_crelax_final_perturb_27	3mx7	native_perturb_100	4	1591.56	12.5099	0.536922	0	0	6645.91	14	ADMHGQGEFQHVLRYMEQRRGGVFVCMNQSIGTRWSMNIYPISQNTLYWNIWFEKRVCMRKMPSFGTHKWFSLTVWRMITFCSPPHDFEG	0	0	9	1659.31	9.59259	0.566472	1.98459	-86.4104	0	1.8574	1.9117
3mx7_gt_crelax_final_perturb_28	3mx7	native_perturb_100	8	2134.31	13.1649	0.542745	0	0	8206.21	7	CYTYDMYDYPNFQCFHDIFYAINACYEWNMHCSCIIDGMRKSGMPMEEPTMLQWIIAPMVGLMFFDHANMAYYYWWQHQDGLHQFPVVEI	0	0	10	2050.65	9.80081	0.627752	1.95079	-38.2505	4	2.28696	2.13235
3mx7_gt_crelax_final_perturb_29	3mx7	native_perturb_100	9	1762.95	12.4392	0.484524	0	0	6216.54	9	TINDQYMGGADEQWLARFASSGCAKQFQQAMCFMWPNVCNDRKCGYYSKYYACWRKINYYNNEAYLKHCGIPGIEIESCPFFLIATCEVL	0	0	7	1634.78	9.66492	0.584923	1.77416	99.4302	4	2.24557	2.2809
3mx7_gt_crelax_final_perturb_3	3mx7	native_perturb_100	5	1877.83	12.8039	0.402629	0	0	3758.28	3	FIISEIECVDVVNGIARCDISANQKWRYISGLEPGTLIQQTHWAHLAGQQRRKLDTVLPMNCDMWSYQDLLPVKWQVSVTPVTYCEMAEG	0	0	9	1610.31	9.79393	0.661247	1.70869	23.8659	1	1.25747	1.26319
3mx7_gt_crelax_final_perturb_31	3mx7	native_perturb_100	14	1960.14	13.1118	0.586757	0	0	4086.6	10	VYHEKQMPECEQQPYRSENPMDKSVCIPSPTWDYIASRWHWGVHYNRWPYTKWGCCQLKPREPFMMWFKYTVYSCSAEYTMVIDNEICAF	0	0	10	1879.66	10.0668	0.646042	12.6052	58.5199	0	1.46198	1.46253
3mx7_gt_crelax_final_perturb_32	3mx7	native_perturb_100	9	1712.34	12.443	0.534496	0	0	5539.9	9	PYQNNSLIMSCWACADDIQYRIRTRYWQMWHYQPRTNWFFDSQSSYWFHFIYRPDPQLQMVVIACVPTKSPMDHEIDLFVNWSGDTVSLK	0	0	7	1743.44	9.17835	0.540304	1.37815	-115.03	2	1.2098	1.26784
3mx7_gt_crelax_final_perturb_33	3mx7	native_perturb_100	8	1726.94	12.5104	0.365823	0	0	3680.54	8	ARMEGLGARPEMKCFGWFHLNNLEQSWFSYENRNWVNAWWDWADKVDIWRVNKKIEQVRIAEYFVGANRQHQVCIYIQILRQDSMVMCKF	0	0	10	1658.42	9.49941	0.617045	2.63052	-72.2312	8	1.48832	1.49849
3mx7_gt_crelax_final_perturb_34	3mx7	native_perturb_100	7	1808.9	12.1352	0.586594	0	0	4820.19	9	HNIFASDYTNTEVTATYGCYCFRKQQQHICDQTWYICPTGWIMMDKLVLLTDHAQMSGCHFFVAYYYLICWFASFKFFVVWMPQPWITRF	0	0	8	1720.56	9.77767	0.703187	1.60655	-66.5062	9	0.419627	2.06808
3mx7_gt_crelax_final_perturb_35	3mx7	native_perturb_100	10	1587.47	12.9896	0.538902	0	0	4153.34	10	KHIMRWWPACYCPSCFINKNANGFQGIQTWWFIMVHTRWHLHYMLHRGNVDKDCPTKEIMDIVDFYQHPVLVCEEHLRWSPAQFNFIYMS	0	0	11	1471.01	9.917	0.576708	1.56784	-76.8705	5	1.92536	1.83869
3mx7_gt_crelax_final_perturb_36	3mx7	native_perturb_100	7	1509.53	12.6231	0.45302	0	0	6037.13	10	VIPVRHPTILFRKTYDCCTRTFENGNIMGNEHGTHWWPPENTRYKSHANVDIYPRDIPWIPIIWFEVMCWRYEDVKWNSQLHEENQVDVT	0	0	11	1241.85	9.62114	0.648539	1.70405	-66.1868	5	1.32049	1.25088
3mx7_gt_crelax_final_perturb_37	3mx7	native_perturb_100	9	1168.41	11.914	0.515677	0	0	3263.77	16	PPWVITGYNNSWNPYYQHNMMVRNQARTVACSCHQISTTNGAGRRIIKKFPLEADIFEDPGFTIWQRLEELSYFHPHCHLSQTQEHMPET	0	0	8	1077.6	9.6223	0.567668	2.23611	-74.1911	4	1.65876	1.69282
3mx7_gt_crelax_final_perturb_38	3mx7	native_perturb_100	7	1996.8	12.0269	0.377046	0	0	3179.86	8	RVPGRMWDWRPQVLKSNENARWTLWIWSCMGPWETQLWHHVRCGKESKKSDGSHGAALMFARLMKMCNLLYFDNAGKEIFQVALWPADLT	0	0	16	1881.68	9.79858	0.511896	2.88108	-62.0213	2	2.49596	2.51287
3mx7_gt_crelax_final_perturb_39	3mx7	native_perturb_100	12	1368.97	11.9344	0.525222	0	0	3572.86	6	TERFLIIEMAGSITHCIMGSPKMCGNDKQQLKSTHKGSSRGSSFPLFQESETNGKDQECAHDLWWFNQVMMIQHFPFQHRRIHFWSQWMH	0	0	11	1249.86	9.63244	0.49497	1.68568	-78.3381	2	1.75285	1.77296
3mx7_gt_crelax_final_perturb_4	3mx7	native_perturb_100	8	1255.3	12.5279	0.55381	0	0	6262.2	10	FECDIRKVNCDMGCKFWMMFQHPYHHKHWLQNEIMMVWMLEHCTIESWGWIVSIMFIHPRGGGMGLYPCARCNLSVRLKMFGYFDKNRGQ	0	0	10	1141.58	9.94397	0.625907	2.99052	-64.7706	4	1.5479	1.48218
3mx7_gt_crelax_final_perturb_40	3mx7	native_perturb_100	4	1642.71	11.948	0.431702	0	0	4117.17	8	FLLHEIKGVDNKWMEDKWWPCQKDACHKRVSCEEPFEWVNCNWGKPEHEDCDIQWTSHFMITSLKEPAPGRWGQATNQYVFRHNKQAQWI	0	0	8	1706.67	9.75599	0.553996	2.40554	-68.5791	0	1.30737	1.29184
3mx7_gt_crelax_final_perturb_41	3mx7	native_perturb_100	7	2034.34	12.2856	0.52158	0	0	3161.31	7	QPADNSYHCWVMYEAWNCAIERPLNFLVLIKKWIYWMVKSKYWFNLHIQHWPCYDMVLEPMCTQSTYIVTQYVGNFLHNNTGQSDFNVGI	0	0	16	2227.26	9.65487	0.48584	4.85579	-40.5411	0	1.94073	1.95911
3mx7_gt_crelax_final_perturb_42	3mx7	native_perturb_100	4	1708.72	12.4678	0.558973	0	0	4623.12	14	TLEDHEGELIGDLSNGFSKRWLECPMPHTTFGKASTQSDEHQTSGRLWTYLCYEDRLMIWFHIKTCWYPLTLLHHSQYNMDVTVGTFNVA	0	0	5	1582.02	9.66394	0.565377	1.94641	-87.4938	1	1.42359	1.44106
3mx7_gt_crelax_final_perturb_43	3mx7	native_perturb_100	3	1400.78	11.959	0.501302	0	0	2024.03	9	KAAQGRLTWEERAVMGDWKLSDFNPVLYRWGTDLRSLHDPYNIQSYASDSSHQIKPKHHNWCSQNRSTPGKMHKIHEQMLMSEQFFNIIH	0	0	9	1424.13	9.25043	0.513243	1.11001	-99.6554	6	2.05628	2.06474
3mx7_gt_crelax_final_perturb_44	3mx7	native_perturb_100	10	1661.92	13.1463	0.56859	0	0	5848.33	10	YRHIWKTDRQVKVETHQSPTAGYQSAWWHWPHGGQPMDPGFPKNIIRPDISLDYNKYWIQSQDKWWPMGHVFEHAHCCHNYPIMYQMRER	0	0	16	1444.68	9.41675	0.571474	3.98295	-2.929	4	1.59142	1.54746
3mx7_gt_crelax_final_perturb_45	3mx7	native_perturb_100	5	1241.38	12.9761	0.52466	0	0	5782.24	5	QNQVGIIINLTIIHQKFHMYMAGEHKPDESLESSFLCDSDGNSADNMHPQRQNPTDWEIMIFKSPHHCGWVTIGQDDYIRDVNITICYEC	0	0	7	965.524	9.90934	0.574661	2.45553	-57.6742	1	1.39368	1.39196
3mx7_gt_crelax_final_perturb_46	3mx7	native_perturb_100	7	1397.89	12.0869	0.443362	0	0	4866.23	2	EIFVPSICLIEWMNTEGERAMFTYWFQAQEDLAMMLFKPGDNHYEPCCHSDPRSWQVQKPYEMDCPFKVHVEWGCVCKTCMQDFRTPNGQ	0	0	11	1328.78	9.72275	0.684977	2.31136	-87.2086	2	1.51435	1.47174
3mx7_gt_crelax_final_perturb_47	3mx7	native_perturb_100	7	1600.53	12.4778	0.547966	0	0	4959.15	9	CFGMDHIHFKFVTWQHFNVDIHYTAHIATYFAPSSQQPQKSGDVTVRTERWNDEMFRWYWHYPRMYFMLNTDRHGMCCSDFFKHVWEPFH	0	0	10	1634.28	9.45168	0.643833	2.07018	-104.801	3	1.64247	1.61292
3mx7_gt_crelax_final_perturb_48	3mx7	native_perturb_100	7	1392.46	12.4479	0.47956	0	0	5394.61	10	TVKMMCRCRFVCQLENTVCIAVAPCKMYWSDWETWWGNTATHCCPNLTDFWIWHTPAKMCNDTETEHWWSFCYWIKMCPTKHNPECVMQK	0	0	11	1186.21	9.75907	0.650908	2.07815	-87.1918	9	1.41036	1.39991
3mx7_gt_crelax_final_perturb_49	3mx7	native_perturb_100	3	2116.85	12.2289	0.472533	0	0	7643.7	1	YVRRMMYAFISVTHSQGVRSGNKDAARIPPRLGKFKSDPSAPLFCLPAWAPKYLDMYNKVFARRRWQGGLAVPHAWAYSPMGMARTRGEY	0	0	11	2116.97	9.21941	0.516912	4.63677	-47.9699	2	1.79995	1.86046
3mx7_gt_crelax_final_perturb_5	3mx7	native_perturb_100	13	1958.86	13.677	0.398078	0	0	9812.04	6	TVVFMYLPWIYIQWTPQCQATDINPWFQGQSPAQRNYWGNNIINAMWSDYYCKPPTQWWPDISQVPLCIRVMPFDKDAVLQASPHGFQSC	0	0	8	2091.91	9.58034	0.558103	6.0649	-82.233	0	1.80189	1.73068
3mx7_gt_crelax_final_perturb_6	3mx7	native_perturb_100	4	1809.72	12.9263	0.53178	0	0	4464.35	8	VVRVLSSTWTHFQFWECAVQATARWSCEFWTGWGQNHWSSHHIPHNQHAKIWDYRTIYKCVTEHAMDIRGWMDIWFQCKFTKMDNSLNVL	0	0	6	1729.73	9.60086	0.572319	1.4618	-88.3309	3	1.66488	1.71848
3mx7_gt_crelax_final_perturb_7	3mx7	native_perturb_100	7	1855.01	12.5481	0.550214	0	0	3485.22	11	ISFQFSCCPSMMPCNGDFTVWPINWQARAIGFWKREVFCAEGYQCYHPWTRCFYTEPFIYYYVGEGQYDKFRLSMNWDMTEEMRPNLTCW	0	0	10	1739.39	9.85781	0.44743	1.75265	-44.3205	1	1.26459	1.26606
3mx7_gt_crelax_final_perturb_8	3mx7	native_perturb_100	6	1916.79	12.7497	0.37266	0	0	9674.94	7	VQMAPPMGFWLAYMPFMPPRDMPACFRIYGRHMWCKDFPEVNLPINITQCCMFAMILPMPEERWPLCRMCLVPFALNATKMMLTHDGYHG	0	0	9	1978.24	9.21824	0.661962	7.22764	-17.1545	1	2.0465	2.12027
3mx7_gt_crelax_final_perturb_9	3mx7	native_perturb_100	7	1920.79	12.5742	0.474672	0	0	7230.55	15	AAFTSLHRAFSRVETICEDLTHKYDDHIHDKELSWSDMMQNFNSAICSAKHKIVFRHSRFWSHGQICIISMEYTMHRKMKLLYNFNYVWC	0	0	6	1913.51	9.85788	0.562606	1.30132	-91.4899	6	2.20068	2.19665
1acf_gt_crelax_final_perturb_0	1acf	native_perturb_25	11	1212.16	11.1543	0.592509	0.75	0	8217.5	7	KWWIYWDTNLVGQLCVTQAAILGLLRNTCRPSAGFAFTPAQATTNLGAYNNADAIRAGGLDHAGVHYVTLRADDSSISAKKGSSGVNTVKTSKLFLVGPQYEKIQPGTAAFPVEKKADYLIGQGF	0.752	3	19	1224.85	8.91246	0.631595	1.35091	-280.22	4		1.67524
1acf_gt_crelax_final_perturb_1	1acf	native_perturb_25	8	1281.99	10.9834	0.691738	0.5	0	2500.7	5	SWQVQIDTKLVHAMAVTDAVGLGLPGNTWATSAGFAVHHAQGTTLAGVFNNADAIRAGGFDLAGVHYHTLHSDDRSMYMKKRSGGVINVKESKAILVGQYQEKIQFGTIANVVEKLAFYLIVRDF	0.752	2	8	1184.74	8.76542	0.702571	0.784474	-287.806	6	0.375144	1.12637
1acf_gt_crelax_final_perturb_10	1acf	native_perturb_25	9	1339.88	10.5257	0.631868	1	0	2051.92	8	SGQTYEDANMVGTSAVHFAEILRLMCNIWATSAFFAVTLAQSTTLAGITNNADGIIASGPDLAGVRYVTLRADKRSIYGKKGSSGVITVKTSKAITVGVYQEKIQPYTAQGVVEKLDDYLICQTF	0.752	4	10	1344.93	8.70176	0.622172	0.89483	-281.521	4	0.41569	1.68222
1acf_gt_crelax_final_perturb_11	1acf	native_perturb_25	13	1106.35	10.4279	0.594111	0.75	0	5973.98	9	WWITYVDTNQVGTGAVRQAIINSDGGQIWARSAGFAVTPAQGTTLAFAFNNADAIRAGGCDHAGQHYNTLRHDDRSPYWKKGSPNVITVITSKAIIVGNYNEKKQPATAANVVEKYQDYNIGQGW	0.752	3	14	1237.79	8.78529	0.640874	1.05785	-274.462	10	0.421353	1.48483
1acf_gt_crelax_final_perturb_12	1acf	native_perturb_25	7	1032.93	9.80807	0.620593	1	0	802.206	2	DWQYYVDHNLVGTIAVTYAAILGYWGNTAATCDGFAVTPYQGTTLAGAFNDADAIRAGGFDLASVCYLTGRTQDRSFYGKKGSSGVITVITSKCNLVAVYPWNIQPGTARNVVEKTCDYSIGEGF	0.752	4	10	976.083	8.88283	0.638182	1.20279	-306.187	3	0.382985	1.32492
1acf_gt_crelax_final_perturb_13	1acf	native_perturb_25	6	878.217	10.9687	0.530533	1	0	1697.01	3	SQQWYVDTELAITGAVTQAAIKGLDTWTNATSAGFAVTSRQGTTLAGAFKNADNCSHGQFDAAGVHYVPTRADDRSIYVHGGSSGVITVRTSKAFLSGVSNEKIFPGTADNVVEKWADYLIFQGF	0.752	4	14	890.346	8.85566	0.740582	1.07427	-314.089	2	0.358819	1.34407
1acf_gt_crelax_final_perturb_14	1acf	native_perturb_25	8	944.683	11.4111	0.596546	1	0	5306.05	7	SWQHYSEDVLAWTRAWTQAAIWSRDDNTWATSSGAALTPAQGTELAGAFNNADAIRAGGFDLNGGHYVTLREDDRSIYGKKGSPGVCHCKTWKAADVLVYNEKIDPGTAANVVEKLADYLIGRHF	0.752	4	12	981.839	8.68463	0.674929	1.2616	-294.143	6	0.379461	0.772804
1acf_gt_crelax_final_perturb_15	1acf	native_perturb_25	7	1082.53	10.0877	0.610838	1	0	4007.38	1	SRQNYWDPILVGTRAVTQKAILGLNGNTWAGSAGFSVTFAQGTTLAGASKNADYIRNWGFALAGVTYVTLRADDVSIYGKKGSSMVITVKTSKAITMGRYNEKIQPGRASNVVKSIATYLDGFGF	0.752	4	6	1083.22	8.49686	0.601113	1.15987	-302.411	4	0.328782	1.01634
1acf_gt_crelax_final_perturb_16	1acf	native_perturb_25	8	1277.13	10.1516	0.52251	1	0	5744.13	3	SWKTYWDTNWVGTGWVDCAAILGLDGNTWETSAGQCVTPAQGVTLAGAFNNWDAERAGGEELAGVHYVNPRADDNLIYGKWMASGVITVKTSKAASTGVKYEYIQPGTAANVMEPLKDYLIGQGL	0.752	4	15	1211.25	8.80558	0.616826	1.3556	-262.821	3	0.334212	1.19566
1acf_gt_crelax_final_perturb_17	1acf	native_perturb_25	14	1266.19	11.9869	0.574012	0.75	0	1097.85	5	FWQGYVRTNLTGFGYVTQAAILGLSPNTWATFAGFTVTPAQSTMPQGAFNNADAIMAGGIKVAQVHYVTKRADARSIYGKKGSVGVSQVKTSSGILVGKYNLKIQPGTCANVVEKLADKMIGQGF	0.752	3	13	1145.34	8.72439	0.611701	0.976793	-234.904	2	0.366527	1.19447
1acf_gt_crelax_final_perturb_18	1acf	native_perturb_25	16	1207.79	12.043	0.613469	0.5	0	4203.41	4	SWQNYVYTNLVGTGAPSQAAILDLDNMKWATSAGWIVHHAQGTTLAGVFNNADAIRALGADLAGYHYVTTRAKSRSIYGKKGSSKVITVKIPKAILFEVYNFKIQSATPDNLVEKLADYLIQQGF	0.752	2	13	1237.77	8.66438	0.588822	1.12624	-308.799	1	0.301297	1.06147
1acf_gt_crelax_final_perturb_19	1acf	native_perturb_25	9	1130.79	11.6497	0.629744	1	0	5213.54	9	DWQTYVDKNLQGCGLVTQAWIQDYDDNTWATSAGFAVTPAQGTTLAGEMVNEDAIRIGGFYRAGVVYHTLRADDRSIYCKWGSLGKIWVFFSKAILVGVYNEKISPGTAANNVEKLADYLTHQGK	0.752	4	15	1290.21	8.56731	0.612768	1.80905	-317.03	2	0.377345	1.03294
1acf_gt_crelax_final_perturb_2	1acf	native_perturb_25	9	1144.63	10.0936	0.611054	0.75	0	1603.28	3	SWQTYVFTNLVGTGAVTQKANLDVDSNTFAPMHGFAVTPAQGDTLRLAFINADATRAGGGDSACLHYQTLRAAAASIYGKKGSSGVITVKTSRAILVSVFNEDIQSGTARPVVEKLADYLIEQGF	0.752	3	17	1078.18	8.61506	0.647393	1.12458	-288.983	3	0.362508	1.48015
1acf_gt_crelax_final_perturb_20	1acf	native_perturb_25	9	1189.69	11.8753	0.60985	1	0	4146.51	5	SVQTYVDHNLVGTAAVTEAAILRLDGNTWNISAGFAVTPAQTTTLQGCRRNANAIRYGGFDLAGAHSVTLRLCVRSIYPKKGSIFPCTVKTSKAILVGVHNEKTHPGTATNVGEKLPDYLIGQGI	0.752	4	14	1172.07	8.62983	0.612567	1.21933	-275.914	4	0.450148	1.04414
1acf_gt_crelax_final_perturb_21	1acf	native_perturb_25	9	1110.71	12.1736	0.663719	1	0	5715.53	9	SFQTKVDTNLMGTGIVMQEAILGLDYNTWATSCGFAATRAQGSTDAGAENNADAIRAGGFDGAGIHYVTLRADDMSIYIKKGCSGMITPWQSKAIWVGVQNAKIQPQTAHWVVEGAWDYLIGQGF	0.752	4	10	1139.91	8.84876	0.594114	1.32273	-283.552	4	0.350492	1.10236
1acf_gt_crelax_final_perturb_22	1acf	native_perturb_25	6	1597.5	10.339	0.593303	0.75	0	2083.44	7	IWQTYVDTILDGTGAVTQAPNLQLAGVWVATSAVFAVTPAQLTILAGAFNNASAIRAGGGDLARVHGYTLRADDRCIYGKKGSSGVITCKNSKAKLMGANYEKIQPGTASWVVEKLAYYLMGQGW	0.752	3	15	1580.47	9.03156	0.586283	1.41044	-264.505	5	0.375155	0.910246
1acf_gt_crelax_final_perturb_23	1acf	native_perturb_25	7	922.99	10.5496	0.653933	1	0	5142.17	16	SWQTYVWTNLVGKGMVTQLANFGLTGNMEATSAGFQVTPEQGTTLAGIFNNASADRAGGFDLLGCHYVTLRADPRSIFYKYGKHGVINPKHSKARLQGVYNEKIAPGTSTNVVEKLADYEIGQGF	0.752	4	10	1007.21	8.77229	0.621047	1.22903	-290.142	7	0.349499	1.32837
1acf_gt_crelax_final_perturb_24	1acf	native_perturb_25	8	1194.99	10.3628	0.572246	1	0	3805.75	5	SWQTYVDTTLVKEEGSTAAAISGLDGETWAVSADFACTPEQGVTLNGAFNNADAIRAGGFDLAVVHYVTLRACDRMNGGFKGSSGVITVYTSKGMLVHCYNEKFQPGTAANLVEKLADYLIEQLT	0.752	4	7	1114.9	8.6905	0.661202	1.22279	-297.22	3	0.397502	1.10965
1acf_gt_crelax_final_perturb_25	1acf	native_perturb_25	8	1516.92	10.1802	0.620914	1	0	3243.84	4	SWQTYVHTNLVGTGAVTWAAILDLDGNTIKHSAGFAVQPAQQTTLNGAFVNADAIRIGGFDLQGVIYFRLMADDRSIYGWGFNSSVPTCCTSKMILVGVYNEAWQPATEANVVEKLANYLIGNGF	0.752	4	12	1528.8	8.88569	0.541388	1.07685	-304.803	2	0.363527	1.04522
1acf_gt_crelax_final_perturb_26	1acf	native_perturb_25	9	1502.17	10.8002	0.685097	0.5	0	2540.95	9	MQQTTVDTNEVGTGKHTQMAIKGLDGMTWAYSAERWLHPAQGTTLAGAFNNADKVRFEGFDLAGVHYVTLNADDYSIYGKKMSSWVITTATSKAILVGVYGEKIMFGAAANVVEKLADYGIAQGF	0.752	2	12	1512.01	8.69993	0.579411	1.36539	-303.242	5	0.520633	1.11287
1acf_gt_crelax_final_perturb_27	1acf	native_perturb_25	9	1373.66	10.7578	0.605804	1	0	1605.81	11	SNQTYVLTNLQGLGDVTQAADLGLDGDTNATRAGFNVMPAQRTVLAGAKNNADAWRAAPEDLAFVHYVTLRADIRSIHQKKGSSGNITVKTRKAIVVGVYNEHIQPNTAAAVHEKLADYLIGQMS	0.752	4	13	1232.68	8.53182	0.657226	0.876436	-218.301	7	0.385895	1.22235
1acf_gt_crelax_final_perturb_28	1acf	native_perturb_25	9	1103.31	10.1707	0.64164	0.5	0	3170.56	7	YPSQYVDGNLVGTGAVTDAAIGELDGNTPATSAGFAVRHNSGVTLWGPFNNADAERAGGFDKQGVHYVTLKADDRSIIGKKGSSGVITVKTRKAIMVIMYNMKIQNGTDANVVIKLADYLIGPGV	0.752	2	15	1098.21	8.83168	0.630409	1.17088	-278.795	4	0.502512	1.42946
1acf_gt_crelax_final_perturb_29	1acf	native_perturb_25	12	1378.25	10.3422	0.600456	0.75	0	4669.03	4	EWQTYVDTNLVIIGAITQAAILGLDGNTWEDSAGFTVTPKQGTTLAGKFLNADAIRAGLFDLAGNHLVTLRADDRQWYGKKGSSQVITVKTSDAIEVGVWTVGPVPGYPAFVVEKLASYPIGQVH	0.752	3	13	1656.73	8.75837	0.555471	1.6932	-218.101	0	0.370144	1.20437
1acf_gt_crelax_final_perturb_3	1acf	native_perturb_25	12	1033.11	10.6981	0.712475	0.75	0	3728.35	5	SWQTYVDTNLVGTGATIKADCMGLIGNPDATSNGFAVCRAQWTTLAGKFCNMDTIRANKFDLAIVHYVTLSADDRSIYGKNGSSGYITPKTSKAYLVGRWVEPIQPKTAANVVEKKADYLIGQGF	0.752	3	16	1159.39	8.6524	0.728469	1.24311	-267.603	5	0.361375	1.07009
1acf_gt_crelax_final_perturb_30	1acf	native_perturb_25	9	1043.64	9.94641	0.524911	0.75	0	3436.68	8	SWLNYVDTNLTGFGDATQAAILRLDGTARATSEGFAVTQAQGTTMAGAAHGADAIRAGGCGLIGVMAVTLNADDRFIYGKKNSSGVITVKTSKQILNYVYNETIQPGTRENVKEKLADYLIGQGF	0.752	3	7	959.716	8.29081	0.662735	1.26407	-301.728	6	0.395736	1.09529
1acf_gt_crelax_final_perturb_31	1acf	native_perturb_25	7	1316.09	12.7284	0.638965	1	0	3661.01	7	SWSTPVDTHRVGTGAVTQAAILGNDHNTWATSAGMAVTPAQGTTLAEAFNNAENSRAAPFDHCMKHYYTFRADARSIYAKKYSSGVITVKTSSAITVHVYNVMIQPGTAFNVVEKLADYVIHKGF	0.752	4	14	1178.62	8.51217	0.633308	1.15785	-217.209	8	0.402182	1.12846
1acf_gt_crelax_final_perturb_32	1acf	native_perturb_25	8	1157.19	11.9889	0.594547	0.5	0	2543.14	9	SLQTYVDTNLEGTWAVMQASALELDWNTWALSAQFAVGPAQGTTKAGAFNVADWTRAGRFDLQGHKYVALAADDRSMYGKKGDSGVITWKTSKRISVGVYNEKIQRGTAANVSCSLADYNIGQGF	0.752	2	9	1109.77	8.77164	0.634639	1.08465	-286.448	6	0.409431	1.34753
1acf_gt_crelax_final_perturb_33	1acf	native_perturb_25	14	1369.04	10.5205	0.647219	0.5	0	2910.8	5	SWQTYNGTNLVECGAWTQPYIHGLPGNTWATSAYFAVFTAVGTTLTGWFWNADALTYFGFTLAGVHGVRLNAVDRSIYGKKGSLGVYTVKTSKAILVGVYNEKAQRGTACNIVEKLADYLIGQGF	0.752	2	9	1371.37	8.81649	0.658355	1.06555	-270.515	3	0.433365	1.21518
1acf_gt_crelax_final_perturb_34	1acf	native_perturb_25	9	1235.89	10.3996	0.588142	0.5	0	3877.55	9	LWQTYVDTNLLGTGAVTQAAIHFLDYNRWATSAGFAVEPAMGTTLAGAHNNADAIRAGGFDLAGNHTVTLNIDTPSIYGKKGSSAVIHVKPDKAILSGHHNDTIAKATAARVQEKQTDYLIGQGF	0.752	2	12	1336.08	8.77644	0.588329	1.06788	-294.767	5	0.390431	1.10778
1acf_gt_crelax_final_perturb_35	1acf	native_perturb_25	10	1297.15	9.71358	0.538175	1	0	593.836	4	SWRTYVWTNLVGTGAVTEAAILKLDGNTWPTNLGFAVTYAQGQTLAYAFSNALAIRVGGVSVCGVCYVTLRADDRSIGGKKGSIGHIHGAQSNAILVGHYNKKIQPGQAANVVYKLALYLIGQGF	0.752	4	16	1228.18	8.5961	0.691725	0.924421	-306.221	5	0.387828	0.872472
1acf_gt_crelax_final_perturb_36	1acf	native_perturb_25	9	1109.04	10.6805	0.649979	1	0	2643.97	3	SWTATVDNNLEGTGAVCQVDILGTKGNTWATSAGFAVTPVQGTTLAELFNNADKWRAGGFDLAGECYVIHRADDLSIYTKKVSSTVICVKTSWAIPVGSDWEKIQPGTCANVVEKLADYLIIQGF	0.752	4	11	1129.05	8.76686	0.563866	1.00872	-284.689	3	0.331276	1.04884
1acf_gt_crelax_final_perturb_37	1acf	native_perturb_25	5	1463.48	10.1305	0.611888	1	0	1680.27	8	SWQTYVLVLLVITGAVAQAAHEGWDGNTAATSAEFAVTPACWTTYAVAFNNADAIRAGGIDTAGVEYKTLRLDDRSIYGKRGSDGVIGVKTSKAILVGVYNEKPQPFVAANNCMKLADWLIGQYQ	0.752	4	14	1515.66	8.89851	0.630477	1.09514	-303.605	3	0.316253	0.976377
1acf_gt_crelax_final_perturb_38	1acf	native_perturb_25	8	1211.13	10.102	0.591844	0.75	0	3794.23	5	SWQTYVDWVLMGAGCVTQAQILGRDGVTFFTNAEFAVGPAQGTTLAGAFNNADAARAGGFDLAGDHSATLRADDRSAYGKKGDLGTITVKTSFAIGVRVYNEKIQYQTDQNVVERLADYRIGQGQ	0.752	3	11	1187.39	8.86174	0.686807	1.22241	-290.659	8	0.356205	0.974132
1acf_gt_crelax_final_perturb_39	1acf	native_perturb_25	9	1318.7	9.92084	0.604208	1	0	1757.63	5	SWQHYVDTTLVGIQEVTQAAIMGLFGNRWFTSNGHAVTRAQQTTLFGAFENADAIRAGGFDLAGVHYVTLLADDRSQLGKKGSQGVATVMTSKAGLVGVYNLKIQPFTAASVLESLADGLICQYM	0.752	4	10	1246.45	8.638	0.642882	1.13157	-304.896	3	0.410876	1.17938
1acf_gt_crelax_final_perturb_4	1acf	native_perturb_25	9	1308.35	11.8952	0.550259	0.5	0	6468.47	6	IKQTYFDVNLVGNYAVTQPNIFGLDSNTWATSAGFAVTPAQGTISAFFHNNADTIRAGIFDLAGVHYITLRADDRSVYMKKGSSGVSTLKFSCAILVPHYHEKIQMGLAHNVVEKLADYLIGQGM	0.752	2	15	1311.44	8.76191	0.666441	1.60763	-275.083	2	0.43038	1.21369
1acf_gt_crelax_final_perturb_40	1acf	native_perturb_25	7	1273.16	9.76943	0.558702	1	0	1312.06	4	SWQTYQWPNLLGSGAVTSAAILGLDGNTWENSAGFFVTPAQGTTLAIAKNNFDAIRQGGFDLANEHYSTLHADLRSIYGKWGSSGIKTVKTSKAILFGVYNKKNWPGTFAYVAEKLADYLIAQAM	0.752	4	17	1139.29	8.78384	0.630903	1.27077	-286.781	5	0.382316	1.246
1acf_gt_crelax_final_perturb_41	1acf	native_perturb_25	8	934.633	10.7493	0.609817	0.75	0	4314.61	6	TCQSYVRTNLVFTGAVTQAAILSLDGNHWATSPGFAVVSAEGTTLYGAANNAWRIRADGRDLAGVGYGTLNADDRSIYKKKGSSIVIMVQTSKAILVGVYYEKIQPGTAANQVWKLKDNLINRGF	0.752	3	8	1047.16	8.97803	0.61588	1.2046	-313.345	3	0.380337	1.28639
1acf_gt_crelax_final_perturb_42	1acf	native_perturb_25	8	1204.97	9.81284	0.566809	1	0	1699.48	6	SWQWYVDTNLVYTETITQAAILGIDGWTWATKAVHAVTKAQGTTLYRASCPADAIRFGGFDEAGGHYVTLRADDFTIPSKSGSTGVITRKTNKSILVGVYNEKEQPGTAMNVVEKLADYLIGRGF	0.752	4	9	1067.58	8.41818	0.640987	1.24818	-299.338	3	0.427546	1.3873
1acf_gt_crelax_final_perturb_43	1acf	native_perturb_25	8	1174.85	10.6162	0.665517	1	0	2833.39	6	TWQTYEDTNLDGTGAVTQAAILGLVGETWATSHEFAITPAIGTTLCGAFSNADAIRAMGIDLWHVHYVTERAGDYPIYGCKGSSYLITVKTIEAILVGVYNEKIQPGTVANVWEFLADYGVGNGV	0.752	4	18	1170.63	8.83624	0.644631	1.47386	-284.679	5	0.324795	1.13629
1acf_gt_crelax_final_perturb_44	1acf	native_perturb_25	8	876.83	10.1674	0.633758	0.75	0	3095.03	9	SKNTYVFTNLVGVHARTQAAILPDDGNARATSAGFAVRPWQGTTLAGAENQADAIRGGGFDDPFVHDQTLRADDDSQYGKKGSSGVIKFCTSKWCLVGVYNEKIQPGTAAEVVEKEADYSIGQGI	0.752	3	8	833.748	8.77032	0.565939	0.983877	-288.646	7	0.401491	1.34338
1acf_gt_crelax_final_perturb_45	1acf	native_perturb_25	9	1631.24	11.3147	0.601546	1	0	4500.31	8	SWQAYVDTNLVGTGKVTVAAWRGLDGQTWATSAGYWVTPACGTTLAGGQNNAMAILAFGFDTAMVHYVTLSADDRSIVRKNGYTGVIFVKTWKAIPVVVYNEKIQPATAMNVVEKLADYLINQLA	0.752	4	15	1608.19	8.6441	0.654129	1.24556	-309.909	8	0.364682	1.07941
1acf_gt_crelax_final_perturb_46	1acf	native_perturb_25	7	1180.55	10.1989	0.575701	0.75	0	4233.4	7	SWQTYADTLLVGWGAMTQFAILILDGNTWAPSRGFAVTPAYGTTLAGAFQKAQNIRAPGFDLAHKKYVTLRTDWRIIYGWKGSSCRWTRKTSKAILVGVQNEKIQPAFAANVVEKCAVYLNGQGF	0.752	3	9	1241.16	8.6293	0.667091	1.12655	-308.689	4	0.401171	0.832873
1acf_gt_crelax_final_perturb_47	1acf	native_perturb_25	8	1110.84	9.13623	0.679649	0.75	0	1785.4	8	SWQTYVDTCLVGTGRGTQNAILSLDGNTLATSAWFAVTPAQGTTRIRIFNNADCIRAGGFDVAQVPYVNQREDDRYIYGKMGSSAVICVRTSKAILVGVRNEKIQFGTAATVVENYADYTIGFGI	0.752	3	8	1225.62	8.59371	0.595596	1.16018	-324.485	2	0.432079	1.32612
1acf_gt_crelax_final_perturb_48	1acf	native_perturb_25	9	863.853	10.0039	0.636359	1	0	3392.27	6	SWQTYYTTNLVLTGAVMPAAILQLDGATWATSKGFAVTPHVGDTLARAFNNADYHRAGIFMLADVHYVTERADDRSIYGRKGSSGVITNWTQKAWLVGPYNERIQPGTASNVMPKLADILKTQGF	0.752	4	14	932.342	8.65302	0.586597	1.31595	-258.083	2	0.302679	0.836526
1acf_gt_crelax_final_perturb_49	1acf	native_perturb_25	9	1166.41	9.92334	0.555048	0.5	0	2314.7	8	QWQTYHDTFLVGTGAVTQHAILMLDGNTYDTSKGFKVTPAQGTCLANAFVNADAIEFGTADLPGCHYVNLRAADRSIHGAKWSSGVRTDKTSKAITVGVYNEKIMHGTAANVCGKLADYLICQGF	0.752	2	15	1064.56	8.67049	0.617648	1.12888	-284.388	5	0.368407	1.04498
1acf_gt_crelax_final_perturb_5	1acf	native_perturb_25	5	1215.8	10.5452	0.557558	1	0	6932.06	11	SWQTYWDTNLVGTVAHTFAAHFWEDGNFWATSAGAGVTPAQGNEKAGAFHNADAPRACFFDLAGVHRVTWRAALRWIYGKKGSSGVITVKVSKADLVGVYNEKSEPGSQANVVEKLATYLIGQRF	0.752	4	11	1126.88	9.0095	0.659719	1.19449	-233.371	9	0.398012	1.20099
1acf_gt_crelax_final_perturb_6	1acf	native_perturb_25	9	1079.68	11.1361	0.631231	1	0	3227.92	5	SQQFNVDIVNVITGIVTQAADLGLDKNTTSTSRGFAVMPAQGTIYAGAFNNDNAIRRGGFMHAGVHKVTLRYDDRRIYGKKGSSGVITVKTSYVICQGVYNEKIQPGTAARVVEKLADYLILQDF	0.752	4	10	1230.73	8.72462	0.59869	1.08812	-300.314	3	0.347544	1.18258
1acf_gt_crelax_final_perturb_7	1acf	native_perturb_25	9	1174.82	9.81785	0.69003	0.75	0	1404.93	7	SWQTYVDSNNVGTGTVTQAAILGLDGNTWATGAGFFVTPFIGTTLAGDFNCAKAIRKFGFDKVGVHYVTFNAGDRSIYGKKLSPGVHTFSTFKAISVGVYQEKIDPGTKADVVEKLADYPIGGGR	0.752	3	11	1141.37	8.7982	0.63163	1.05652	-226.746	2	0.343319	1.24528
1acf_gt_crelax_final_perturb_8	1acf	native_perturb_25	9	1030.98	11.1452	0.558057	0.75	0	5504.01	2	SWQTSVDTNFVGTGAVTQAAGLQLDDFFVATLAGFAVTPSQGTILAGAFNNQDLIRAGIFDLAGVPYYTLRADDRSIMGKYGSSGKITFKGSKFPLVGVYNEKPQTHTWANVVEKLADQIIGQRL	0.752	3	13	964.248	8.40214	0.625796	1.14719	-269.528	2	0.394421	1.06827
1acf_gt_crelax_final_perturb_9	1acf	native_perturb_25	14	1056.81	11.1391	0.56592	0.5	0	2885.49	2	WQQTIVDTNGVRTGIVTQEANCGLDQNTNAWLAEFAVTPLQGTLLAHAFNNADAIRAGGFDVPGVHYPTLRADDRSIYGKKGSSGVITVKTSKACLLGVYCEKILGRTPATVYEKLADYWIKQGF	0.752	2	9	1049.25	8.53966	0.561624	1.19514	-281.182	1	0.553674	1.31861
1bkr_gt_crelax_final_perturb_0	1bkr	native_perturb_25	14	1411.89	8.96813	0.654379	0.75	0	387.956	3	HSLNDALLLWCAMCPAFYPNVYIFGFTEIWFDGMAHLALIHKHRQDLIHFDKLKPSNPHYNLENNFNLAEQHLGLTKLLDPEDLSVDHPDEFSIGTFVVTKYYYFSKM	0.75	3	14	1406.4	8.39517	0.673684	1.16406	-250.317	5	0.215149	0.909845
1bkr_gt_crelax_final_perturb_1	1bkr	native_perturb_25	14	1090.63	9.17262	0.626961	0.75	0	1151.19	3	KSAKDALLLWCQMKTMGYDNVNYGNTTTSWRDGMAFWALIRKHRPDLIDPDKLNKQNVHYTLAAAFNGAEQNLGRNKLLDIEDISVDFPREGSIKTYVKTFYHPASKM	0.75	3	11	1035.3	8.43081	0.619938	1.1849	-250.97	2	0.261999	0.655732
1bkr_gt_crelax_final_perturb_10	1bkr	native_perturb_25	16	1352.27	10.7304	0.655421	1	0	3865.24	4	KSAKDSLLPMCQMETLWYPYFTDHNFYCSWRDCMAFNALTHRHRPDLIDFDKLKKSNQHYNLQNAFNLAEQHTGLWWVLDPEDIPVDWMDEKMIITYVATYYTYFSWM	0.75	4	14	1202.93	8.80601	0.617806	1.92869	-237.695	3	0.276349	0.832163
1bkr_gt_crelax_final_perturb_11	1bkr	native_perturb_25	14	1211.65	9.4265	0.636462	0.5	0	1486.55	3	KSAKDALLLWCQMKTEGYPNQNITYFTTNWRDGRAFIALIHKHRPDMIDFDILKPSNGGYNLKNAANNAEQHLDLTKLLDQEDYSGKHMMEALIITYVVTYAKYFSQM	0.75	2	16	1105.53	8.7287	0.574973	0.984031	-274.563	1	0.256761	0.939754
1bkr_gt_crelax_final_perturb_12	1bkr	native_perturb_25	9	1502.17	10.2195	0.558059	1	0	2456.21	3	KYAYFALKLWCQMKSAGNQSVVIHNFTFSWRDNMAFNALIKPHHPDHIDFDKLTKSNAHYNLHNAILLKEQHLGGIILLQPVDISVDHFDEKSIITYVVTYYHTFSKM	0.75	4	15	1396.57	8.47016	0.563447	1.67473	-239.739	4	0.301209	1.20261
1bkr_gt_crelax_final_perturb_13	1bkr	native_perturb_25	9	1136.52	9.37065	0.563384	1	0	626.367	3	KSAPDASLLWCQSKTAGYLNVIIHNFTTKERDGMAFNSLIDKHRPSVIDFDKLKCSNAHYNLQNAANSAEQHGGLTMMLDAEWIRPDHPDWKPIITPVVTYTHYGSSM	0.75	4	14	959.802	8.66191	0.560809	1.19725	-189.862	2	0.312642	1.29594
1bkr_gt_crelax_final_perturb_14	1bkr	native_perturb_25	15	1332.78	9.26574	0.55259	0.75	0	1006.3	3	KSAKDALELWCQMKTAGYPNVTIYNINTSWIDGMRFNALFHCVRPDLSDFDLLNKSNANYTAWNAFNLAEQHLGDTKLLAYEHINTDHPDEKTIIAYAVTYYHMFSKM	0.75	3	14	1243.91	8.64896	0.552205	1.11439	-250.414	6	0.229838	0.783581
1bkr_gt_crelax_final_perturb_15	1bkr	native_perturb_25	16	1281.11	11.6272	0.547068	0.25	0	5092.36	6	KSAKDNFLLWCQMKTQGKPNVNIHFTTTSWRDWMAFNYAIHKHRPILIDFDKDKKLNAIYNHQNAFMVAEQSLCLTKDLYYEDMVVDHPEEKSPITYVVTQYHYFMKM	0.75	1	14	1267.01	8.36379	0.539065	1.02183	-238.231	6	0.278703	1.33634
1bkr_gt_crelax_final_perturb_16	1bkr	native_perturb_25	12	1121.82	9.48232	0.668724	1	0	3422.73	6	KSAKDAQLHWCQMKRFGYPFVRIHNFTCSWEDGMAFNALIIKHRKDLIDFDKHKKSPAHYNTQNQFHLAEQHLGLDKTRDIEDYSVGYPDEKSILTQVVMYYYYFNKM	0.75	4	12	1093.14	8.68828	0.574293	0.94966	-245.01	3	0.266018	0.676967
1bkr_gt_crelax_final_perturb_17	1bkr	native_perturb_25	11	988.036	9.75638	0.54075	0.75	0	1878.05	6	KFKFDGLFEWCQMITAGYANVNIHNFTTSWRDGMALNHSMHKHRPDLTDFDKLPKSNGSYMLQNARSLCEQHTGLTKNLDPEDISVDHSREKWTITYVHTYYHYFSKM	0.75	3	11	900.334	8.68113	0.579526	0.874812	-254.811	2	0.301581	0.870699
1bkr_gt_crelax_final_perturb_18	1bkr	native_perturb_25	12	1345.57	9.07481	0.641395	1	0	351.771	1	KSAKDALLLWCQMKNAGYYNVNIHNFFTSWREGMAFNAKIAKHRPDLMDFINLKKSNAHYNLQNAFNRNEHHLELCKLLDTEDGAVDHPDAKSIQTTVHTGAWYFISI	0.75	4	11	1198.13	8.75187	0.571619	0.873682	-264.087	4	0.298802	1.10871
1bkr_gt_crelax_final_perturb_19	1bkr	native_perturb_25	16	1092.72	10.3063	0.567044	0.75	0	2825.09	10	KSAKDALLLPCQMLTAGYPKVNISNLKHSWRDISAPCANIHKHRPDLHIFDKLKKSNNHYQRQNCFVSAEQHLGLTKFLDPHDYSVDHPHEKNIITYAVTYYCYFSKM	0.75	3	17	868.167	8.57874	0.568488	1.44603	-236.168	3	0.263494	0.791322
1bkr_gt_crelax_final_perturb_2	1bkr	native_perturb_25	17	1075.24	12.5002	0.563008	1	0	3083.58	7	KSHKDILILWCQMKTAGVPNVRVHSRTTSWRDPMRFNWLIHRHRPDLIDFEKLTKSNAHANSQNMYNLCEQHNGLTKLLHPEDISVDVPDEKSIIRYYVTYYHYFMMA	0.75	4	18	1140.04	8.42631	0.599904	1.61561	-157.767	3	0.283668	0.814381
1bkr_gt_crelax_final_perturb_20	1bkr	native_perturb_25	15	1097.85	10.9253	0.545563	0.75	0	2007.51	7	KSAKDAALNWIQMRTEGYVNHNIHNFGTSWRDDMAFNSLWHKHCPDLHDVDKLKKSNFHTNLQNEFNLAEAHSLLTKLLDPRDISEDHIFEKSINTYVVTYYHTYSKM	0.75	3	12	1105.6	8.60664	0.585237	1.61137	-251.291	7	0.277502	0.855643
1bkr_gt_crelax_final_perturb_21	1bkr	native_perturb_25	13	1186.19	9.48672	0.524954	0.75	0	1015.61	4	KSAKDALLLWAQMKTAGYPVVNIHNFTYSWPDGMAMNVLIHKHRPWLIDFDKLAHSNAKYHCQNAFNQAEQHHGTTKKLEPHDISVDHPQIKSIETYVPNDYPYRSMM	0.75	3	13	1128.18	8.59221	0.603528	1.0214	-202.02	3	0.291674	1.04339
1bkr_gt_crelax_final_perturb_22	1bkr	native_perturb_25	9	993.149	9.57638	0.649953	0.75	0	748.585	5	KSAKLALLLWCQMSEAGYPNVNSRNHTTSWRTGMAFKALPHHHYPDLIDFDKLKKSNAHYNLCVAFNLAEQHCGDTKLNMPEDIFHDHFHEKSIITYVVPYCHFFASH	0.75	3	15	891.909	8.68218	0.598843	1.4542	-219.478	4	0.266152	0.679254
1bkr_gt_crelax_final_perturb_23	1bkr	native_perturb_25	11	1266.06	9.04825	0.662234	0.75	0	64.1915	1	KRAKVALLLWVQMYTFGYPSVNNHNFTQSWQDGMAFTALIHKPDPDLVDFLDLKLSNAHYNLHNAFNLAEQHMGCTKLLPAEDISVKHPCEKCIITYMVTYYTYFSQM	0.75	3	12	1179.45	8.27814	0.572256	0.933034	-261.428	1	0.260156	0.709849
1bkr_gt_crelax_final_perturb_24	1bkr	native_perturb_25	12	1270.61	10.4885	0.605507	1	0	1970.02	5	KSAKQAFLLWFQMKTAGYANGNSHNFTTSWRDMKAFNRGICKQRPDLIDQQKLHHSNAHYNLQNAFNLAEIHLGLTNLLDIEDISVDSPDVKSIIWYVITYDWYFSVN	0.75	4	11	1281.22	8.53149	0.611509	1.37772	-269.278	2	0.27262	0.727524
1bkr_gt_crelax_final_perturb_25	1bkr	native_perturb_25	12	1357.92	9.125	0.530911	1	0	-53.4071	2	YSLPDALLSWCQMKCAGTPNVNIHNGTTSMRDGMASNALIHNNRMDLIDFDKLKCYNAMYNLSNACNLAEQHLWLNKWLDPEQIIIDHSDESSIVTYVVTYYDYFSKM	0.75	4	13	1209.15	8.8604	0.618522	1.20725	-253.368	0	0.302534	0.881993
1bkr_gt_crelax_final_perturb_26	1bkr	native_perturb_25	12	1047.75	9.35939	0.549815	1	0	2422.84	5	LSQKDALLLWCQHKEQGIPNWNIHNFTTSWRDGAEFNALIQKHRPDLCDFDKKKKSNAHYALQNAFFTAVQHLGCTKSNDPEIPSCLHPDEKAIISYVVTYCCYFSKM	0.75	4	13	870.164	8.46004	0.606732	1.27273	-255.719	2	0.29011	0.530875
1bkr_gt_crelax_final_perturb_27	1bkr	native_perturb_25	13	922.37	9.14192	0.562729	0.75	0	1412.39	1	QTAWDFLGHFCNMKTAGYKNVNPKNFTTSWRDGMAFNALIHKPRTDLIDFDKYKKSEAHAKPLNAFPFAEDHLGLDKLLDPEDISVDHPDEKAIHTYYVTYYHYFSKP	0.75	3	16	911.254	8.34481	0.660433	1.15732	-139.845	1	0.298783	0.916227
1bkr_gt_crelax_final_perturb_28	1bkr	native_perturb_25	10	1130.35	9.05871	0.482359	1	0	427.159	5	KPDYDALLLWCQMKTWGYPNVNIHNHTMWHRNGMACNALCHKHRPDTIDEDKLKKNNAHYNLIWATFLIEQHQITPKLLDPEDISEDVPDEKSIINYVVTYWHYFSKM	0.75	4	18	1061.27	8.45408	0.590997	1.03849	-251.304	5	0.257206	0.497099
1bkr_gt_crelax_final_perturb_29	1bkr	native_perturb_25	13	1365.27	8.77871	0.567967	0.75	0	-144.503	2	KSAKDALLLWCQMVTCGYPKVNIHNFCTGWHDGMAFNALIEDSRPDLITFHKLKIFMAHYNLQNAFNLAEQHLLLAKLCPPEDISTPSPDEKSIIHSVVTIYFYKSYM	0.75	3	11	1258.8	8.53586	0.543888	1.25857	-277.868	1	0.270738	0.754705
1bkr_gt_crelax_final_perturb_3	1bkr	native_perturb_25	12	1385.64	9.19042	0.657465	1	0	919.389	6	LSAKQALLAICNWKTAGYPMGNRHNFTTSWRDGMAFKALIHDHRGDLIDFDPLKASNAHHNLQHAFRLAIPHLGNTKLLDPEAKSCDIPDEKSINTYVVMYYHYFSYM	0.75	4	12	1337.86	8.55776	0.683006	1.06806	-232.439	2	0.265815	0.68518
1bkr_gt_crelax_final_perturb_30	1bkr	native_perturb_25	7	976.75	9.84907	0.562278	0.75	0	2029.47	7	KHAKGFLLLECQMKTLPYPNVNMHNGTTSNRDGWAFNALYHIQEPDLIWFDKLKNSTDHYNNQNQFNLAAQHLGWTKLCLNEDISVDHPDEKSIITYVVTYYCYFSKR	0.75	3	12	1016.73	8.84044	0.558329	1.27079	-137.86	5	0.291552	1.16877
1bkr_gt_crelax_final_perturb_31	1bkr	native_perturb_25	10	1050.84	9.22555	0.543524	0.75	0	857.644	4	TYDKDAWLLGCQMKTARYPNVNIHNETTSWLDGMAFNALIHKHRDDLIDFLPLKKCRALYNFQNAFNMAEQHLETTKLHDNEQISVDSPDEKDIITYEVTIRHEFSKM	0.75	3	13	887.912	8.69885	0.650711	1.21941	-250.805	5	0.242091	1.0346
1bkr_gt_crelax_final_perturb_32	1bkr	native_perturb_25	12	1293.86	9.21774	0.611668	1	0	959.623	4	KDMKAALLLWCQMKTAGQPNVYKHNFTFSWRDGVAFNALIHKHRPQQQDFDKLKKSNGIFMLQNGFNLAEMSLGLTYLLDEETISVDHPDEKSIGTYDITYIDKFSKM	0.75	4	15	1133.29	8.58117	0.65208	0.987945	-274.054	2	0.25452	1.22925
1bkr_gt_crelax_final_perturb_33	1bkr	native_perturb_25	14	1137.81	9.25842	0.642634	0.5	0	797.96	6	RSALDALDLWCQHKTKGYPSVNVHWFTMSWRDGMRFCELIHMNRPDLIDFDDGKRSNKHINSQNAFNLLEQHLGHTKLLDPEDCWVDHPFEKSIIQYVVTYYHYFSRM	0.75	2	15	1157.13	8.55312	0.654358	0.842317	-248.733	3	0.275417	0.685493
1bkr_gt_crelax_final_perturb_34	1bkr	native_perturb_25	14	1203.43	9.41615	0.589719	0.5	0	963.551	3	KRAKDALLLSCQMKTAIVFCVNPHCFTPSWRDGKFFGADIHKHRYDLIDFRNLKKCCQHYNQTNACNLAEQHLGYTKLLDPEDIKVDHPDEKSIRGYVVTYYEYFSKM	0.75	2	18	1165.32	8.72764	0.550133	1.27234	-215.992	4	0.31217	1.09379
1bkr_gt_crelax_final_perturb_35	1bkr	native_perturb_25	13	1007.21	9.33261	0.587088	1	0	1127.24	3	KSAEDALLLWCIKCLAGSNNVNIHNFTDSWRAGMAHTALWHKHRPDLIDKDKLKKSNAAYVLVNAFNLIEQFGDLTKLLDKNDISVDHPDSPSIITYVWTYYHHYSKM	0.75	4	13	1015.57	8.43001	0.557536	0.819437	-274.18	4	0.281047	0.552538
1bkr_gt_crelax_final_perturb_36	1bkr	native_perturb_25	16	1454.65	9.92734	0.564503	0.75	0	1306.23	5	KSAYDARLLWCQMKTAGYPCVNIHWFTHSWRCGKAFSAYIKKHRPDPTDFAKLYKSNKHWNYQNTFNLAEFHLGLTFLLDPEDISVDAEDEKAIITYAQDYYHYMSKM	0.75	3	15	1331.57	8.78297	0.630958	1.1921	-240.802	3	0.332648	0.940373
1bkr_gt_crelax_final_perturb_37	1bkr	native_perturb_25	11	1217.74	9.32847	0.561385	0.75	0	3270.91	9	KGAKDALLLWCQMKRAGYPYVNKHNFTTLKREGMAENATIHEHRPDLICFSMLKKSRAHYNLQGMFNLAEQHSGLTKMQIPETIWVDHPDEKSEWAYIVLYYHYFSKM	0.75	3	17	1265.52	8.43375	0.601772	0.797894	-249.26	5	0.264419	0.848644
1bkr_gt_crelax_final_perturb_38	1bkr	native_perturb_25	9	1013.4	9.04009	0.619326	0.75	0	281.316	3	KFAKWADCLWCEVKTAGYPRVNIHGFTTSWNDGMVFNILIHQHWPDLIEFDHLKYSNACYNLQNAFNLAEDHLGLTKQLDPCDICVDHPDEKSSINYVVTYYMEFEKG	0.75	3	11	1017.87	8.6837	0.581259	0.640049	-271.158	2	0.277714	1.17129
1bkr_gt_crelax_final_perturb_39	1bkr	native_perturb_25	14	1293.83	9.21262	0.621317	1	0	1216.03	6	KRAKDALKLWCQYKWAWYPGVNNHNDTMSWRDGMCFYALIHKHRPDLQDINELKKSNAHYELDQVFNFAQQHLGLTRLLCPEDIGVWHPDEKSIITYVWTYYHYFIKM	0.75	4	13	1249.23	8.39109	0.620229	0.92893	-264.641	3	0.248114	0.582061
1bkr_gt_crelax_final_perturb_4	1bkr	native_perturb_25	16	1056.63	9.70605	0.567523	0.5	0	1032.59	5	KSAKDANLWWCQMKTAGKPNVNMHEMSGSWRVGMAFNMGSHKHRPDLEDFDKSAKSNHHYQLQNDFNLAEQHLPTTKLKDPDDISVDHPKEKSQITKDVTYYIYFSKM	0.75	2	12	1047.26	8.9574	0.636365	1.13864	-140.74	4	0.305915	1.24375
1bkr_gt_crelax_final_perturb_40	1bkr	native_perturb_25	12	799.853	9.32901	0.488328	1	0	1109.9	1	KFTKDALKLACQQKSAGFPNVNKHNFTTSDRLAMATAALIHKHRPDLIAPDKLEKENAHYMYQYATNSPEGHLGLTKLLDPEDISNDHIDEKSIITYVVTYYHYFSKG	0.75	4	18	712.238	8.65983	0.549853	1.19448	-257.614	1	0.243788	0.735374
1bkr_gt_crelax_final_perturb_41	1bkr	native_perturb_25	10	1055.34	9.3562	0.531551	1	0	474.572	3	KSAPVALLLSCQQKPAGYPNVCTHNFTTSVRDGMAMNAQLHQHYPDLIDFDKLKKGNAHYNLPKAFNLAEFVLGLTKLSDCEDKSVDHMDSKSGITYVVWYLHYFSKC	0.75	4	9	926.769	8.92737	0.618736	1.08322	-211.58	4	0.307386	0.791201
1bkr_gt_crelax_final_perturb_42	1bkr	native_perturb_25	13	1100.05	9.08612	0.574142	0.75	0	597.919	2	LSARDNLLLVGPMKTTGYPNVKRHPFIRVAYDGMAFNALIHKHRPDLSDPDKLRKSNARENLQNAFNLAYQHGGLTKALDIEDISRYHPFEKSIITYVVTYYHYFSKM	0.75	3	20	948.396	8.39242	0.633571	1.62282	-236.883	2	0.249243	0.828257
1bkr_gt_crelax_final_perturb_43	1bkr	native_perturb_25	12	1007.25	11.0099	0.620434	0.75	0	2341.41	7	KSAKDALLFCCAMKTIGYPNWNIHNGLTSSRPDMAMNALIHKHRPREITFDKQVKSLAHYNLQNAFNLAECGLILTKLLDPEDISVDHPDEVSIIYYRSTYYHPYSKN	0.75	3	13	828.72	8.656	0.578201	2.30649	-190.504	4	0.337076	1.09455
1bkr_gt_crelax_final_perturb_44	1bkr	native_perturb_25	13	1339.94	9.37533	0.581152	0.75	0	618.95	1	SFQKDALLLWCQMKTAGQINVNLTAMTTVWRPGMAFNALIHKHRPDLKDKDKLYKSNAHYNLQLAFFLAEQLFGLTKLLDDEDIQVPHKDEKSIITYTVAYYHGQSMM	0.75	3	13	1151.3	8.26526	0.611203	1.12667	-253.093	5	0.254349	0.80555
1bkr_gt_crelax_final_perturb_45	1bkr	native_perturb_25	13	1380.54	10.5811	0.579028	1	0	3877.49	8	CSAKDALLCPCQMKTAGYAIVGSHPANTSERYYMAFNALIHMHRPDLIDFDWLKKSNQHYNCQNQMNLAKQWLGMTKLLDPEDPWVAHPDERSIITQVVTYYHYFSKM	0.75	4	11	1315.72	8.78287	0.4854	1.4512	-175.18	5	0.285296	0.824869
1bkr_gt_crelax_final_perturb_46	1bkr	native_perturb_25	12	1033.49	9.26317	0.618142	0.75	0	4219.68	9	KCAYDLLLLWMQMRTQGYPNVFIHNFKTSWRRGMAFNCLRHPHRGDLIDFDKLKKSRAHDNLVNMKELAEQRLGLTKLLDPEDISVDHPDEKVWITYLVTQWHYFFKS	0.75	3	20	1079.81	8.40986	0.620064	1.12064	-254.091	5	0.287481	0.683562
1bkr_gt_crelax_final_perturb_47	1bkr	native_perturb_25	13	1290.79	9.38844	0.641811	0.75	0	3406.73	4	KSRLAGLLMWCQMKMAHYPNVAIHNFTCHWRDGMAFNALIHKKQPHLIDFYKLKLSNAHYNLQNWFNLAEAHLGLTKTLDPEDESFDHPRAKPIITYVVWYYHPVSKA	0.75	3	16	1269.41	8.35379	0.566645	1.15391	-238.984	3	0.245548	0.930175
1bkr_gt_crelax_final_perturb_48	1bkr	native_perturb_25	8	1246.89	9.32363	0.584859	1	0	776.185	0	KSGKDALILWFQYKGVGYPRVNIHNFTHEWRIGMACNALIHLHRPHLISFCKLKKSNAHYNLQNAFNWADQHLGLTKLRDPVKISVDHPDEKHIIYKVVWAYWFFSKM	0.75	4	16	1167.35	8.67577	0.53872	0.748978	-245.748	2	0.24441	0.984256
1bkr_gt_crelax_final_perturb_49	1bkr	native_perturb_25	10	1335.49	10.9242	0.583844	1	0	5494.3	6	ESAKDALLLEHQMKTAGYPNVVIHNFTTSWHDFMACNALIHRPRHELIDWGKLKKWNAHYNLHEHFNLAEQYLGMTKLMDPVDISVDHIDEKIIIFYVVTFYHRFSKW	0.75	4	14	1468.65	8.50732	0.605305	1.44847	-249.008	6	0.30194	0.838247
1bkr_gt_crelax_final_perturb_5	1bkr	native_perturb_25	16	1076.53	9.52293	0.565636	0.5	0	940.961	11	KSAKDAWLLWCQMKNAGYPNVIIGYYTTSNDDGMEFNALIMKLRPETIDFDELKKSLAHYNQQVAFDLKEQHLGLTKLSDPEDIVVDHPDPKSIQTYHDTYYHYFSWP	0.75	2	12	1085.11	8.34659	0.609237	0.929629	-259.046	9	0.31303	1.03903
1bkr_gt_crelax_final_perturb_6	1bkr	native_perturb_25	13	1408.02	10.3403	0.586159	1	0	2732.31	4	IKAKIALLKWCQMKIYGYPHVNIHNFTTSWFDVNAFNMLIGKHRPDLIDFHFLAMSNAHYNLQNAFYLAERHLGLTKLLDNEDIGVDHEDEQSLFTYSVTGYHYFSVM	0.75	4	10	1294.62	8.91363	0.639665	0.959306	-236.119	7	0.312717	0.977412
1bkr_gt_crelax_final_perturb_7	1bkr	native_perturb_25	18	942.884	9.30097	0.574904	0.5	0	550.486	2	KCAKDAVNLGCQMKTQCYPLVNIHHFTTSWRKGMAFNALIHCHRPPLIDFDKLKKSNFHYNLQNAFNLAEQTLTLHKLLEPEDISVDQPVEKSVITYKGWSYHYMQVP	0.75	2	17	805.57	8.63817	0.504982	0.880622	-156.943	1	0.31904	1.25169
1bkr_gt_crelax_final_perturb_8	1bkr	native_perturb_25	10	1144.71	9.66685	0.536637	0.5	0	2871.6	0	GSEKDALLSSCQMNTAGYPNVNIVLFPKSWRGGMAFNATIHLHRPTLIDFQKLKKSNAHYNVDNYFNLASQHLGLTKLLDPEDISADHPGEKIIITYYQWGYHHFMKM	0.75	2	17	1035.71	8.70074	0.619118	1.22243	-242.413	3	0.243873	1.23649
1bkr_gt_crelax_final_perturb_9	1bkr	native_perturb_25	13	1296.93	9.33041	0.551902	1	0	781.684	6	KSAKMALLLRCQMKTAGYPNVNFHNEDHQWRRGMALNALSHKHYPDYIDFYKFLKSNAQYNLQNAQNLAESHLGFYKLLLPEDIPVIHPPEKSIITWVVTYYLYFSKT	0.75	4	8	1265.6	8.65326	0.579872	0.80174	-252.99	6	0.283619	0.731995
1cc8_gt_crelax_final_perturb_0	1cc8	native_perturb_25	5	680.923	9.61725	0.53061	0	0	253.223	3	VTIKHYQFNVWTTCSGCSGAVNKVLWKLKQDVSKIPDSLEKQLVQSGTVLHYDFILEKLKKTGKELRQGKQS	0.75	0	6	626.14	9.06837	0.600373	0.682891	-175.097	1		1.53316
1cc8_gt_crelax_final_perturb_1	1cc8	native_perturb_25	5	618.976	9.77366	0.552689	1	0	768.788	3	AEIKGYQFNVKMTCSRCSGGVNRVLTQLLPDVQKSPSSLEKQLVDVYTTEPYDFWGEPGKKTHKEVRSGKCL	0.75	1	8	663.531	8.28941	0.580207	1.37499	-160.294	1	0.288937	1.50161
1cc8_gt_crelax_final_perturb_10	1cc8	native_perturb_25	2	861.157	9.43939	0.636387	1	0	802.611	2	AEIKHYQFPVWMTCSCCGGPDRGVLYKLEPYVYKIDISLSKQVVDVYTTLPYPFIHEYIKKTPKEVTSGKQL	0.75	1	8	744.413	8.44519	0.696207	0.5796	-72.3284	2	0.371685	1.08291
1cc8_gt_crelax_final_perturb_11	1cc8	native_perturb_25	3	679.785	8.2979	0.566981	1	0	2196.97	1	WECKHTQAMVVMTCSGCSPAVNKVGTKREDDVSKIDISLNCQRVDVYTHLPPQFILEKIKKTGVEVRLGKQF	0.75	1	4	591.006	8.08026	0.64521	0.896981	-166.821	3	0.312812	0.906273
1cc8_gt_crelax_final_perturb_12	1cc8	native_perturb_25	4	938.556	9.82507	0.422741	1	0	280.624	0	YEIKHAQFTCVMTLSGGSGMANKHTPKLEPDVSKYDISLEKDLVDVYGELPYDFILEKSKKTAKEVVSGKQL	0.75	1	4	866.171	8.29026	0.614834	1.13798	-169.975	0	0.346115	1.45005
1cc8_gt_crelax_final_perturb_13	1cc8	native_perturb_25	5	712.409	9.47869	0.582111	1	0	230.949	3	AEIKHKQFNVVRTCHDCSGAVNTVGTKWEPEVEKGDISHELQLVDVWATLPYDFIDEKIQKTGKEVRSGKLA	0.75	1	8	642.036	8.8998	0.655672	0.647364	-175.96	2	0.29482	1.26254
1cc8_gt_crelax_final_perturb_14	1cc8	native_perturb_25	3	785.519	9.30604	0.611929	0	0	-14.079	4	AEIKTQQFFVEMTCSYCSRAVNKVLTWLEPDVTKDAINLEKQTLDVYTTMEYDGELEKIKKTGKSVRSGKQL	0.75	0	6	687.139	8.46958	0.68366	0.895833	-192.194	3	0.261726	0.986171
1cc8_gt_crelax_final_perturb_15	1cc8	native_perturb_25	4	715.138	9.89009	0.572171	1	0	764.177	4	AEIKHPQFDIVMTISCFSGEELKVDTKLEPDVSKIRISGNKMWVDVYTTLPYDFILEKWKKTGKEVTSCKQL	0.75	1	6	775.655	8.25934	0.640086	0.81555	-181.728	3	0.327406	1.24427
1cc8_gt_crelax_final_perturb_16	1cc8	native_perturb_25	3	755.782	9.34705	0.528342	1	0	763.92	2	AECKIYQFNVVMYCNHIYDCVFKVCHKLHPDVMVHDISLEKQLVDVYTTLPYDKILEKIKKTGKEERSGKQL	0.75	1	5	727.975	8.26167	0.602617	0.60368	-187.597	2	0.262662	0.753752
1cc8_gt_crelax_final_perturb_17	1cc8	native_perturb_25	4	620.498	9.46031	0.653875	1	0	155.6	8	ASIKHYQENHVMTSSGMQGKQEKCHLKNEPDVSKKDISEEKQLVDVSTTQPYDFILEKIKETGKEVRSGKQL	0.75	1	5	594.195	8.39352	0.588265	0.572135	-178.645	4	0.271449	1.28873
1cc8_gt_crelax_final_perturb_18	1cc8	native_perturb_25	4	963.855	9.89586	0.596777	1	0	1194.02	4	ASIEDYQFNVVMTCTGCSGFVNKVLTAILPDVNKGDISLEYSLEDVYTELPYDFILEKIKKTGKCVASHKGL	0.75	1	5	916.079	8.6625	0.500915	0.520853	-168.05	3	0.28681	1.09027
1cc8_gt_crelax_final_perturb_19	1cc8	native_perturb_25	3	1065.85	10.0368	0.563802	1	0	893.642	1	AWIEHAQFNVVTACSGCSGAVNKVLTKADMDVEWIDPSMCKQPVDVRCTLPYDFILEKIKKTGKEVRILKQL	0.75	1	5	1090.53	8.74404	0.597798	0.683755	-156.123	0	0.212801	0.8992
1cc8_gt_crelax_final_perturb_2	1cc8	native_perturb_25	5	1104.05	9.81067	0.57125	1	0	599.867	0	AEEAHYQFNVVMKCSQCIGAVNKVKTKLEFDVWWIDISYEKQLVDVYTTLPLWFALEKIGITGKMVKSGKQI	0.75	1	10	1003.42	8.80824	0.638249	0.574609	-175.027	0	0.28758	1.28008
1cc8_gt_crelax_final_perturb_20	1cc8	native_perturb_25	5	880.945	9.04067	0.658239	1	0	2659.23	0	AEIKMYMLPVVMYCSGMSGAVNKVLTKLERKVSKIDISLEKQMVDVNTTLPTDFILIKIPRTGNLVTSRKQL	0.75	1	9	836.71	8.05516	0.699192	0.801633	-168.723	1	0.267045	1.61232
1cc8_gt_crelax_final_perturb_21	1cc8	native_perturb_25	5	857.671	9.84031	0.550964	1	0	414.267	8	AEIKHYQNNPVMTCSPCSVAQNKILTKLEPDVSKIDISLESQCVDHMDTLPKMFDLEKKKKLGIYVRSGKQL	0.75	1	6	783.713	8.75694	0.645223	0.98487	-158.202	5	0.255457	1.19912
1cc8_gt_crelax_final_perturb_22	1cc8	native_perturb_25	4	833.907	9.29492	0.556716	1	0	166.688	2	AEIKHEQFNVVLTCCNPSNAAYKVLWKLEHDKQKIDISLEKQLVDKYTTLPYSFLLEKIKKTGKWVCSGKRL	0.75	1	4	786.491	8.66128	0.578821	0.838704	-156.553	2	0.280482	1.1365
1cc8_gt_crelax_final_perturb_23	1cc8	native_perturb_25	3	828.39	9.01521	0.550801	0	0	-93.7223	2	AEFAHMMQNVWMTCSGCSKAVEKVLTKLEPEVSKIDISLELQRVMVYTALKYDMIDENIKKTGIEVRSGKQL	0.75	0	5	757.99	8.14254	0.650982	0.485197	-203.487	3	0.266985	1.27266
1cc8_gt_crelax_final_perturb_24	1cc8	native_perturb_25	4	634.474	9.0458	0.568862	1	0	1.68564	2	AERKHYLFLVVETCSSCHGANLRVLTGLEPDVSKIRISLEKQLVSVYTDLDYDFALEKIKETGKEVRHGKQG	0.75	1	4	569.734	8.45416	0.744141	0.80651	-194.088	2	0.369862	1.06052
1cc8_gt_crelax_final_perturb_25	1cc8	native_perturb_25	3	492.935	9.42048	0.640521	1	0	-86.8417	1	DECKSYSFNVVMTCSGCSGAVNTVLTCSEMQNSRIDISGEKQAVDVYVTTSPDFILEKIKKTGMEVRSGKQL	0.75	1	4	424.273	8.3846	0.75568	0.755239	-188.684	1	0.303317	0.92055
1cc8_gt_crelax_final_perturb_26	1cc8	native_perturb_25	4	881.879	9.25758	0.553746	1	0	626.536	5	AEIKHIQFWVVMTWSGCSGAVTSVRTKLEPPVSACDISLEWQLVVVYTTLPYMFSLQKIWKTGWEVRSGLQD	0.75	1	6	796.064	8.46101	0.624485	0.662916	-166.612	4	0.352002	1.03915
1cc8_gt_crelax_final_perturb_27	1cc8	native_perturb_25	7	629.065	9.50526	0.559081	1	0	792.98	5	AEIKHYQFNVVMTCSSCQPAVNEVCTTPEPEPSKIDISLEKQLSRVMICLPKDFILEKRKKTGKEVRKSKQL	0.75	1	7	557.367	8.46528	0.696493	1.0134	-145.568	2	0.397388	1.46787
1cc8_gt_crelax_final_perturb_28	1cc8	native_perturb_25	5	754.533	9.65005	0.54986	1	0	2380.29	6	AEIKHYQFNVVMTCSGCIGNASKLLTKLEPDVSEIKICLETQLYDRKKTLPYDFILEKIKKTGVEQVMGKQM	0.75	1	4	802.874	8.4981	0.679989	1.20495	-181.654	2	0.268771	0.99591
1cc8_gt_crelax_final_perturb_29	1cc8	native_perturb_25	5	844.649	10.1017	0.584317	0	0	2117.46	0	AEIQHYQFNVVMPCCGPSGAVNKFLHKLERDFLKIDISDEKMLVDVYYTLGYDFILETINKPGKEVVEGKQL	0.75	0	7	874.563	8.46804	0.698109	1.052	-164.58	1	0.282967	0.933878
1cc8_gt_crelax_final_perturb_3	1cc8	native_perturb_25	3	907.809	9.01701	0.534915	1	0	-85.2037	2	KEIKHSQHHVIMICSGCSGDVGKVLTQLFMDVCKIDISLEKVKVDVYTTLPYDLILEKIAKVGKEMRSGKQL	0.75	1	6	806.428	8.00594	0.723575	0.757328	-189.172	3	0.261698	1.18127
1cc8_gt_crelax_final_perturb_30	1cc8	native_perturb_25	5	893.325	9.70915	0.509508	1	0	454.536	2	AEIKCYQVAVWMTKSGCFGAVGKWLTELEPDVSKIGDSLEKQLVCIYTTLPYDFSLPKIKINMKEVRSGKQL	0.75	1	5	835.55	8.52388	0.61572	1.14032	-169.652	1	0.270954	1.47102
1cc8_gt_crelax_final_perturb_31	1cc8	native_perturb_25	2	748.053	9.33592	0.542127	1	0	86.8403	1	AEIKHYQFNVTMTCSGCSGAVNKVLTVLERDSSKHKSKLEGQLVDVFTTPPYLCILEKIKKTGKINRAGKNM	0.75	1	4	709.809	8.53136	0.632553	0.821145	-167.122	2	0.35846	1.08244
1cc8_gt_crelax_final_perturb_32	1cc8	native_perturb_25	4	563.231	9.26076	0.621568	1	0	47.4112	2	DEIKHYVFCVVMTCSGCSNAVNKGLTQLEPKVSKGDTVLEKQLVDCYTTLPYDFHSESIKVTGKERRFGKQA	0.75	1	1	613.077	8.63393	0.636414	0.720165	-192.493	2	0.292708	1.30747
1cc8_gt_crelax_final_perturb_33	1cc8	native_perturb_25	5	623.913	10.4863	0.669629	1	0	2364.97	1	AEIKWYQHKVQMTCRGCSGAVNKVLHKPEPDWSKISISWEKQLLDVYTTFPPDFILEKIHKTPKTWRSGKQW	0.75	1	5	651.653	8.7407	0.60346	0.711705	-61.0042	2	0.407115	1.28904
1cc8_gt_crelax_final_perturb_34	1cc8	native_perturb_25	4	574.714	11.747	0.588249	1	0	6279.58	6	AEIKHYQFVHVMTCTGCSGALNKGLNDLEPDVSKIDISEQKQLMDVYRTLPYTTILHKIKKTGKGVRSRYQQ	0.75	1	1	658.204	8.5993	0.626951	0.655992	-177.12	4	0.310978	1.45838
1cc8_gt_crelax_final_perturb_35	1cc8	native_perturb_25	1	918.498	9.30914	0.642393	0	0	832.559	0	AYIKHYYFNVVMTWSGCAFAVNIVCTPEEPRVSKIQISGEKQPCDVYTQLFYKPILEKIKKTGKEVRSGKQL	0.75	0	5	880.181	8.49968	0.675812	0.802023	-146.602	0	0.344669	1.35309
1cc8_gt_crelax_final_perturb_36	1cc8	native_perturb_25	5	877.042	9.46791	0.615503	1	0	2305.74	2	SEINHYQFNVEMTCSFCSKAVNWVLTKLEPDVVMGDISREKQHVFVYTQLPYDFILEKIWKWGKAVISGKGL	0.75	1	5	886.255	8.6688	0.600424	0.71921	-191.893	1	0.270024	0.630408
1cc8_gt_crelax_final_perturb_37	1cc8	native_perturb_25	5	980.783	9.53723	0.56517	1	0	555.851	3	ARIKHYQFNSNMTCSVCSGYVFWVLTKLRADDSKLVISLEKQLVSVETTLPYDFIYEPIKKTGKEVHPGKQL	0.75	1	9	890.016	8.58695	0.556897	0.830872	-163.525	2	0.374827	1.06104
1cc8_gt_crelax_final_perturb_38	1cc8	native_perturb_25	3	668.306	9.34339	0.645184	0	0	832.097	4	QCIDHYQFNVVMTCSGCSQAVNIVLTKCEPFVSKIDIMLEKQLVDSYTTLVYDTIHEKWKKTGKEYMSGTTI	0.75	0	4	695.264	8.79874	0.617114	0.739449	-182.963	2	0.31662	1.28357
1cc8_gt_crelax_final_perturb_39	1cc8	native_perturb_25	3	1208.94	9.04744	0.613291	1	0	235.63	1	MEAKQYQFNVVMYLSPCCGATNKVLTSLELIVSKIAISLEKQLVDVYTTEPYCFILEKIYKTGKAVRLGKVL	0.75	1	4	1178.78	8.29468	0.549675	0.656509	-183.112	0	0.287857	1.34986
1cc8_gt_crelax_final_perturb_4	1cc8	native_perturb_25	5	939.484	10.2911	0.684357	1	0	1599.58	4	AFIEHFQFNWVMRCSGFSGAVNKVSTMWEPDLSKIPDSLEKIQVDVGTTLPWDFILEKIKKTGKEVREGWQL	0.75	1	10	804.259	8.93857	0.663456	1.17182	-141.41	2	0.27043	1.33357
1cc8_gt_crelax_final_perturb_40	1cc8	native_perturb_25	7	1217.08	9.53285	0.642699	1	0	906.027	0	AYIKLYQFNVVMVMSMCSGIVNHVLHAYEPDVSPIDISLETKLVSVYTTCPYDFILELIKKTVKEVCSGKQL	0.75	1	8	1203.81	8.73308	0.618437	0.851348	-165.6	0	0.260015	1.07515
1cc8_gt_crelax_final_perturb_41	1cc8	native_perturb_25	4	833.011	9.52933	0.539604	1	0	439.452	2	NEIKHYQFCVVTRCSACSGAKQKVLTTLAPDVSAIDTSLEKQLVYVYTTLNYFFKHHKIKKTVKEVRSGKQL	0.75	1	5	898.916	8.53262	0.708782	0.704111	-161.024	3	0.278191	1.34548
1cc8_gt_crelax_final_perturb_42	1cc8	native_perturb_25	4	931.57	11.1701	0.670869	1	0	2303.91	2	AEIKHYQFNVVMTCSYCCGAVNKVLEKLEDDVSKTDISLPKQLEDVQTTMPYIFILENIWHTNPEVRWWKNL	0.75	1	4	891.304	8.82108	0.655096	0.664727	-154.185	2	0.237947	1.4434
1cc8_gt_crelax_final_perturb_43	1cc8	native_perturb_25	4	751.109	9.7248	0.596892	1	0	796.144	3	AEIHHYPFTVVITCIPCSGAVHKGLTKLEPDVSKIDEKLEKQDVDVWETLDEDFILEKIKKTGKPVRSGKWI	0.75	1	9	708.051	8.55217	0.627719	0.843802	-169.118	4	0.318317	1.61631
1cc8_gt_crelax_final_perturb_44	1cc8	native_perturb_25	5	921.956	9.60978	0.537759	1	0	371.555	4	AEQKHQQFFEVMTCCGWSGRVGMVLTKLESDVGKIAISLIKQLYDLYTTLPYDFIIEKIKFTGKEKRSGKQL	0.75	1	4	895.384	8.64106	0.638522	0.833149	-162.833	3	0.27363	2.39757
1cc8_gt_crelax_final_perturb_45	1cc8	native_perturb_25	5	768.152	10.5411	0.542567	1	0	3650.35	4	AEIDHTQFNKVMTCSGCSGIVNCVLTKLEGDVSRIVISLHKQKVDPYWTLPYDAILCFIKHWGKENRSGKQL	0.75	1	6	766.688	8.86375	0.6185	0.852106	-164.356	0	0.283356	0.968271
1cc8_gt_crelax_final_perturb_46	1cc8	native_perturb_25	6	842.561	9.6844	0.498066	1	0	2023.6	2	AYIKGYQFNSVMTNSGCSCAVNDIYHWDEPDVSKIQWSLTCQLVDVYTTLPYDFILEDIKTTGKEQRSGKQL	0.75	1	3	813.952	8.58209	0.615778	0.758258	-189.103	2	0.272641	1.35164
1cc8_gt_crelax_final_perturb_47	1cc8	native_perturb_25	6	831.937	9.35628	0.52828	1	0	103.708	4	AEIKHYNFNVVMTGVGCMGAVDKVATKLEESVSKINISLEKQRVYSKTTVPYDFTLEWHKKTGAEVRSGKQL	0.75	1	3	755.406	8.75622	0.569419	0.695347	-177.9	3	0.262688	1.08498
1cc8_gt_crelax_final_perturb_48	1cc8	native_perturb_25	3	872.84	9.463	0.575899	1	0	-16.6302	3	AEGKHYQFNVVMFCSGVSGAVNMVLTKSYPTESKIIGSLEKQLVDIYGTMPYDFILKDIKKTGKMDRSGKQA	0.75	1	5	814.802	8.17334	0.619824	0.799302	-195.359	4	0.392851	1.28018
1cc8_gt_crelax_final_perturb_49	1cc8	native_perturb_25	1	974.545	9.27484	0.612807	1	0	427.348	1	AEIEHYQTNFVMRCLGCSGAVKKHLYALEPDSSKIDISAEDQLVDVYTTLPYLFIESKIRKTGKEVRSEEQL	0.75	1	5	872.069	8.93089	0.664168	0.82154	-192.017	1	0.233473	1.40039
1cc8_gt_crelax_final_perturb_5	1cc8	native_perturb_25	4	1014.96	9.10827	0.529142	1	0	138.151	2	AHIKHYQFNDVFSCSFCSRAVVDVGNKLEPDVSKIDISLEMIKVDVYTTLPYDMILEKIKKTGKHVWSGQVL	0.75	1	4	995.432	8.49734	0.649125	0.634761	-172.675	1	0.272996	0.977493
1cc8_gt_crelax_final_perturb_6	1cc8	native_perturb_25	6	988.546	9.95638	0.579861	0	0	2493.06	2	YEIKHYWFMVVMTCSGCSGAVIKFLHKLEPFKSKIDHGLFKQLVDVYCTLVYEFILELIKKNGKMVRSKKQL	0.75	0	5	1000.77	8.78189	0.696121	0.701881	-176.287	1	0.314748	1.67948
1cc8_gt_crelax_final_perturb_7	1cc8	native_perturb_25	2	811.479	9.70948	0.555621	1	0	59.1115	2	AEAKHYCFNVVMTCFGCSGAVWKVLYKHSPDPSKIDPSETGAYVDVYTTLPIDFILCKEKNTGKEVRSGKQL	0.75	1	7	640.964	8.75106	0.641732	0.990428	-156.308	2	0.340214	1.56232
1cc8_gt_crelax_final_perturb_8	1cc8	native_perturb_25	3	740.829	9.38277	0.55836	1	0	589.334	3	AELKHYQFNVVMYPSGESGAVRHVGKKLEPDVHASDISLNKQLTDVYATLPQDEILEKIKKTNEEVRSGKQL	0.75	1	3	683.339	8.38337	0.637031	1.05992	-182.833	1	0.277387	1.26977
1cc8_gt_crelax_final_perturb_9	1cc8	native_perturb_25	3	732.264	9.19041	0.579055	1	0	-5.53332	5	MGIKQYQFNVVMTCAGCSGWVNCVLTKLEPNVSKDDISLEKQLVDVYTTCTDDFILIKRSNTGSEKRAGKQL	0.75	1	3	716.062	8.71861	0.63763	0.693871	-175.228	2	0.278982	1.59114
3mx7_gt_crelax_final_perturb_0	3mx7	native_perturb_25	4	1524.41	10.7927	0.654421	0	0	918.72	4	PTDEVAVWDVAGSHLVHKIEFQHATLSPFRNVYVDKYEEIRKEWGFKLTGKETFYVGAAKTKNTINIDAISGFACEYVLPISGKMLKEYM	0.755556	0	5	1387.33	8.63132	0.657197	0.999922	-92.2602	5		1.08736
3mx7_gt_crelax_final_perturb_1	3mx7	native_perturb_25	1	1604.84	9.71446	0.599117	0	0	1838.21	1	MTDLVPVWDPALSDDVHVIEFEPGTTSGKRVLYLDGKYEIRKEWWIKLVGKETFGVGAAQHKATICCQAISGFAGEYTDEFNGKSYKRVM	0.755556	0	10	1724.45	8.86121	0.673969	1.14404	-161.416	3	0.390629	1.02253
3mx7_gt_crelax_final_perturb_10	3mx7	native_perturb_25	5	1518.92	9.39575	0.624577	0	0	1255.35	3	MTDLVKVWDVALSDGVHKIEFENYTTSGKRVVYVDGKLEGRAEAMFELVGKETNYLGAASWKSEMNIPAKSGSQYVKTLEINGKSLKPYM	0.755556	0	5	1488.51	8.39112	0.685726	1.54545	-214.556	5	0.398868	0.895672
3mx7_gt_crelax_final_perturb_11	3mx7	native_perturb_25	7	1581.02	9.58759	0.547339	0	0	998.533	3	MTCLVAVWDVALSDGVDWIEFEHWTTSGRRVVYVDGKVEIRPEWMDKLVGKETSYVGAAKTASTFMWDYIEGFAGEYTLEIYGPSLNNYH	0.755556	0	7	1538.25	8.9507	0.639609	1.08634	-194.861	1	0.415839	1.20408
3mx7_gt_crelax_final_perturb_12	3mx7	native_perturb_25	4	1518.91	10.9746	0.582472	0	0	3077.71	3	MTDLVTVWNEALSNGMWKIDDIHGPTSIKRVVFVRGKEGERCEWMFKLLGKETFYVGAAKTKATPNCDAISGFAYEYTWFINGKSNKKYM	0.755556	0	3	1456.12	8.66158	0.56325	1.25773	-177.756	5	0.427354	1.42082
3mx7_gt_crelax_final_perturb_13	3mx7	native_perturb_25	0	1609.78	9.81979	0.593327	0	0	1795.04	4	MGDLVRVWCQALSDGCHKAEFGHGTTSGKCLSNVDMKEEIRKEWMFKLMGKKTFYVGAAKIKATSNFFAISGFIYLYFLEINGKTLKKYM	0.755556	0	2	1505.22	8.7048	0.568876	1.03896	-200.659	4	0.416942	1.64652
3mx7_gt_crelax_final_perturb_14	3mx7	native_perturb_25	2	1399.66	10.3045	0.600382	0	0	736.977	1	MTDLVAVWDPMLCWGKHKIMFEHGDTRMIRVVFCDGKEMIRKEGDFKLVGKETFYVGGQKTKATIQIDAGSGFAYKYTLEHWGKSLKKYM	0.755556	0	10	1257.45	8.44225	0.626356	0.905456	-220.175	3	0.430081	0.97569
3mx7_gt_crelax_final_perturb_15	3mx7	native_perturb_25	4	1632.1	9.52689	0.617406	0	0	1353.73	4	MTDLVALWDVAESDGFHKCECEHGTMQGAHPWYVDGKEEIRKESYGRLVGKETFYVGAAKTKATINIDAIVWFNYEYTLELPGKFAKKYM	0.755556	0	6	1494.78	8.70039	0.571324	1.15337	-209.978	2	0.422854	0.976241
3mx7_gt_crelax_final_perturb_16	3mx7	native_perturb_25	3	1827.75	10.3494	0.650871	0	0	2184.86	3	IQDEPAVWDCALNAGWHKIEFEHGRISFKRVDCVDGKLEIRKEWMFKLVQLEHFYVGAAYTKYSIPIDAISGFAYEYTLEINGESLKKYM	0.755556	0	5	1735.34	8.99087	0.596789	0.827477	-187.739	5	0.436105	1.00339
3mx7_gt_crelax_final_perturb_17	3mx7	native_perturb_25	1	1585.89	10.1515	0.493583	0	0	2446.45	4	HWDLVALEDFALMDGVHKFENENGTTSGKRVVKVDGKEESRKEWMFCAVGKETFYVEAAKTKYTINLGARSGFAYEYTLLYNGKNCKKYM	0.755556	0	3	1545.57	8.67812	0.62511	1.17465	-183.203	3	0.399926	0.843245
3mx7_gt_crelax_final_perturb_18	3mx7	native_perturb_25	2	1341.96	10.2673	0.549572	0	0	1852.63	3	FTGLVAVWDVALSDGVHKIEFSDGTTSGKWVVYGDGKEEIRKMWDFKLVGDCTIYSRKAKRKACINIDAISGFAYNYTLARNGNSKKKYP	0.755556	0	4	1250.73	8.70886	0.68122	0.9214	-191.256	4	0.32646	0.972125
3mx7_gt_crelax_final_perturb_19	3mx7	native_perturb_25	1	1293.6	9.48611	0.728509	0	0	1799.96	4	MTDLVAGWRVAYSDGNHAILDHHGTTSGKRNVLVDGKEEIRKEWMRKVVGKETFVVCAAKTKLTINRNAKSHFGYEYTLEINGSSIKKYM	0.755556	0	2	1231.79	8.42351	0.711775	0.970841	-213.108	7	0.389457	1.20908
3mx7_gt_crelax_final_perturb_2	3mx7	native_perturb_25	1	1757.1	9.37559	0.693247	0	0	362.771	1	MTFLVRVWMVELSDGVHPIEFECGTTSGKRVVYVDGKQMIRKWWMFKGVGWMTFYVGAARTYATINLDRISGFAYEDTLIINGTKLSDYM	0.755556	0	2	1647.97	8.83812	0.664035	0.82174	-198.17	2	0.373422	0.659375
3mx7_gt_crelax_final_perturb_20	3mx7	native_perturb_25	4	1378.78	9.5132	0.639005	0	0	936.285	4	WTMLVAPWDVAHSDPNHKIEFEDGTTPGKRVVYVDGKCEVRPEWMFKLQGKATFAVGAACTPLTINICAISGFAYEWDLEINGKTAKKYM	0.755556	0	9	1260.77	8.73237	0.673663	0.881237	-162.366	3	0.423768	0.753653
3mx7_gt_crelax_final_perturb_21	3mx7	native_perturb_25	3	1721.45	8.93381	0.652539	0	0	-96.1122	4	MHDMVAVWDVANSGGVHMIELERQTTYGKRVVYVDGQEEIRKEWMFPLVGKEIFYVGAAKTETTEVIDAISGFQHEDGLEIFGKSCKKYM	0.755556	0	7	1500.33	8.33808	0.652176	1.06673	-212.543	6	0.386256	1.05234
3mx7_gt_crelax_final_perturb_22	3mx7	native_perturb_25	5	1356.37	9.47721	0.570418	0	0	2816.74	3	QTDVVWVWDVALSDGVHKIEFEGGTTPGKRVVTVDDCEEIRKEWMFPCVGKEKRYLGAAKTKAFINQEWISGYDQEQTLEINGKSLKKYF	0.755556	0	6	1377.65	8.46248	0.539728	1.34287	-170.474	2	0.415005	1.07514
3mx7_gt_crelax_final_perturb_23	3mx7	native_perturb_25	1	1731.06	10.1699	0.622538	0	0	1834	8	CTDLVRAWDKKLFVSIHKIEFEHGVTSGKRVMYVMLKEEIRKEWMFKLVGKFTSYVGYAKTKATIMQDAISGFAYEYTSEFKTKSLKKYM	0.755556	0	3	1618.95	8.81913	0.625622	0.960072	-182.674	5	0.39778	1.73586
3mx7_gt_crelax_final_perturb_24	3mx7	native_perturb_25	4	1821.1	9.86936	0.476929	0	0	782.516	6	MTDLVIVPDMALCDGVHKIENVKGTTSGKDHDYRQEKEEIRKGWFFKLVGKETFYVGAIKTSATINIDAIIGFAYNYTLEIFNKSLLKYM	0.755556	0	6	1517.82	8.82547	0.591042	0.900477	-164.339	0	0.463968	1.48541
3mx7_gt_crelax_final_perturb_25	3mx7	native_perturb_25	3	1487.62	9.7921	0.615452	0	0	1304.13	2	MTDMVAVWDVQLSDGCHKIPFKHGTTSGARNVYVDGYEEIRKLHMFKLVGKEAVRVHAAKTTPTINIVAISGFAYEYTPEENHKSLEHYM	0.755556	0	11	1145.04	8.47162	0.716016	1.22453	-179.187	2	0.381222	1.23203
3mx7_gt_crelax_final_perturb_26	3mx7	native_perturb_25	4	1661.68	9.07569	0.603771	0	0	866.511	1	MTYLVAVWMVALSDGVHKIKFGHGTILGGRVVYVDGKEDIRKEWMLALSGKETFYWGADKMSATINIDKISGFRYSATLEIMGKSLKKMS	0.755556	0	4	1535.4	8.46889	0.62117	0.930515	-212.587	4	0.382473	1.11721
3mx7_gt_crelax_final_perturb_27	3mx7	native_perturb_25	0	1578.01	10.3892	0.637672	0	0	1919.2	5	MTDLVAVRDVGLSHGVHHIEFEWGTTSAKSYWYNDDKEEIRKEWMFELVGKYTFDYDAPKTKATIQEDAISGFAYECTLEINIVSLKKYM	0.755556	0	5	1529.79	9.07605	0.610366	1.56833	-154.962	3	0.455601	1.10135
3mx7_gt_crelax_final_perturb_28	3mx7	native_perturb_25	2	1708.54	10.6789	0.649838	0	0	3038.74	4	MTDLVAVWDVAISDGVLKMFFEHGTTSRQRVVYNDGKEEIRGEWMFKLVGKESWYVGAAKTKATINIDAYYDFAMEYESRFNGWSWKLIM	0.755556	0	8	1473.26	8.52132	0.731363	1.18372	-208.543	3	0.397497	1.08979
3mx7_gt_crelax_final_perturb_29	3mx7	native_perturb_25	5	1490.95	9.95232	0.681769	0	0	1639.64	10	VRDLRRVWDVAQSDGVHKWEFEHGTTYGKRVVYVWGKEEINKEWMFKLVGKEGFYVEFAKTKATRNDDAESGHADWGTLCPNGWSLKKYM	0.755556	0	4	1418.29	8.96094	0.607006	1.34001	-158.583	7	0.451556	1.38441
3mx7_gt_crelax_final_perturb_3	3mx7	native_perturb_25	5	1678.67	10.231	0.586078	0	0	1257.46	0	MAQLVAVWTIALSDHVIKIEFECRTTSGKPVGSVDGYEELRKQWMFKLVGKENFIVPYANTKATINIDYISGFAYEYTLEANGKSLKKPM	0.755556	0	8	1463.99	8.79574	0.551789	1.29182	-30.8992	1	0.347424	1.06155
3mx7_gt_crelax_final_perturb_30	3mx7	native_perturb_25	2	1250.65	9.65957	0.56084	0	0	806.427	3	HNDTVTVWDVALSDGVHKVEFEGFTTSGKRVVYVDGKFEIRKFQMFKLVGKEQFHVGAQKTKITINIIADGYCAYESHLEINGKSLKKYC	0.755556	0	5	1121.94	8.4771	0.692533	0.943229	-215.558	1	0.382121	0.66027
3mx7_gt_crelax_final_perturb_31	3mx7	native_perturb_25	1	1466.23	10.0424	0.528224	0	0	1928.39	3	MTDLFVFWDVALSDPVKKTECEHGPRSGYRIVYVDGKEIIRKEWMHKLVIKECFYVGRAKTKATINIDAISMQSYEYTLEISLKPLKKYM	0.755556	0	5	1337.83	8.70454	0.637963	1.68517	-188.115	6	0.392145	0.933869
3mx7_gt_crelax_final_perturb_32	3mx7	native_perturb_25	3	1583.6	10.1011	0.593576	0	0	1545.59	0	MTTLIAVWDVRLHDGVHKIEFESGTYAIKRFVYVDGKESIWKEWAFKLVGKETFYVGKSKLGATINWDAITGFAKEYALEITGISLKKYM	0.755556	0	4	1446.81	8.61392	0.662597	1.27716	-209.678	2	0.390737	1.127
3mx7_gt_crelax_final_perturb_33	3mx7	native_perturb_25	5	1754.15	10.3174	0.627248	0	0	1992.82	8	MGDLVNVSDVALSDGVLKIFFEHGTIVTGRVVYVDGVEEIEKEWMFKLLGKETFQVGAAGWKATTMIDAISGFAYEYTEEYNGKKLDTYM	0.755556	0	4	1613.92	9.09843	0.601718	0.84988	-215.549	3	0.463439	1.22324
3mx7_gt_crelax_final_perturb_34	3mx7	native_perturb_25	2	1456.47	9.19043	0.653785	0	0	264.598	2	MNGRVAVWNVALQMGGHKIEFEHGTTMGKRRVYVDGHQPISKPWMEKLVGKETFYVGAANTKATINSDAKIGFWYEYTLEINGRSLGKYM	0.755556	0	8	1249.06	8.14761	0.668139	0.899344	-219.993	3		0.908904
3mx7_gt_crelax_final_perturb_35	3mx7	native_perturb_25	3	1636.68	10.2894	0.575368	0	0	1528.55	3	MIDLPTVWDCALHDGVHKILLEHGTVSEKRVVYRFGKEEIRKEWMFKLQWKETFPCGAAITKAQINIDAINGMAYEYTLEINGKNQKKYH	0.755556	0	11	1548.85	8.82398	0.618296	0.860459	-173.722	3	0.398152	1.17144
3mx7_gt_crelax_final_perturb_36	3mx7	native_perturb_25	1	1408.98	9.72899	0.563222	0	0	547.097	4	MTDLNQVWDVAYSCGVHKAEFEHGTTSGKRVVYVDGKEEIRKYWWFCSVGKACFYVGADKQKATININAISNTAYEYTHECNGGSLEKWF	0.755556	0	5	1228.54	8.6338	0.629089	1.06946	-210.687	6	0.36881	1.154
3mx7_gt_crelax_final_perturb_37	3mx7	native_perturb_25	2	1675.56	9.86794	0.600213	0	0	2673.36	4	MTDYVNPWCGQLSDCVHYIEFRHGTTHGKGVCYVDGKEEINKIWMFKMVGKATFYVGAAMTKATINIDAITIFAMEYTVEINGKTLKKYM	0.755556	0	10	1677.59	8.95557	0.6328	1.06428	-160.849	6	0.414817	0.999844
3mx7_gt_crelax_final_perturb_38	3mx7	native_perturb_25	2	1641.65	9.9979	0.725291	0	0	2917.12	7	ETDLVAVWDVAESDGKHICEFEYGTTSGFRRVYVDGKEEMRKPWMFKTVGKETFYWFAAYNKATIMIDAISTFAYEATLEIMGCELWKYM	0.755556	0	2	1543.56	8.81684	0.629715	1.47666	-179.299	3	0.42223	1.14865
3mx7_gt_crelax_final_perturb_39	3mx7	native_perturb_25	0	1424.91	10.1664	0.586467	0	0	468.659	1	CTDLVAVEDVVRSDMVHKIEFEHGATSQKRVVYSDGKTEIRKEEMFKERGWESFSVGAAKFKATTNIDAISGIAYEYTPEGNGKSAKKHM	0.755556	0	8	1199.53	8.53341	0.630045	1.16303	-172.969	5	0.35146	1.03939
3mx7_gt_crelax_final_perturb_4	3mx7	native_perturb_25	3	1458.45	9.55959	0.517877	0	0	996.499	5	MKELWAVWRVALEDGVHKIERMDGTTSLKRVVYVDGKEEIRKEWIFKLEGKETFYVGAAKTKVDINIDGISGFMYEDTLETNGGKLMKGF	0.755556	0	6	1335.22	8.32184	0.64403	0.862004	-215.394	4	0.334566	0.943095
3mx7_gt_crelax_final_perturb_40	3mx7	native_perturb_25	2	1319.17	9.31932	0.651546	0	0	685.076	6	RMVLVAVWDVGYSDGVHKIEWEHGTTCGMSVVDVHGKEEISWEWMFSLNGKENFYVGAAKTNTTINIDAISGTAYEYRQEINGKSQKKYM	0.755556	0	4	1228.15	8.87008	0.693023	0.917407	-196.559	7	0.398859	0.956757
3mx7_gt_crelax_final_perturb_41	3mx7	native_perturb_25	3	1537.9	9.01161	0.578256	0	0	282.842	0	MTDLVAVWDVALSDGVHKIEPENGTESGKRVVVVDGKEEIGKPWAFLLWGKDTFHVGMAATKATFIIDKIQGAYYEYTLEIMGKSLKIYT	0.755556	0	5	1499.58	8.3212	0.603453	0.90345	-217.348	1	0.363347	0.943962
3mx7_gt_crelax_final_perturb_42	3mx7	native_perturb_25	2	1613.62	9.22623	0.625098	0	0	1892.36	7	MTDTVAVYDVALSDGAHKIEFEHGVTAGKYVVYVDGKNEIIKEHMEKSVGFRTFYSGAAKLRREIVIDAISGFHYEYSLEINGWSLKKYM	0.755556	0	4	1494.14	8.62909	0.615435	0.93068	-227.864	6	0.359717	0.918312
3mx7_gt_crelax_final_perturb_43	3mx7	native_perturb_25	2	1838.25	9.86373	0.56819	0	0	666.442	3	MNHLTMLWDVAYSHGVHYIEFEHGTTSGKYVVTVDGVEEIRKEWMFKAVGKMTFYVGWAKGKATIECDAISGFAYESTLEIFFKSWKSYM	0.755556	0	1	1632.23	8.95469	0.650471	1.09461	-203.343	2	0.414874	1.21054
3mx7_gt_crelax_final_perturb_44	3mx7	native_perturb_25	4	1903.29	9.71745	0.605469	0	0	2830.47	4	MTDLHAVWIQALQLGVHKIVFEHGTTAGKRVVYLDGKEEIRKEWPFKLIGHETFYIHAAKNKWTINTDAIGALAYETTLAINVKSLKKYM	0.755556	0	3	1946.85	8.68987	0.591952	1.1032	-171.491	8	0.40046	1.50003
3mx7_gt_crelax_final_perturb_45	3mx7	native_perturb_25	2	1309.31	9.33483	0.643582	0	0	3344	3	MWDYVSVPDVMMSDNLHKIEFERPTTSGKDVVYVDGKEEIRKEQGFKLWGKETFYTGAAKTKCTININAIHGPAYGYTLVINGKSLKKYK	0.755556	0	4	1083.85	8.52637	0.640821	1.35021	-201.24	2	0.387226	0.666276
3mx7_gt_crelax_final_perturb_46	3mx7	native_perturb_25	1	1649.21	10.1094	0.718714	0	0	876.191	6	MTDLVAVWDVACMDGVHKIGFEDGTTSNKRVHYVISKEEIAKRWMTKLVGKETFVVCCAKWKATINIDAIPAFADERTLEQNGKSLHKAM	0.755556	0	4	1391.62	8.79437	0.685599	1.43279	-158.41	8	0.421663	1.49974
3mx7_gt_crelax_final_perturb_47	3mx7	native_perturb_25	2	1498.76	9.6086	0.616683	0	0	35.8977	3	ETDLVAVWDVALDDMCHEIEFQHGTFSGKRMVYFMGCEEINKEWMFKLVGKETGYVGAAKTKATKNIDQIEGFFYGYEIEQNGKSMKKYM	0.755556	0	4	1272.97	8.83454	0.655462	1.1487	-182.046	1	0.385591	1.16829
3mx7_gt_crelax_final_perturb_48	3mx7	native_perturb_25	4	1299.42	9.85093	0.668978	0	0	1243.78	4	MDILVAVWDVCLSDGVHKIEFEHYTTSGKRVVYVDDHMEIRKEWMFKLNGKETMYVQIWQTKASMNCDRIPGFAYENTLEINNKSLKLYE	0.755556	0	4	1238.55	8.76299	0.601323	0.831688	-198.886	1	0.431717	1.00912
3mx7_gt_crelax_final_perturb_49	3mx7	native_perturb_25	2	1435	9.93624	0.638973	0	0	909.023	3	MTDDDAVTCVALSCGVHKIEFAWGTTSGKRVKYVDHKIEIRKEWMFKCVGKEEFCPGAHKTKATINIDAISKFAYEYTLWITKKSFRKDM	0.755556	0	6	1219.34	8.46458	0.621306	1.20943	-188.817	3	0.425517	1.19045
3mx7_gt_crelax_final_perturb_5	3mx7	native_perturb_25	2	1337.45	10.219	0.639169	0	0	5305.18	4	KTMLVAVWDVALTDGYHKIVFEHGTTSGKRVVYVDGKEEIRKEEMFVLTGVWTKYVLWAPTKYTINITEISGFAYEYTFWINGKQCKKEM	0.755556	0	7	1373.02	8.50003	0.629833	1.31932	-203.443	4	0.365538	0.674611
3mx7_gt_crelax_final_perturb_6	3mx7	native_perturb_25	2	1628.94	10.3902	0.489234	0	0	4204.84	4	MTDLVAFWGVALSDCQHKIQSEHSTYSGKRMVYVPGKEEIPYMWMFHLVGKETRNVGAAKNKAYINIDAISGFYCEYTLEINGKSLGKYW	0.755556	0	9	1405.31	8.75345	0.600698	1.11994	-179.114	2	0.424414	1.24284
3mx7_gt_crelax_final_perturb_7	3mx7	native_perturb_25	7	1853.63	9.45778	0.659949	0	0	665.894	4	MTDLVAVWDGALSDMVHLMEFTYCSTSGKRVVYVDGKESIRKWWMFKRVLKETFYNGWAATTATIPIDYIAGFAYHYTLEINGKRLKKHM	0.755556	0	8	1757.34	8.75523	0.695014	1.03657	-174.767	6	0.385125	1.37661
3mx7_gt_crelax_final_perturb_8	3mx7	native_perturb_25	4	1570.92	10.2556	0.610971	0	0	2301.02	5	MTDPHYVTDVYLSDGVHKIEFEHFDTSGKRGVYVDGKENIRKWWMFSLPGKYTFYVKGAKTAATINIDAVSGFAPEYTLAILGKSLRPYM	0.755556	0	5	1639.07	8.49285	0.590997	1.25902	-175.232	5	0.3846	0.790798
3mx7_gt_crelax_final_perturb_9	3mx7	native_perturb_25	1	1689.93	10.2096	0.630115	0	0	2093.64	1	MTMLVAVEDVALSGLHHKIEFEHGTRSGKIVVPIDGDENIRKEWMFKLVGPETFYVPAAKTKFTDNIDAICGFAYIVTLYIMGKSMKDYM	0.755556	0	6	1351.9	8.84879	0.666024	1.68186	-89.4339	4	0.435652	1.57047
1cc8_gt_crelax_final_perturb_26	1cc8	native_perturb_50	5	842.925	10.4858	0.444333	0	0	176.478	8	DEGIHLLMLVCETGSVCSGAVDKNLWSLHSDGSYYDISLEKWLVSKWHEEIYVYIEIKDFKNGKEHRSGKQL	0.5	0	5	903.446	9.13474	0.595246	0.890671	-145.921	4	0.48947	1.55283
1cc8_gt_crelax_final_perturb_27	1cc8	native_perturb_50	7	1018.68	11.077	0.45488	0	0	294.767	3	AEIKHKQYNPYMTIIGCSFAGNCVNTKQGWDGVKIDTSLKKDGVDVYMPQIKLTILHKFFKTNKEVDGHQWC	0.5	0	8	1058.03	9.73989	0.488566	0.996106	-137.904	2	0.524065	1.33578
1cc8_gt_crelax_final_perturb_28	1cc8	native_perturb_50	4	875.207	10.2743	0.493194	0	0	378.58	5	ADIKHYQFSIVPTCSGCSCKMNKMGGQCWWWVSSRCKMNCKQLVRVWVTLVRMFILEKMKTGGSEHRMGKEW	0.5	0	7	857.785	8.96586	0.52739	1.29672	-146.966	2	0.436466	1.96276
3mx7_gt_crelax_final_perturb_35	3mx7	native_perturb_50	4	1540.52	10.1281	0.52069	0	0	378.606	2	GEGLWAVWDHKGEDLIPAQPNEHVTKSGKCVVYVDGWEEGSKIWMLKLCAKKSFDNGDAKGKSTIKKCAICGWLYMYMLVIFGNGYKKYM	0.5	0	8	1476.44	8.96188	0.513713	1.75931	-172.235	3	0.518079	1.86377
3mx7_gt_crelax_final_perturb_47	3mx7	native_perturb_50	5	1614.35	10.3385	0.42168	0	0	383.842	5	MTDIVEVWDIALNTGVVFAQFEKGVTNGKAGAYVDGHKIIMKNECLKQVKDLTSEKGSADTAGTICEDLITGFYYEYELEHWGKSLKCKY	0.5	0	5	1392.56	9.166	0.605487	1.0958	-188.204	2	0.329578	1.38203
1cc8_gt_crelax_final_perturb_0	1cc8	native_perturb_50	4	782.407	10.7106	0.499137	1	0	470.036	2	AETNQRSFPVNMCESGYSGSVEKCGNKLESDVSSDSISEEKCGGSIYTTLTYWFIQEKQKIPFKYVSSGCQA	0.5	1	4	675.24	9.53564	0.552322	1.16434	-131.069	3		1.60092
1cc8_gt_crelax_final_perturb_11	1cc8	native_perturb_50	4	918.986	10.5427	0.450604	0	0	527.338	1	AKIKEYQINVDPTKSPCSMACHKVSDKVERKLEKHDLSIFNQLVMVYTDLRCDIIGEKIKKTYRMVPGNMDL	0.5	0	6	849.562	9.03834	0.66442	1.58572	-132.304	4	0.424096	1.43971
1cc8_gt_crelax_final_perturb_10	1cc8	native_perturb_50	5	1046.22	10.5625	0.502782	1	0	528.083	7	AEIYRNQQVDQCDCRMVTGKYNKVLQKLRVDVEKIDIFLEIQVMLVYNTRSKMFILTKINYTTKEVISIKQT	0.5	1	5	1090.9	8.59255	0.656	0.823121	-175.428	5	0.497319	1.23086
1bkr_gt_crelax_final_perturb_44	1bkr	native_perturb_50	14	1032.48	9.98188	0.65908	0.75	0	633.387	15	PSNKGMMLLWTIMKTASSTIVNIHPFTVSWLSGMCMNRNIHEHHPQLIDFDREDWSIAHYCLFMTFGRGEQHRGLQKTLDNEMMSKLSHDHKSKYAQEVTHPDYFSKN	0.5	3	14	1037.87	8.81036	0.5596	1.32799	-165.913	6	0.319266	0.907908
3mx7_gt_crelax_final_perturb_18	3mx7	native_perturb_50	4	1524.1	10.4257	0.536508	0	0	677.327	4	MYDVWCAIDVNTSDRVRQDMMGHLWTKGKRVVYMDAQENIRKNVIFKSCGKKTDEEGNAATLATPNIFTIKGPAQVLTLDINGFSVKKYM	0.5	0	8	1324.69	10.3782	0.661126	0.978638	588.165	7	0.469163	1.31164
3mx7_gt_crelax_final_perturb_24	3mx7	native_perturb_50	2	1628.02	10.7978	0.467924	0	0	738.955	5	GTHEAKHHDVALVDQGKGIEAGGPTAFGERNVFVNGKANAWKQWCFFRVNKNTMVSGAEKTCSIINIDLKSGFAPEYTLNINAKSLKSYM	0.5	0	8	1339.57	9.47451	0.529459	1.56086	-172.327	3	0.593861	1.23396
1bkr_gt_crelax_final_perturb_40	1bkr	native_perturb_50	16	1067.12	10.4139	0.419514	0.75	0	742.362	4	KTARLWLRDWCQNFTAGKYNPKCHTISTSWRDGMAVDAYIHKHMPNLITFDNCKKSNKHDTSQPAQIYAAQHLVSTKWLYGDDGSVKHPDETRWATYVDKANYHDSWD	0.5	3	20	797.535	8.76608	0.509556	1.55708	-207.069	2	0.335038	1.03001
1cc8_gt_crelax_final_perturb_12	1cc8	native_perturb_50	7	991.641	10.8176	0.402198	1	0	928.639	3	AEDKWYQLKSVMIRHGLKGTLNSVLTKMEPESSFYDISLECNLVDSEATLPTRIDLYKCKMTMKEFHLSKQF	0.5	1	9	953.833	8.91918	0.487011	0.850471	-162.348	0	0.342096	1.36262
1cc8_gt_crelax_final_perturb_49	1cc8	native_perturb_50	5	1068.88	10.489	0.47002	1	0	939.205	4	AEIRKPQAHVVMTCGSLSNWFNRVLLALMVDVMRIDISNEKILVDLYTTKPFDFILSWSKKEPKQQSNHARA	0.5	1	10	944.235	9.24372	0.478662	1.10881	-57.13	0	0.458413	1.09337
1cc8_gt_crelax_final_perturb_8	1cc8	native_perturb_50	7	882.931	10.4164	0.437179	1	0	952.424	5	AEIPHAQKNVMMSHLGCSGLVHPCHCLLEPDVEKYDRHCEFTKVAGYTMQPLWCIDECEKPCGHEVRTGKQL	0.5	1	6	874.407	8.68077	0.645005	1.41231	-131.271	4	0.493321	1.80341
1bkr_gt_crelax_final_perturb_33	1bkr	native_perturb_50	17	1657.38	10.6888	0.343242	0.25	0	963.894	3	ASLKDDWQLICAMKPVGYPAVKIHRTMTSMRDNMFKVTIIHMHSPFKNDFARVKKSNCQFNGQIAFNFLACHLGETRLLRWTCSSVDHPIEKFIIWHVVLAYFMFSKL	0.5	1	12	1523.54	9.02456	0.559159	1.28426	-202.154	3	0.30194	1.22968
3mx7_gt_crelax_final_perturb_19	3mx7	native_perturb_50	4	1780.74	10.8817	0.568863	0	0	978.315	3	VADDCQGQDVAWFDCVHMCENEEGRTSGKRQVYVDGKVEDRMVWMQDTSGKWSGYSGACYTLPLINIGVILGFCDEYTHPINTKWMCGYM	0.5	0	5	1602.51	9.51802	0.602171	1.50441	-131.388	3	0.440943	1.11353
3mx7_gt_crelax_final_perturb_40	3mx7	native_perturb_50	3	1752.32	10.6542	0.588523	0	0	1059.51	6	PLTLAAVWDVALSDSEHCIWFEGGIQSTKQTVRSSGVEIIRKCWMFMGVGFYTQFESDAKCCATTNIPRIRAFNYEYTLQHCYPSLRAYV	0.5	0	9	1460.29	9.18154	0.632576	1.50192	-135.305	5	0.47164	1.45247
1cc8_gt_crelax_final_perturb_24	1cc8	native_perturb_50	6	699.646	10.7948	0.547214	1	0	1107.62	4	DQIRQYAFNVVKTIVVCSAQVYKVLHIWCPCVSKIDISRCDCCVDDPCRNNYKYILHKIKHNGKEWRSSKQC	0.5	1	10	670.819	9.35145	0.61032	0.889686	-147.67	7	0.439243	1.27816
1cc8_gt_crelax_final_perturb_31	1cc8	native_perturb_50	5	1135.39	10.3958	0.546352	1	0	1129.58	8	ISIQQYQGNVVMFVSGRRGAPNKANRKLEKEVGYINIALMKQYKDIYTLLDYDMRLGNIKDHCKLQRSHKVL	0.5	1	4	1154.58	9.46989	0.520774	0.918598	-144.79	3	0.473873	1.65675
1cc8_gt_crelax_final_perturb_2	1cc8	native_perturb_50	4	969.088	10.3405	0.445785	0	0	1157.15	3	HRIDHHQFLVVMKTSRCQKAQNAVATMLEPECAIIVISAEKPHVDVKEETADLLILEKNKYHGKSVRMGKQK	0.5	0	5	830.426	9.68499	0.615503	1.08289	-62.3481	3	0.361542	0.971475
1cc8_gt_crelax_final_perturb_41	1cc8	native_perturb_50	6	1151.19	10.9222	0.394996	1	0	1159.87	4	AEYKGLSFNVVDDCSEMPCASWPVKFHLEVDVRKLDISLRKILQDVTTNGTALFTLTPIYKTMSTVRSGHQL	0.5	1	7	1109.61	9.06016	0.503624	1.00152	-89.4573	2	0.620833	1.96246
1cc8_gt_crelax_final_perturb_16	1cc8	native_perturb_50	5	970.963	10.518	0.523162	1	0	1179.88	4	AIIKLNKFNVVMDDELRHGAFNETLTQLENAVVTIYISMEKQICDVYLPLSWDTIMEKMWKTGQSVRKNDQI	0.5	1	9	1163.41	8.9277	0.640127	0.776168	-168.192	3	0.324808	0.781113
3mx7_gt_crelax_final_perturb_10	3mx7	native_perturb_50	4	1662.52	10.5135	0.479757	0	0	1186.19	6	MTHLVAVELNKRARWFTKIETEHATTSSFRVVRVWEKEECDKEQMMKLIGEQGMYVGPRKFKHTINDDVASGAATPYELEANMGLLTCYL	0.5	0	5	1475.01	9.72756	0.687041	1.11603	-151.985	7	0.445091	1.45179
1bkr_gt_crelax_final_perturb_20	1bkr	native_perturb_50	5	1163.55	10.2368	0.389226	1	0	1188.44	2	KSYKDVLPLKAQCKDDGYPNSMNNNDWTSDGCGKACFAKIHGMEADLFDFSGLGFLNAGKNIQINHLLDENHLGATQGLDPQQTVVDHADLKNIITYVVCNYHYFSQL	0.5	4	11	995.495	8.65706	0.531068	2.34527	-201.28	5	0.259851	1.05206
1cc8_gt_crelax_final_perturb_1	1cc8	native_perturb_50	6	748.646	10.8	0.420946	1	0	1202.75	4	RWGDPRQFKTIQTFFGCQGNVNKLLNKIEEVVTKDCIHRDKDLGDFNATLPYDFILEKIKNTCYEVYCGMQL	0.5	1	5	781.516	8.97806	0.578165	1.63442	-146.207	2	0.367126	1.28845
3mx7_gt_crelax_final_perturb_27	3mx7	native_perturb_50	3	1384.78	11.8913	0.515664	0	0	1238.13	5	MTDLVPGLDGALFITMMTDRFAHGKHSWFRHWYVNGIEEIAKERMIDLHGPETDTVGASKATATINIDRISWDANTGSFESHGWSWKKGM	0.5	0	10	1073.87	9.1799	0.587154	2.09426	-132.816	3	0.484763	1.58568
3mx7_gt_crelax_final_perturb_28	3mx7	native_perturb_50	3	1459.49	10.8448	0.420265	0	0	1320.72	1	MTNLDAVIDVWLSDGAIEDEELHGCTKGKAVVYPKTGEEIAKNMMYCLVMKKTERVGANGTKAYSRMDAQRGFEQEGTLMLCGRYPKMYA	0.5	0	8	1485.49	9.66876	0.520138	1.59643	-151.498	4	0.509194	1.48966
1cc8_gt_crelax_final_perturb_30	1cc8	native_perturb_50	6	948.217	10.1482	0.551469	1	0	1330.22	4	AHIKHYTWNVFMTQSKWGGQVNQVLTFWENDVNKICIPTEHPSVEVYMALPPLFHAQRIMLTGAEVRWSFQT	0.5	1	6	893.865	8.86886	0.665314	1.13386	-91.5367	5	0.391987	0.983923
1cc8_gt_crelax_final_perturb_29	1cc8	native_perturb_50	7	691.35	10.6336	0.490241	1	0	1344.46	2	SEEKHYCANVVMTCQRSMYAVNKFLTPLECMWYKISISLSVQLSMTYTTTTYPITLAKLFKPGDKKMKGKQG	0.5	1	10	782.432	9.05007	0.611372	0.875914	-120.68	2	0.475193	1.33633
3mx7_gt_crelax_final_perturb_34	3mx7	native_perturb_50	5	1487.46	12.2428	0.621236	0	0	1382.36	9	MTVCVGVWCPQLSDGWNSIEHERSTTSPKQLVKVDGSEEIYKLWLDELSGKEAFEQGAYKTVESQDIDFSSGFAWDETLTPNCDSIHHWM	0.5	0	8	1319.92	9.05666	0.652208	1.55384	-76.4708	7	0.397196	1.53539
1cc8_gt_crelax_final_perturb_25	1cc8	native_perturb_50	6	817.481	11.1664	0.482222	1	0	1393.38	5	SHIWHNPFNVVNTKSGMSGAQWKVITKNGKRVSKDDIQWWKKDFDPYHVLDGYFFDEQIKATENIVRSGKQV	0.5	1	14	774.814	8.6287	0.731391	1.27561	-161.509	3	0.47304	1.82268
1cc8_gt_crelax_final_perturb_33	1cc8	native_perturb_50	7	525.904	10.769	0.602033	0	0	1459.83	5	AEKKHYETNVYMTGSGCMNAVCSMLNGHEPDHSTDDISENNQLLEVYPTLAQAHIGWHFKKTGKEWRDHDPQ	0.5	0	4	520.235	8.80607	0.633386	1.28198	-162.213	1	0.472974	1.36193
3mx7_gt_crelax_final_perturb_48	3mx7	native_perturb_50	5	1502.5	10.742	0.504727	0	0	1530.07	8	MVHLVAHFTVALSDGVHIDQMRHCTTPVKRVNPWQGMELIRYDWMDELHGKSTLYHGASKTAACDVIDAITGMRDLKTLDECGQKNKLYM	0.5	0	11	1556.7	8.85499	0.588902	1.08018	-151.794	4	0.449319	1.44562
3mx7_gt_crelax_final_perturb_31	3mx7	native_perturb_50	4	1657.18	11.3727	0.484179	0	0	1552.28	9	MGWLVAVWDITAPDWAHDPEFLIGVTSIPRVVIQKWQEETTPWWVAKLIDKCTFYGEAAKTPVDIDVLAISGRTYEDSLEEMGKSLKWYD	0.5	0	6	1584.55	9.23327	0.523137	1.36897	-134.873	7	0.503112	1.83182
1cc8_gt_crelax_final_perturb_43	1cc8	native_perturb_50	6	745.407	10.6111	0.621761	1	0	1589.64	3	TNAKHYQFGVVMRCRSCELAVNTVLCNTEPMVSKPPISLFYPHVPQYEAKTGDFILMTIRKCIKGDRAGKQP	0.5	1	8	760.409	8.88506	0.637035	1.34513	-107.747	1	0.5432	1.57192
1bkr_gt_crelax_final_perturb_37	1bkr	native_perturb_50	15	1666.61	10.5814	0.453011	0.75	0	1606.28	6	ADSSASLLVFQQWKIAFYPLVNHLNSKTSPRLGMAFVAVKHGHGEWLIHIDILKKTNAHYNLVTAQNLYGQHLGTTKLCIYHHASVDAPDGKSVITNHATMHNFWWKM	0.5	3	13	1633.48	8.94003	0.572478	1.09551	-208.757	8	0.290993	1.71134
3mx7_gt_crelax_final_perturb_41	3mx7	native_perturb_50	5	1648.08	11.0518	0.616468	0	0	1626.62	6	MRSDIAYWHVALSDVQHSVECQHGTCQGKVVVFVDGREMIRSAWMFLIVGFPHFWEQKAMTKATHIIDWSSCRKYEQTCESNWCMCKDYM	0.5	0	9	1413.32	9.65104	0.619599	1.19911	-123.641	6	0.415485	1.71261
1cc8_gt_crelax_final_perturb_44	1cc8	native_perturb_50	4	1050	11.0039	0.506787	1	0	1643.02	3	QFHGTYQINVVSHYSIDTGAVCFVLWKEEYIVSKIQFGLEQWLGDVYTTLPTDCMLMHDKFHGKPYRSGFDL	0.5	1	8	1020.96	9.37965	0.596192	0.998904	-142.939	5	0.451127	1.75674
1cc8_gt_crelax_final_perturb_34	1cc8	native_perturb_50	6	1105.68	10.9262	0.552459	1	0	1666.33	4	YEIYHPQKNLPMTHSACYGARNECLTKDEWEDSFIAIPLAKQLVDVVGDDPDDFDNDKINRTKDEVWSAMHL	0.5	1	6	1175.38	9.08767	0.528341	1.03576	-146.314	4	0.458314	1.57448
1bkr_gt_crelax_final_perturb_15	1bkr	native_perturb_50	13	1139.64	10.2683	0.548818	1	0	1681.17	10	KSKEDHLLMRHQMQSFGNPAVFSHNFITSHRDGYAFNALIHFARPDLIRFKKWKKSNAWYFLHAAKSAAECREMMQAILPPHDQRHGKNDERSIQTKYCMQKHEPSKM	0.5	4	16	1089.22	8.98704	0.5645	1.91719	-216.721	9	0.277944	0.637435
3mx7_gt_crelax_final_perturb_13	3mx7	native_perturb_50	4	1408.29	10.7168	0.583906	0	0	1699.28	8	MTTLVVLHSVALSDMMHTIAYEHWGTSGEEWNYTDGNEPARKPWHFSLVGGEIFYVGGATAKRTVRIQMGSGFTYVYTAYPCGMQLKIQK	0.5	0	3	1266.87	8.99438	0.576606	0.932163	-179.957	4	0.346055	1.01602
1cc8_gt_crelax_final_perturb_9	1cc8	native_perturb_50	8	1005.76	10.695	0.5443	0	0	1721.46	2	AEEWQFFFLVVMHCSDPGGTVNEVTRKLECDVHIIKMHMVLCKKDVYVILLYDFKLEKIDPTGKERMSGMQE	0.5	0	7	929.455	9.01377	0.68981	0.879607	-123.66	2	0.454254	1.6498
3mx7_gt_crelax_final_perturb_21	3mx7	native_perturb_50	1	1677.37	10.6407	0.594204	0	0	1738.45	4	MNQGIAVFAVNLHVGTTCMDFEHGTDMGHAVVYMKSYNEIRKNCDCKLVSWERFQQGAAKVVVIIFIDAICGFAYEYTFEANIVPLVKCM	0.5	0	3	1455.49	9.06424	0.667475	1.05308	-180.638	3	0.364829	1.27294
3mx7_gt_crelax_final_perturb_12	3mx7	native_perturb_50	5	1846.18	11.542	0.545092	0	0	1741.02	3	MGFLVAVIDKAISDYVKACEECHGCESGKRVVYPDRVEENWPLLMFRLVLWLTFYVIAHWTVQTGNCDAIPHHAYEYWLEVEQNALLTTS	0.5	0	10	1753.34	9.07936	0.570854	1.19268	-127.996	2	0.385833	2.70853
3mx7_gt_crelax_final_perturb_2	3mx7	native_perturb_50	3	1366.54	11.267	0.652347	0	0	1741.47	5	MQDLHTVWCVASSHPVLKFEIEYKTWKQKRVTSKDGMEEVRKSNPFLLKGEETFLVGWARTDATQNFDAMLRKAYCYNEEWHRKSLNAYG	0.5	0	7	1285.95	9.1487	0.662613	1.4469	-143.178	5	0.437778	1.67418
1cc8_gt_crelax_final_perturb_15	1cc8	native_perturb_50	5	1103.59	10.8508	0.459243	0	0	1814.51	4	VHTHKYQMNIVETCAGCSGAVNKVPTKLEPYMGQINPNLFTWNHDVPTTFMIDWILEKIFKNGQIRRMHWLL	0.5	0	13	1105.36	9.09813	0.635582	0.907799	-106.708	3	0.360325	1.25642
1bkr_gt_crelax_final_perturb_49	1bkr	native_perturb_50	19	1385.94	10.7817	0.587585	1	0	1835.61	4	KSAKNLLLSWCRIRTNGYPSCYIDNFETRKRRHMIFSALTHYHRDHLIWFCNLVHHSWHYVFRMPFDLGVVHLILTCLLDDGDICTDCPDIESIICCMVAYDGYFSKM	0.5	4	19	1354.32	8.90684	0.569202	0.944641	-193.721	3	0.267873	0.875443
1bkr_gt_crelax_final_perturb_13	1bkr	native_perturb_50	16	1251.47	11.01	0.463133	1	0	1838.71	8	VAASDADECMPSMSTAGYPNVNHHNCLTSARDGSYFMARPHKHRHGFIDDDKNKKEDAWFRKQKVPNLLEDHDFLRLQTDQSDIQSDYEDEKWDLTYVMGYYHYFGRM	0.5	4	20	1210.86	8.88949	0.542729	1.76988	-149.285	6	0.374879	1.06948
1cc8_gt_crelax_final_perturb_4	1cc8	native_perturb_50	4	1243.09	10.5775	0.508008	1	0	1843.04	6	ASIEFYMFCVVMMCSFNLQPHNCVLTKWEADVVKIWINMESEHNEGYTLLPYDMDLGEIKTTMTEVQSEHQL	0.5	1	2	1278.72	9.24975	0.544647	0.812126	-138.016	7	0.418738	1.90751
1acf_gt_crelax_final_perturb_20	1acf	native_perturb_50	13	1635.6	11.3024	0.505212	0.5	0	1860.31	7	CEWTSVDVNVQGTSAGTPAMCLIEDTACWAMWAVRLCTPAGGQELAGQINLSYQQRATGADLLGVHQVTLRAVDESIIGKRVYKGVRAVDTPKAGLVGCYKEKTQPLTAAYNVEDLLDFHYQAGF	0.504	2	19	1526.31	9.32511	0.472187	1.41591	-204.322	4	0.415125	1.50119
1cc8_gt_crelax_final_perturb_40	1cc8	native_perturb_50	4	797.664	10.703	0.58342	1	0	1874.67	6	AGIEHKAFPSVRWCPKRSCAVTWVLISLEPDGSNIYISYESGIWEVYTMLPKDQIVECIPKTGKKERRHKQT	0.5	1	5	815.733	9.04746	0.521312	1.36455	-140.902	2	0.375398	1.58702
1cc8_gt_crelax_final_perturb_48	1cc8	native_perturb_50	5	881.226	11.814	0.590143	1	0	1959.88	6	PEIKHWQFNEAGTCSMKPTTVNRMLTWDFPEPSKIEIRLTKQMVWLYQCYPYDNILEKIMCTIRYNTSFKCL	0.5	1	5	934.914	8.61613	0.682137	0.83478	-125.944	2	0.385706	1.40071
3mx7_gt_crelax_final_perturb_20	3mx7	native_perturb_50	4	1408.95	10.746	0.549435	0	0	1978.43	1	MRYAVAVWNVRIMQLVLHFEPDHGGIHGPRCVDTNGKSEQRKEWMSKCHTWETEYVGAAETKAYEHIDSISGLFGRYTLHAKGKQLGKCM	0.5	0	8	1149.95	9.70786	0.503664	1.95691	-133.326	1	0.459494	1.48946
3mx7_gt_crelax_final_perturb_38	3mx7	native_perturb_50	3	1727.56	11.065	0.571747	0	0	1981.92	8	MAHTDDSNDRIYMGGEYKIGRDHGQLSGKRVVYKDSKNPIFKMWNFDLREKETPVVDYDHTKLEINYDAISMFYCEKPAESNGKSLKKYM	0.5	0	13	1557.84	9.02573	0.480348	1.55504	-142.524	3	0.633577	1.08172
1bkr_gt_crelax_final_perturb_22	1bkr	native_perturb_50	16	1606.43	10.5209	0.541753	0.25	0	1999.82	5	KTMKAWLLLWTKMTTGMYPNWNIHVFTTMWDIGMWFNQLYIKVRPQCDDCDKLWSFFSHYNFMNAFQHAEHHNGTMFLNWPYDISAYIPRESTCETYVWAVQHYFHKQ	0.5	1	16	1674.16	8.94003	0.67317	1.444	-214.342	8	0.315973	0.949946
3mx7_gt_crelax_final_perturb_30	3mx7	native_perturb_50	4	1471.24	10.6682	0.537794	0	0	2017.65	11	HIDLNARWMYANSWGVHPIEWQARTRPGPEVVYMTGYENNNKNEMFPFVWDETFYRGAACLKANHNNGAIKGFKYEYTKSINDQSKKKGF	0.5	0	1	1516.6	8.87953	0.547316	1.22092	-118.493	6	0.353974	1.20407
1cc8_gt_crelax_final_perturb_23	1cc8	native_perturb_50	3	1128.02	11.2967	0.520742	1	0	2022.7	5	ALIKAHQMLKDHARKGCVEAWNWCLGKLSPDVSINDISIEKCLKFVYTTLSYWEILRNIKKVIKIVHSGMWN	0.5	1	6	1264.92	8.98943	0.629438	1.09069	-142.465	3	0.765991	1.9076
1cc8_gt_crelax_final_perturb_38	1cc8	native_perturb_50	5	572.604	10.906	0.462326	1	0	2062.9	4	SEHKHYYLDEVMTPSWCSMAVEKVFSKLCDEVSWGDLSTEKQIVWVEPFKNEDLCLEPMEKDDKEVLSGKQE	0.5	1	9	685.087	8.79731	0.632534	1.21359	-129.071	2	0.344897	1.14214
3mx7_gt_crelax_final_perturb_16	3mx7	native_perturb_50	6	1259.25	11.0904	0.525757	0	0	2110.29	3	TTYVVAVPDVALSKWHTQIMVEPKTTSHRIFVYLDGKEERRTYTQSKLVGGNPEYVGAAKVTIYIAYCNVSLFAYEYESEVNETSLFKYG	0.5	0	9	1113.88	9.38094	0.607263	1.47433	-179.049	4	0.501939	0.998212
1cc8_gt_crelax_final_perturb_18	1cc8	native_perturb_50	6	938.776	11.3831	0.532052	0	0	2122.08	5	AHMLLYQTNYVMTHSGVDGRVNWVKTKLEHDFSKYFFNLESQLSDHYKQLKEDFTTELFAKTWCEVGLGKAS	0.5	0	2	1142.52	9.20652	0.595726	1.34624	-149.884	1	0.38418	1.74316
3mx7_gt_crelax_final_perturb_46	3mx7	native_perturb_50	1	1641.61	11.8529	0.561667	0	0	2124.22	9	VTPEVQVWDWAQICHVHRQEFERGTNSGKRHSFKDNKLCKDGEWMYKWVGKENFYVSKFYYKILIHIDAESMGGEEYHLPIKVCSGKKYM	0.5	0	5	1680.2	9.53852	0.601346	1.13311	-122.853	11	0.456195	1.3013
1acf_gt_crelax_final_perturb_33	1acf	native_perturb_50	11	1286.69	10.5144	0.546389	0.75	0	2194.08	11	SCRTWVIGNWVEVGDPTRANILGLMGCTWFSEAGVAVWPARSTTCCFAFNNADAPRAQHFDISGVHYMTTEAMDECIQGKHCAEGVITRKTNQEIGVDEHNCKEMHPTAINVVYQLATDCIVKGP	0.504	3	15	1371.27	9.05627	0.696402	1.28039	-177.151	8	0.326241	1.64281
3mx7_gt_crelax_final_perturb_36	3mx7	native_perturb_50	4	872.571	10.5422	0.514199	0	0	2228.4	4	HTMLGGVQDSPVSEGCHKIETMSGTTSGVRVTYVDGKEEYQKDCIQEIDGKEWFQWGAAKLKATRNISNESYCNTNYAFYVNNKHLQIYM	0.5	0	5	899	8.99777	0.57695	1.41015	-191.162	3	0.372289	1.18323
3mx7_gt_crelax_final_perturb_14	3mx7	native_perturb_50	5	1805.55	11.2306	0.523569	0	0	2231.06	5	SVYLTMVECVALSHGPHQSECTMGTMQMKNKVQSDASLEIRKETMFKLNRISIFYCWAARVQATINIDGPVLFAYDYSLHINGKSCKMVM	0.5	0	5	1759.78	9.07146	0.638012	1.32478	-147.002	2	0.431367	1.24006
3mx7_gt_crelax_final_perturb_7	3mx7	native_perturb_50	1	1878.75	10.7541	0.635483	0	0	2233.48	10	MVHLFNVWDVRKIDGWHGICFEHGMTSGKRVRYGDIGSEITKSAMFKLGGKMANCVGADETCAWQNMDSNSMYKWEYLVHISIFNLKDQM	0.5	0	6	1818.31	9.23244	0.699256	1.01302	-130.511	5	0.489729	1.17968
3mx7_gt_crelax_final_perturb_22	3mx7	native_perturb_50	2	1704.9	10.6514	0.472465	0	0	2266.25	4	VTDLVAVHSWALSTGIPNIMIHHTVTSGHRVVWWDSKHEVRKPMQWRMEGNTQFYVGPAKHQAPCNNFAISGYAPEYEMEDNAVRLWKYM	0.5	0	12	1562.58	9.35621	0.686717	1.06458	-202.668	7	0.560711	1.07879
1cc8_gt_crelax_final_perturb_14	1cc8	native_perturb_50	5	881.02	10.9874	0.643171	1	0	2268.25	5	TIYYQWPFDYVMTCSGCCGKVVIVLTKLESFFSKHLIMLEKQAVLQVTTLPQINIIDKMKCTFKERILNKQM	0.5	1	9	999.171	9.09677	0.53743	0.856459	-166.556	3	0.336774	1.73275
1bkr_gt_crelax_final_perturb_48	1bkr	native_perturb_50	17	1535.59	11.6438	0.527547	1	0	2343.42	13	KTSWLALRSWHQMATAISRAVNTFNFTTGWFDNQAFCAEYWKKRENCRGFDLLKKWNLTNRLNLAANLIEQQLDLTKVWIPERAKIDAPDCKIIITYVVTRIGYFSKF	0.5	4	14	1510.93	8.91078	0.506817	1.28983	-191.824	9	0.26101	0.914507
1cc8_gt_crelax_final_perturb_37	1cc8	native_perturb_50	3	639.105	11.6326	0.52929	0	0	2363.01	9	WERTMYLPNNVRTLPGCSYEMNKTITKQCPDVSKIDPTGECQLRHYYATAEYDDIFEFYDLFGKERRSGKQG	0.5	0	3	732.4	9.21568	0.448473	1.07373	-144.507	1	0.502794	1.23524
3mx7_gt_crelax_final_perturb_8	3mx7	native_perturb_50	2	1349.95	10.6735	0.452479	0	0	2365.25	7	MTDYTATIVMKTNDKYQKIEDEHGTYTGPQVLVVDIKLEIHKGQNPKLVGKEYGYQGAPKTNATMLIDIISGDSYVNTRPIRGVSRKAEM	0.5	0	8	1202.24	8.52128	0.581125	1.42994	-167.231	2	0.390559	0.840294
1bkr_gt_crelax_final_perturb_43	1bkr	native_perturb_50	19	1275.74	10.9073	0.489788	0.5	0	2402.47	8	KQQMSANLLWCLGVIAHYPLYTRGNNTTLWRDGQPQNSVIHKHKPDSGSFDDLGLNRRRYSQVNPMHLAEAHLTLHGLLDPEDISVIHWYERFEITYVETAYHYYPCM	0.5	2	21	1092.22	9.36103	0.537686	1.60979	-133.456	9	0.32121	1.47321
3mx7_gt_crelax_final_perturb_25	3mx7	native_perturb_50	6	1704.9	11.0864	0.537685	0	0	2415.89	10	MCCLVHVADSANSDEPGMKNRHYQTTIGKRVVEVCIKHSWAPEKMSALTLKDDFYVGACFTVATQLKDAIYEFAYEYIREINGKSLDMFM	0.5	0	10	1530.03	9.42324	0.607514	1.96157	-125.794	2	0.551741	2.36398
1cc8_gt_crelax_final_perturb_22	1cc8	native_perturb_50	3	1041.1	11.471	0.615646	1	0	2486.53	8	AKIDHYQYWVVQNCSGCSPKVTATWFKECPDTSKIDISYRKQLDDVCTNLPWLPWTSKAKWAVQENRIYHQL	0.5	1	7	949.254	8.82979	0.582467	1.17128	-127.228	6	0.31962	1.66439
3mx7_gt_crelax_final_perturb_4	3mx7	native_perturb_50	3	1352.62	11.0393	0.62456	0	0	2494.76	4	MEDHVNVVDVQKSVHTHKIKFEHKRCSAPRVCYVEGKWSQCYEKCFKLCGMTNFYVGAPMTKLTGNKDMIMGFAYEKYLEATTKRLTEIR	0.5	0	7	1266.65	9.42393	0.663941	1.14465	-126.985	3	0.407272	1.77116
1bkr_gt_crelax_final_perturb_39	1bkr	native_perturb_50	16	1381.42	11.6174	0.57298	0.5	0	2530.61	15	MAAKTAYLLARQMETAGCDNDAIHYETKQWRDERAWNPLEMGQRPMLILFDQLKKNLFFKRWGNENNLANQTKGLTEESEPQDIRVDNNNHKSIIWYDVTPTHYFGKM	0.5	2	11	1562.43	9.02386	0.46068	1.98668	-173.373	4	0.455132	1.3298
3mx7_gt_crelax_final_perturb_43	3mx7	native_perturb_50	3	1398.29	10.7972	0.56126	0	0	2554.86	3	LRNQVAVWRVAQSNGVGKIIFRAPTHSIKRIIYYSGKPEPRKEWMVLLVRPFTFYMGAALYKQDLVNDAHRTDCADYTAEHSGKSSKKHM	0.5	0	10	1201.72	8.8629	0.5642	1.4901	-153.352	4	0.502935	1.68786
1bkr_gt_crelax_final_perturb_38	1bkr	native_perturb_50	13	1287.94	10.527	0.447905	0.5	0	2559.25	2	KIWADALLFWWQIKGFGYWCYNIINSTFCSRDGSAFATGIHPGYPDLIDFPKLKHGNGNYNMCNAWNLADQQLWLREHLEQEAMPHDQPREPSLEDYVVTNYEYDSWS	0.5	2	15	1085.35	9.22932	0.494117	1.77712	-156.908	6	0.392935	1.42113
1acf_gt_crelax_final_perturb_16	1acf	native_perturb_50	6	1327.43	10.9131	0.535235	0.5	0	2562.87	5	AWSTKVDKMFGGTNAVYQAAQLGIDGNGSATKAKRANWPAEGITPAPETNNGDAIIDGNFFLKDVQKNTLRPDNRSQCGKKGSSWHDTNYGSKAITVGVSNEVFQGMRGAMVVECDQACGQIGGF	0.504	2	15	1260.67	9.22165	0.566271	1.65372	-209.464	2	0.530425	1.82641
1acf_gt_crelax_final_perturb_43	1acf	native_perturb_50	12	869.744	11.0335	0.545939	0.75	0	2562.9	13	SWQTHDDTDLTSWIAHTQAMARTCDGWRVATACGPASTPNQQTTCGDAFNYNDKGTGCGFEDVEVHYVIRRINDRSSYGIKMSSVVARVKQSCHILVFVVSCKLCPHTAANVTEKLARTLINDYF	0.504	3	14	944.499	9.30102	0.652512	0.888746	-218.786	11	0.352032	1.35798
1cc8_gt_crelax_final_perturb_45	1cc8	native_perturb_50	8	882.776	11.0553	0.568587	1	0	2579.24	9	QYRKHVQFCVAMKCEWCNGAVNISRTKINADVSWIDIGLEDTFVLYYTTLSVDFIPEMIKKDWQEYPWNKHR	0.5	1	9	887.028	9.38692	0.67019	1.16143	-129.692	5	0.372273	1.29834
3mx7_gt_crelax_final_perturb_26	3mx7	native_perturb_50	6	1370.53	11.6946	0.653312	0	0	2587.65	10	MDDLVHLWDVALSHSEHWTPGEHTTGSWERHIYHDGAKEGCCCEHAKNCGKETFYVGQDKTNNHIPHDASSGFAIQPTLKILMKSLPCWM	0.5	0	7	1028.71	9.38396	0.61858	1.33454	-167.588	5	0.533378	1.64597
1cc8_gt_crelax_final_perturb_17	1cc8	native_perturb_50	5	1147.2	11.1224	0.499831	0	0	2611.73	3	AEVNVDQPNYLMTFSGVEQAVNKHLCKPDPLVYWIDNSLSKHSMDVCETIMYDFDLDTAAITIKEVRPAKQL	0.5	0	8	1201.94	9.19236	0.600965	1.7351	-75.8536	4	0.564494	1.70045
3mx7_gt_crelax_final_perturb_9	3mx7	native_perturb_50	10	1358.2	11.1625	0.625079	0	0	2659.22	6	MHVLFAFGNVILGRGHHKYEFAHHCANGKIVVYREGKFEIRKEWMFKIVFKEHFSVGNEGWVCKIVEDAHKEFAHILTKEITGKGLKDQN	0.5	0	10	1208.29	9.20078	0.556877	1.4787	-172.932	4	0.393993	1.30856
1acf_gt_crelax_final_perturb_14	1acf	native_perturb_50	11	1450.98	10.798	0.613328	0.5	0	2734.69	3	VVKRVDHTNFVMVYCVTHALIMNLDGNTLAGSAGFAVRPEQLGTLSEPMDNAMTIYWGLFDGYKVLYCTLDASDRSICCGWGPKGPITGKVCKAILVAVYNETIQSFTAQNFDEKNCWTMIGQGQ	0.504	2	17	1496.5	8.68522	0.629457	1.62942	-265.273	4	0.511583	1.52538
1acf_gt_crelax_final_perturb_23	1acf	native_perturb_50	14	1588.61	11.8157	0.5411	0.75	0	2759.44	13	ARSEKADVNQVGTVINTSDAITSLETNTWSTAAGFAVWPMQGCTLDNVFNNWDYEGAGGSGLADNYKVTLRCVSESIMGVKHSNAVITYKTGDSIVSQVYWEAIQPGTQAHDVEKRAYYVIWRGW	0.504	3	18	1504.83	9.13939	0.566972	1.43509	-216.357	3	0.371613	1.53282
3mx7_gt_crelax_final_perturb_49	3mx7	native_perturb_50	3	1748.26	10.7215	0.564757	0	0	2766.52	3	MSNTQAVDDSALKDECHNIMKVHWALSGMRVVRVQGVAKIRCCWAHKLVGKEFGYTMAAKTKKYINGVADAGKAPHLTLERNAKSKKDIM	0.5	0	10	1591.6	9.26489	0.555372	1.54982	-153.849	6	0.538538	1.86311
3mx7_gt_crelax_final_perturb_29	3mx7	native_perturb_50	6	1333.05	11.7377	0.575533	0	0	2787.64	6	MDMCVAPTGVAACWGVHTIPRSHPTESWKYVVYVDGEREARTASMNGLVGPERFTVYAASTKVSINFSWISGFAYEHTLVDNLKNVPSGD	0.5	0	5	1389.17	9.05361	0.615942	1.95408	-166.666	6	0.403746	0.998106
1cc8_gt_crelax_final_perturb_32	1cc8	native_perturb_50	6	777.546	11.2836	0.376326	0	0	2829.75	6	AFIKHESFNGVWDCKFCSGLSNKRLTKLSTDNIKSDASREKELVDHYTTSQCDHLDKPEKFKQKEVREGPEA	0.5	0	8	728.369	8.69914	0.528073	1.15959	-126.654	4	0.553859	1.86665
1cc8_gt_crelax_final_perturb_46	1cc8	native_perturb_50	7	1065.94	10.4801	0.519687	1	0	2844.24	7	AFIAHHEFNVMRGCFQCSNAFQDVLNNLMPDTSEIKMWLEKHLAVPYAQHPYDIIFESPVKTGREVLSGKQY	0.5	1	11	1021.45	8.82667	0.636298	0.994782	-152.838	3	0.342639	1.83221
1cc8_gt_crelax_final_perturb_7	1cc8	native_perturb_50	4	1334.12	10.4477	0.637009	0	0	2859.32	9	AYIKQYLFIVVRTPDVDSPNVNLVDCMLTYDDQKIALSLEGSLKCVYTTLCFTFRLYQIKKTWGEVRWTQQL	0.5	0	5	1510.2	8.84988	0.565835	1.31782	-124.048	1	1.50384	1.49355
1bkr_gt_crelax_final_perturb_35	1bkr	native_perturb_50	12	1142.48	11.6116	0.4874	0.75	0	2881.75	12	KNAKDKLLLWDVMGNNQNWNPMYQNNCYCHLDKVLWNALILCHRGDPIDFDSLTKSAARYNLKNNRNLAYQILGLTKGGDSEDKQVDHPDESWDISYVVYQNWHWIKR	0.5	3	14	1078.89	8.97505	0.462305	1.62869	-205.634	7	0.299991	1.06603
1bkr_gt_crelax_final_perturb_6	1bkr	native_perturb_50	19	1545.43	10.5366	0.483751	0.75	0	2946.22	4	KSIKDWLLWWCQIVTAGYWNVNIAMCTTSHREGMAFHMLFTEQRHDLILFDIWKECNFCYPLRNAVKMGCQHLCYTKMLSCVPESYDPPTHWWIITNFDTWYPYMTTM	0.5	3	16	1386.68	9.09178	0.590506	1.51921	-135.921	6	0.408524	1.1374
1bkr_gt_crelax_final_perturb_2	1bkr	native_perturb_50	14	1661.26	10.9087	0.4388	0.25	0	2964.23	6	YSAKIALLACMQPKRAGGPAVNIHHVTTMDATGGAFPALQHWWRPLYYDFDKTKKKCACLNLQWLFNLAEGGPIPTKELFPNFMSKDHYQEYENRQYVSIYEAYFWFM	0.5	1	19	1650.47	8.87022	0.54839	1.89857	-161.502	8	0.449539	1.12147
1cc8_gt_crelax_final_perturb_36	1cc8	native_perturb_50	8	1131.96	11.3684	0.594016	1	0	2967.19	5	AWLKHYWFNFNMTVVDRKMAQNGWMTCLFPNSSRIPIHLRKQEVDQTYYAPNDFVALLIKKTGKAVRSGKEL	0.5	1	9	1175.52	8.62623	0.632711	1.47133	-163.777	2	0.426709	1.20691
3mx7_gt_crelax_final_perturb_32	3mx7	native_perturb_50	8	1517.9	11.1675	0.464319	0	0	3036.12	2	MPDYQAVGWTCLDFGVWKDPTESHTTWQKAVDYVNGWEYIRHEWSFSLVNKQTTMVGKLKDNAVIFIDDILCFWYEYPLWTNGKSCKWYW	0.5	0	10	1350.55	9.1989	0.585366	1.96424	-171.463	2	0.458678	1.26679
1cc8_gt_crelax_final_perturb_6	1cc8	native_perturb_50	5	874.183	10.8214	0.587865	0	0	3084.56	5	AEIKMYQFNKVMMWGLCGGNFNKVLTFGRTDFSNEESSELKPLYWAYMPLEYDFILECNHKTGYPEDQGKQG	0.5	0	8	892.271	8.90779	0.567959	1.03562	-94.2548	0	0.455153	1.58389
1cc8_gt_crelax_final_perturb_13	1cc8	native_perturb_50	4	1146.94	11.3633	0.46218	1	0	3091.36	1	MEEKACAWNPVMTCSGSCVMVNAAITKLLWDVIKIDFSLELQLVMCYTTDSINFSLHYIAKSGDELWSHKAP	0.5	1	3	1108.47	8.63169	0.595644	0.962097	-162.602	2	0.395237	1.21001
3mx7_gt_crelax_final_perturb_6	3mx7	native_perturb_50	3	1585.36	11.1393	0.491348	0	0	3126.08	8	VSPLVAVTDVALSYGVHKWELERWHYEGQRVVYDFGKEWIPWEWCNKSVRKRTLLVFAAKQTATECIDAIMSFNKTWCLEIQGRRMLNND	0.5	0	7	1553.5	9.30604	0.540421	1.51863	-154.614	5	0.442542	1.63327
1acf_gt_crelax_final_perturb_8	1acf	native_perturb_50	12	1603.5	11.0876	0.57461	0.5	0	3141.3	11	SCWQYCKIDLVGNGWKTQAIILDLDGNKWAQPAYSAETPAWGTFCEDAFLYAAANYPGSFWLAGDHYTELRANFRYLMTPTNSCMAITVKELKAELRGVFHEKTQEETGANVVEKLAPGLFGAMP	0.504	2	18	1441.25	9.18631	0.524329	1.86705	-211.26	5	0.394465	1.33626
1cc8_gt_crelax_final_perturb_20	1cc8	native_perturb_50	6	1029.63	11.1642	0.609005	0	0	3144.77	2	DTILHYAFNLVINCLRCFGLVLHVCPKLESDHIKIQIALWNQNCDVTTTSRYMFIPEKIKKVYPEQGSHKFL	0.5	0	6	1098.27	8.92878	0.63545	1.14669	-105.827	2	0.355146	1.50771
1bkr_gt_crelax_final_perturb_10	1bkr	native_perturb_50	12	1298.75	11.0242	0.440683	0.5	0	3147.75	6	RAAQIFYELLCWMKNAAYQVPEIHWHWTLWAGGAARNALMHKHIPHRFDNPNLKKSICHKNCQCAWNLAGGHLCLHKLADLEDIMTHSYDPKSIWTQVVGYWHYFSLM	0.5	2	16	1378.39	9.44212	0.488003	2.24374	-161.152	6	0.233462	0.818619
1cc8_gt_crelax_final_perturb_47	1cc8	native_perturb_50	3	993.775	11.0195	0.465354	0	0	3151.67	4	AEKVPYIFHVVMTSSGCSEANNEVLIKLEPKVSGICNIKYKILRDVFFTMRTDFILVKCEMLNYELPAGGQA	0.5	0	7	1026.6	8.98008	0.647851	0.829671	-142.071	6	0.473778	1.70378
1cc8_gt_crelax_final_perturb_19	1cc8	native_perturb_50	4	813.804	10.7282	0.489956	1	0	3157.57	3	EWIGHYQFQQVMAISDQSRALNECLFKLEPDVQKEDHSLQVNLKYVYTTLNTIHSYTKAGGTGGAVRSPKCL	0.5	1	6	856.269	8.91968	0.546139	0.929873	-171.102	3	0.441823	1.1548
1bkr_gt_crelax_final_perturb_3	1bkr	native_perturb_50	16	1268.55	11.8734	0.519624	0.75	0	3240.58	2	FSALNFMLCDCQMGPRGYPSVMIHNFETSVRDFRAFFVPGHKHRPQLIDVHFTKHINDHNMLHQAFNTACQHLHSTKSMDHEHIDVDRNHWKSMQYYMVTAFVDFSKW	0.5	3	17	1105.67	8.82441	0.514128	1.77666	-193.15	4	0.350122	1.21227
1bkr_gt_crelax_final_perturb_4	1bkr	native_perturb_50	14	1416.45	10.0811	0.653702	1	0	3258.19	8	ISFHYISMCWMQQKTFLYPLHEIHNFTTPWRDGMCWNHLIRKYHPCLIDFDKLINKNFYYNLNMPRGLQEAHMGTTSTIDPEGYIVWHPDERSIMEYVVCMATLFSSC	0.5	4	11	1629.28	8.7903	0.62754	1.54623	-223.852	5	0.287292	1.09118
3mx7_gt_crelax_final_perturb_15	3mx7	native_perturb_50	7	1615.06	11.4942	0.507363	0	0	3289.15	8	AGDLTQVWDLACSDQWHVGEYEHETSNCWFVVYVCHKREERKPWNFQLVAQEDFYVGAGQTKENIHADAIIGAIYENLFPTNGQSKFYYM	0.5	0	9	1605.26	9.09506	0.587763	1.88044	-168.442	4	0.387657	1.21462
1bkr_gt_crelax_final_perturb_36	1bkr	native_perturb_50	15	1060.68	11.1512	0.49243	0.75	0	3335.06	11	ESANDLLCLWCKLKTAKCPKVNIAHGFTSNKYHMFHFVLSLKHVEDLIDPLTHKFSNNHINHQDAFNLATQHQGLTKLCWPRVISVDTHDEQLITCRLESRYHYYSLG	0.5	3	11	1054.58	9.11777	0.516728	2.30865	-208.729	7	0.345853	1.12538
3mx7_gt_crelax_final_perturb_0	3mx7	native_perturb_50	3	1603.89	11.156	0.585467	0	0	3336.63	8	ETLCNCMWDVTLKLEAHKHEKEHEYRPWQTIVYYDCKEAIRCEWEFKKVGPECTPAQAAKGTATINCDVIRAAAIETTLEINIWSLHKYM	0.5	0	6	1353.2	9.26123	0.623828	1.35619	-118.785	7		1.41958
1bkr_gt_crelax_final_perturb_29	1bkr	native_perturb_50	9	1692.98	11.4065	0.556281	0.75	0	3337.62	5	KSALDQLLLWCRMMTQEEPNVGIHNFQHQWRAIMAPNMYIVYKRAAEIYFAKLKKFNSMYSLHVAANVATFDPSLLVVSWREDVSDDNPDENSIVWYCYTYKHQFSSM	0.5	3	15	1502.89	9.04059	0.619749	1.37142	-209.478	6	0.340269	1.26299
1bkr_gt_crelax_final_perturb_12	1bkr	native_perturb_50	9	1314.36	10.3446	0.547059	0.75	0	3392.11	4	KSADALLMYWDQMKTAGKMCVNIHNFTKSFGQGAIFNTLIAKCRWDLFDVDASCKSVSHCNLANAFNYWEQHKGVPPLVKPIDRGVRPYDEKIIESKMCDLSHYGMKV	0.5	3	9	1287.51	8.75862	0.582696	1.44612	-226.344	5	0.310203	0.76199
3mx7_gt_crelax_final_perturb_33	3mx7	native_perturb_50	8	2008.4	12.2308	0.659273	0	0	3440.47	13	MYDLVAVWDHAMVIGIHKHEFMHYTSHDFTVDYPDVKEEDDKHLQFTLCHYEDFYDRARKMNWGWNTDIISEYAYEYTLEVFMKELIKYT	0.5	0	7	2054.4	9.54153	0.668136	1.17883	-114.629	6	0.410088	2.21539
1bkr_gt_crelax_final_perturb_31	1bkr	native_perturb_50	16	1380.06	11.7575	0.510965	0.75	0	3451.22	3	KGALDARMMCCYMKRAYYRMVNIENFTLSLRDIMCNISLIMRHHPMEIDFWHLDSSSKHRKLQNANNLAEQWMWLEKEHWSQDISVDHWDNKDIILYVVRNLQLFPDH	0.5	3	16	1245.93	8.79783	0.470746	1.62852	-200.042	3	0.277063	1.14683
1bkr_gt_crelax_final_perturb_14	1bkr	native_perturb_50	15	1322.88	10.5147	0.50194	0.75	0	3466	5	PVDVIARKLWCDKLLWGRLNCNIHCETDVGRDGMACNWLIHSHPIDLIDFYDLKISNASYMLQNLSATIEMGILLTCCRQPEWLSYNQPNEKSLITWDVTYYHYFSPE	0.5	3	18	1244.83	8.92328	0.588119	2.09738	-166.993	2	0.326613	1.40844
1bkr_gt_crelax_final_perturb_5	1bkr	native_perturb_50	17	1428.08	10.5836	0.445539	0.5	0	3498.29	11	TLTMDPLLLICQMKKAAYCGCNIHAEQGDWFLGVAFNFVWQQIRPDLDDRQKLKAGLACYHLQQEYMLAEQSQDLYCLDDPEDITVDPKDEYSIITYSVTTNVGFEKF	0.5	2	15	1407.68	9.0477	0.545834	1.25413	-179.718	7	0.325686	1.32195
1bkr_gt_crelax_final_perturb_19	1bkr	native_perturb_50	12	1308.9	10.7554	0.460939	0.75	0	3532.58	5	KSAGDATLLWYQQNTAGMPKVHDHNLTMCWQPVCAPEPLGHKHRWNLEDFGSLFKFNGHYVMQNKFNLQPENMGLWPWYEDHLIYQRHPDEPSIIHGVVEWYHSFSKW	0.5	3	17	1086.02	9.09919	0.511845	1.4109	-155.529	2	0.331629	1.54284
1acf_gt_crelax_final_perturb_4	1acf	native_perturb_50	12	1440.19	11.0433	0.626838	0.5	0	3562.17	9	QWPLYKMTSQSGTGAFTQYAIGGGFGNQWAMQLFAADMRAQITTQQGIFNNVDAIGNIGWLAATVAPTTLLYIDISIDGKDGSSGPITNKTPAAIYVGVCQDPIQPCWVAPCVESCWDARIGQGF	0.504	2	14	1398.92	9.13017	0.611148	1.53493	-210.859	4	0.432216	1.437
3mx7_gt_crelax_final_perturb_11	3mx7	native_perturb_50	3	1475.88	10.9267	0.568619	0	0	3606.76	6	ETDLVAMNGWLLYDGVHDQLFEHGTEQGKRIVYVDNKEEIWKEWYQVEAYSELFYVLTAKTWISNWIDPCHWPAYWYTLYTQRKPGTLFM	0.5	0	3	1350.08	9.02493	0.622481	1.03464	-166.302	7	0.391141	1.71698
3mx7_gt_crelax_final_perturb_44	3mx7	native_perturb_50	4	1291.63	10.8562	0.544959	0	0	3621.62	6	MLDLVRVEPTWTPDTFHKSFFEPGNDSCKNVVYLDGKEESRKEINRKLTSKETNSVQMAKRKDTSNQLFMSGFTYAMTLEPPGASYEKWH	0.5	0	6	1209.54	8.87352	0.624706	3.22615	-149.758	2	0.470846	1.62887
1bkr_gt_crelax_final_perturb_34	1bkr	native_perturb_50	14	1297.5	10.7705	0.529316	0.75	0	3643.11	10	SSAGSPEQAWCMMKTAGKQAVNEIHFTTHVRDCSKFFTLIVNNRFWYIDFEEGKQKPATYDLNYASNCMADHKGWTKLLDPEFMSVDHPDEKSWPTYERQYYHYYSFL	0.5	3	13	1480.86	8.9416	0.506522	2.31813	-159.102	1	0.295935	1.41171
1bkr_gt_crelax_final_perturb_46	1bkr	native_perturb_50	10	1033.84	12.086	0.574604	0.75	0	3706.77	10	KSYKDALIGEPTMDTRGYGNLNIHNWSTSKRNMMAYNAFNAKFTPALHDFPKLSHSQRQYHIHSAYELAEQETCQTKMLDDKPICVDPPTFPSIWTQFCTYYSYWSKM	0.5	3	14	1158.46	8.70981	0.561822	1.32651	-168.795	5	0.280011	0.967021
1cc8_gt_crelax_final_perturb_21	1cc8	native_perturb_50	5	941.71	11.5647	0.439352	0	0	3761.09	2	ARMKHQRRVVVATCSGLNGAVQKVLEPSGCDVSQIQAFWEAQWVDKYTSLYYDFVTEKIPEHGCEPRVWLCL	0.5	0	4	767.728	8.866	0.666972	1.29694	-131.439	2	0.292046	1.43301
1acf_gt_crelax_final_perturb_24	1acf	native_perturb_50	15	1427.52	11.609	0.560762	0.5	0	3768.11	15	SSAWRVDDGFDGTFCVYQAAILGWTVNDSAVHAPDAVTPIWGTFMAGDLQRAPAIVKLNLDWAGFHYIHLRPISYSIYTYKGISGVITNKQSQDILVGVYNMKIQCVPNYVVVYKLAKHDQGQGN	0.504	2	15	1491.86	9.08975	0.625385	1.5954	-159.785	6	0.413101	1.45407
1acf_gt_crelax_final_perturb_2	1acf	native_perturb_50	12	1108.81	11.0963	0.577868	0.75	0	3787.4	9	YNYTFVQMFCPGTYCVCQPATLGLDGNEWGTGCGFTCTNAQGTGLAGPFNNARKGNHGLEMHAQVQDGVTRGNDESAYLKTGSLGHITPMTSKFILIQVHSEKIYPGLAAGVVIKQAYYLINCSF	0.504	3	15	1120.07	9.12561	0.548316	1.6148	-207.642	4	0.469119	1.40204
1bkr_gt_crelax_final_perturb_1	1bkr	native_perturb_50	14	1597.68	12.6369	0.539553	0.5	0	3846.86	7	WSMNDVLLWWCWWKAAGVPGVLIHKGTTSWRWWHVANHVKFVHRWYLIDDDLHKPINACMKLKNAFTTSQQLLNCTSALDPEQCSEDHDEEKSISTWVVLEYHYFGQM	0.5	2	19	1433.94	9.13807	0.629695	1.98231	-216.899	6	0.30568	0.921474
1cc8_gt_crelax_final_perturb_35	1cc8	native_perturb_50	5	1000.67	10.7912	0.369415	1	0	3854.53	5	VPINHYQWNRSWTCSGPSVAVYMVLHWLRPNNNSADLSLEYFLVGACTTLPRKFALVLTKKTWEEVRRFKQR	0.5	1	5	1033.97	8.85211	0.517317	1.0564	-151.757	3	0.464154	1.69074
1bkr_gt_crelax_final_perturb_7	1bkr	native_perturb_50	14	1206.2	10.7574	0.504495	0.5	0	3934.27	8	KRFNCLANPQMIMHTAGMPNVDIHNFTTMWPPGGQFNALIEPHDEDWIDFDKMYKSNAFARGQNQFTKYKQHLGHTKWCMWEQISPDHIRELSMITGVLTYMTYMPVI	0.5	2	17	1245.5	8.69342	0.639852	1.09681	-128.718	2	0.476882	1.18799
1bkr_gt_crelax_final_perturb_26	1bkr	native_perturb_50	12	1141.56	11.7904	0.473884	0.5	0	3985.09	9	KEHPDADPSWCSKTHAGYVTENIQNPTAHLPFIMAFNAPIEKHRPFLSEFDKRMKSKAHYVYQNGFNLDIQHPWLCKLCDWRKLSVLHPREKHSIMHVVTTYHIICMC	0.5	2	14	1121.43	8.99732	0.45883	1.58944	-131.606	3	0.296948	1.46143
1cc8_gt_crelax_final_perturb_42	1cc8	native_perturb_50	4	935.404	10.6336	0.594677	1	0	3992.64	3	IDIRHVQYNVKFTCHIDSGSINMVLVKLEPVVHKIDWSSEMKLERVCTIHDYWFILVKIKCTKAEARCVKNE	0.5	1	7	971.684	8.72443	0.626778	0.734837	-166.638	3	0.443188	2.0034
1bkr_gt_crelax_final_perturb_8	1bkr	native_perturb_50	16	1782.92	10.5856	0.5784	1	0	4048.13	3	YKWKLATLAWPMMKTPAQLTVAIHNFTESWCDGRFFMAWNPKHGPCCIRCHKTNILNEAYNPANAFPLAVYELDLTKMLDPYGTSVDHPDEKSIWVYLDIYSVRGSKM	0.5	4	14	1683	9.03413	0.525362	1.60931	-160.239	3	0.368614	1.78171
1acf_gt_crelax_final_perturb_29	1acf	native_perturb_50	13	1395.74	11.0536	0.588657	0.75	0	4129.31	8	SIQLYVGIDLVGTGQVMVHKQDGLDGWIWETNCGFLVTPALGATMAGGWVNADAIRWTGSKSAGEHYVLKRIGDRMIYGKPSSNDVITCKTSLYYLWCLYNSTFFMEGAKNVALKKARYVIHVGS	0.504	3	16	1492.91	8.699	0.708322	1.28146	-266.295	7	0.350257	1.78567
1bkr_gt_crelax_final_perturb_11	1bkr	native_perturb_50	17	1207.12	12.6297	0.566445	0.5	0	4132.97	8	RLALDALDRVCQMKYTSYPNRNQYGFAIEWRDQVVSNFLIHKLSVDIIDQQKWPQSDQQGMLQVAFNLAEQSYGLLCLDDPEQDSVGEHVEKSIFGYVQYYYHHVSKE	0.5	2	15	1112.2	8.87172	0.504792	1.97045	-214.328	6	0.239332	0.809725
1cc8_gt_crelax_final_perturb_3	1cc8	native_perturb_50	5	888.038	10.6044	0.481615	1	0	4165.15	2	ACIDEYQFPVVSRCRGCSSACRKVPTSLEPDLSVIDDSSYTNRKDVCTYLPTYFDLETGKRCGSEWPSLKDW	0.5	1	6	798.786	9.16289	0.573248	1.38694	-124.162	3	0.425245	1.67155
1bkr_gt_crelax_final_perturb_16	1bkr	native_perturb_50	12	1252.07	10.9899	0.469935	0.5	0	4199.66	6	KCANFPTLLWCHMLKAGCYWVPNTVFTHYWREGKEFANDIHCHNGHDDQFDKRFMSHAKYNLLNAFNMSEHHQGPYYLCWPQDIWMDHPDEKYIITTYCTFYHYFSKS	0.5	2	8	1315.12	9.33165	0.53114	2.59077	-184.375	6	0.305177	1.08272
3mx7_gt_crelax_final_perturb_37	3mx7	native_perturb_50	2	1488.6	10.6778	0.569809	0	0	4349.53	3	FTDLVAEWDVAKSFKVEKIEFERGATSNLMVVNALPSEYMRYEPIAELEGKVTFDVCFAKASHTIQIIVIRGTAYKCTNELYGKSEMMYH	0.5	0	8	1439.79	8.88361	0.628186	1.46229	-63.4725	4	0.387242	1.0266
3mx7_gt_crelax_final_perturb_3	3mx7	native_perturb_50	6	1831.33	12.4523	0.625644	0	0	4382.87	5	MDDWGVVWDCALSFRSVKIEFEHLFTQWKRVNYVFENLWIEPRWIYKLPSKETFYERWAKTFFTILPWAIGEFRHFMVLLKNGKSLFHYM	0.5	0	9	1721.66	8.85647	0.710598	1.49389	-149.262	8	0.4437	1.65284
3mx7_gt_crelax_final_perturb_42	3mx7	native_perturb_50	6	1194.37	11.1343	0.607747	0	0	4434.73	3	MTSNLAYWDVAMSDGDHIPEFEHGTDQGKPVVYRPGAEEIRKTWMRKFVLAPEFHYRRAKHKAPIEAFTESGGLLYYAWYINMGWLQGYT	0.5	0	7	1271.22	8.9754	0.534115	2.45401	-144.187	1	0.424137	1.48283
3mx7_gt_crelax_final_perturb_23	3mx7	native_perturb_50	6	1624.04	11.496	0.551184	0	0	4483.53	7	EYDLVAVGDIARWDSVPKCEPEHGTTEGDEVVGGGSFEEHRPEWPFKFVGKWTTAYKADIEFQYLNTDNQSGNARWYTLQIFTKSLMKDM	0.5	0	11	1428.04	9.31709	0.499557	2.11566	-126.981	3	0.519445	1.15547
1acf_gt_crelax_final_perturb_11	1acf	native_perturb_50	8	1351.87	12.3803	0.542592	0.25	0	4561.14	15	SEGTYGGTNTCGQAAVDCVAILGLDNNRNEISAGFNGMQAQGTVRVGAFNEANFGRATGFDAAGHQYVEFRFDDRENYQLEGSSGVIPVKAWHQILMQQDKELHQTYTAWYPSEKLKYCLIGQNI	0.504	1	14	1247.48	8.99638	0.588022	1.34368	-253.594	4	0.450974	1.63155
1cc8_gt_crelax_final_perturb_5	1cc8	native_perturb_50	7	948.603	11.2086	0.441663	1	0	4572.43	3	AEIKHCKDNVVIMCSKKRGYICKDPNRTTSYVKKNDICLIWTLVDVYWYLPDDFILNPIKKPMVEVRSATQE	0.5	1	7	936.712	8.95914	0.637621	1.70466	-112.437	1	0.72764	2.08976
1bkr_gt_crelax_final_perturb_28	1bkr	native_perturb_50	12	1358.16	12.2171	0.51904	0.75	0	4639.08	9	EVANDVLLLWCAMKSLGYCEVNWHNRTQSWKDPCAAPLGIRDDQTDLIDEDILKESNCWYVDQNRFEQQYCHHILTKLWDKEDWSNDHPAEVCFGTTAVPYYHFFSRI	0.5	3	16	1402.71	9.36929	0.505336	1.75936	-112.492	2	0.339114	1.1382
1bkr_gt_crelax_final_perturb_45	1bkr	native_perturb_50	11	1136.74	12.1843	0.399595	0.75	0	4679.64	11	KSATKAFLLWVQMKKGGYPNNNIHHDNWKCTDEMFFQALTQKKYNDLIAYTKTRDSNVHYNLKTAFLWAEEYLGLWKLEDGEDISSHHPDKSEGLSMAVTGCHDYVKP	0.5	3	16	1056.13	9.26871	0.566228	1.5671	-205.033	4	0.288041	0.823144
1acf_gt_crelax_final_perturb_10	1acf	native_perturb_50	14	1067.53	12.2797	0.492498	0.25	0	4680.79	7	EIPTKVDANAVETGCVPQCAMWDLRRNTFSVSYEFAVTNAYGTTHATAVNGADCIRSAWFSLWCVPFVTNRAAHRCDFGKYHSSGNYGVWDGSARVVGAYNEDIQTGTIANVFAKIADYIAGLGF	0.504	1	17	1008.74	9.19518	0.62624	1.35296	-220.106	8	0.404377	1.23845
1bkr_gt_crelax_final_perturb_30	1bkr	native_perturb_50	12	1371.64	12.0185	0.564146	0.75	0	4686.27	7	DSVQDQLHLTDRDKTAGCAIVNIRDFTTSWSVIMAQNWLIHNFRHWKIIMNRLPKWFAHTHLQKMPNLLKMHHGDTKLLVPPDISVDHPDMNSCYNYVICYHHMPSMM	0.5	3	16	1455.55	8.91619	0.49117	1.8526	-168.385	6	0.369991	1.21271
1acf_gt_crelax_final_perturb_35	1acf	native_perturb_50	13	1302.45	11.4524	0.584251	0.75	0	4738.97	6	STQAPVWTDTVGTGAKMCTAQLSDDGHTWYDYLGFPKTYAQGTTWVGPNNLRNHIRALNWVLMDVAYVGLRGDDRSIYGKKRMPGVWMVKTRQYILVGEYATKIMPGHNGLQMIKPHWGLIGQGY	0.504	3	14	1383.46	8.75089	0.659158	1.55426	-195.066	6	0.437308	1.42293
1bkr_gt_crelax_final_perturb_21	1bkr	native_perturb_50	13	1037.56	11.999	0.550804	1	0	4803.93	10	KKAKDDCFLDCDPNYYWWANGDNSNFPTSWRNWMELNMVALKHYPHDILPDKCKKSNAPKNEQARFNLAEQQKVLTKLVNIHWIKEDHPDEKSIICYVMINYYYFSCR	0.5	4	15	1042.04	8.86277	0.598755	2.32196	-180.043	4	0.250786	1.2358
1acf_gt_crelax_final_perturb_12	1acf	native_perturb_50	8	974.501	12.3762	0.515702	0.75	0	4878.24	10	SWLPKGQTNCKQTGAVDCMAECHLDQNMRCTHEGMASTGAQGCFEVGARPNADAIRTGGSDWTGVHFVTLRADERSIWEDKGSGGHISHVTSKAPLVIVYAMKDQFKELIMVSTWLADDQAGPGK	0.504	3	15	894.641	9.10008	0.520785	1.54405	-217.874	1	0.371525	1.27668
1bkr_gt_crelax_final_perturb_41	1bkr	native_perturb_50	16	1052.15	11.0612	0.510392	0.5	0	4880.76	11	KSESTAEHLWIQMKTACEVDVNTKKFTTSRRKGTAFNTLCHKMRPDTTDCDKDWQSTAHYEVQCYENLWWQHIMPKTLWEAEYISSDEPDCDWITAVLVTYPHYFSCN	0.5	2	14	945.53	9.39564	0.482292	1.62551	-181.243	3	0.268205	1.10362
1acf_gt_crelax_final_perturb_22	1acf	native_perturb_50	13	1250.94	12.111	0.518786	0.5	0	4944.77	8	EWHQYIDTWLCGTGQVTQAAYIGADFNASVEGDHIAVGQWLGTTLAGAHFNAQAIWAGGMDVDLWHYHTKIFVDCSFYGKTGFSGHCQCLTSKAMLVGPTFEKINPDDSANWLEMLAANLIDQTK	0.504	2	17	1359.29	9.13066	0.64846	1.34494	-253.088	6	0.37382	0.960026
3mx7_gt_crelax_final_perturb_39	3mx7	native_perturb_50	5	1525.93	12.2118	0.540351	0	0	4953.39	6	EVDLDEWWDLGQMKPHHWINFEHGTTEFHPTVYVDLSEEFRVEWPFKIVILYTIIEWFAQTKAEINYDAISGFASWFTLEINGVRLPTDT	0.5	0	8	1389.5	9.57539	0.55645	2.05959	-126.737	4	0.383011	1.52748
1bkr_gt_crelax_final_perturb_27	1bkr	native_perturb_50	12	1168.79	10.8303	0.623186	0.75	0	5032.97	9	WSDQGWMCLQHQKFTSFTSNIPNHNFAPSFTDGAWFRALIDKHRPWCIDDDLWKDYNAHQNLGNCFDVWEQCLDETKPLKNEDQSATQPDHAQIIKYVNTYYHYFSKM	0.5	3	7	1229.89	8.80916	0.650527	1.61685	-216.915	8	0.209619	0.662387
1acf_gt_crelax_final_perturb_13	1acf	native_perturb_50	15	1460.86	11.1796	0.653502	0.5	0	5043.77	10	SMITYVHKNLTGTLAVWIFQWLILRGQTWATSVGFAVMFISGTNLPEAFTMADRHAAVFFDWADPHMALLRADDRYITGWKGYAGLCYVKESPLFNDGRVNEQIQPGTASTVIDQLAEELIRYNF	0.504	2	15	1374.09	8.9296	0.657705	1.43939	-224.808	7	0.502823	1.54953
1acf_gt_crelax_final_perturb_3	1acf	native_perturb_50	14	1237.79	11.6559	0.589774	0.25	0	5104.95	9	SWQIYEDPNTEKMGNVFQVAIRGLWAATWDMSHGMSVGRPHVFDVCCWFNGADHIDAVCKDLTAVHNHTHRADDRSFYKKKGSSGAETVKDDICIAIGVWNVKIQQGLCACVVDKLAAMPIHQGF	0.504	1	11	1174.63	9.38263	0.596945	1.5424	-175.515	7	0.451236	1.57597
1bkr_gt_crelax_final_perturb_24	1bkr	native_perturb_50	17	1378.21	11.0827	0.487993	0.5	0	5118.62	5	KSCFDAGLDDAQMHMECHYNVNICIFTTPWFFGAAVYMLIHKHRHDLITCDKKKYSIPHYIAQQYFILEPPELGYAFLLHMVYILVDHEDEKIVDTGVTHMYHYFSKI	0.5	2	21	1421.58	9.07845	0.635135	1.69736	-175.472	3	0.342389	1.29233
3mx7_gt_crelax_final_perturb_1	3mx7	native_perturb_50	4	1410.18	11.7329	0.575226	0	0	5139.51	10	MTDINAVWDKAPSDDTHFVENERGTASNKRPVYFARPYCITKEHMFKLVKPFTKYGGCANAKKWITRRAISAFAMGYGFEGSGKRLKWCQ	0.5	0	9	1385.36	9.50354	0.614868	1.41675	-119.748	2	0.547468	1.72504
1acf_gt_crelax_final_perturb_19	1acf	native_perturb_50	13	1342.55	12.2949	0.596012	0.5	0	5187.7	7	LWGTFVGGSLVKTGAHHQASIQKLGENTRAWSKTDAVTPAMTTTLSGAFYNIYAIRDGMFCLAGVTMVVLWAPDRSWILDRHVDGSIAVKTNKAIVVAVYGKNIKDLHAANCYKCWADYGIGSMN	0.504	2	10	1389.99	9.27593	0.599869	1.19712	-234.233	3	0.346792	1.00946
1acf_gt_crelax_final_perturb_17	1acf	native_perturb_50	11	1334.95	11.577	0.563657	0.75	0	5207.26	11	EWQTYVDHTQRTDGCVFQVFQSTLDNGTSWDSLDQGPTPSPMYTKAMAFINDDAIRAGGTDEAWYTDVKLRATDCQIYNNFGSSGVITPKTSFVILVGVYWYTWFPGTAANPCYELALQMICQTF	0.504	3	10	1443.16	9.24982	0.518492	2.00312	-200.271	1	0.314871	1.04607
1bkr_gt_crelax_final_perturb_23	1bkr	native_perturb_50	15	1049.16	11.9364	0.472004	0.25	0	5212.47	13	HNFNNARPLWCQMKDFGQPNIKIRKRRTIWRKIMAFHCLLHGHRPSSIIFDKYKKHHAHYEEFNASHLAEQALGHKPQARIPDTSLDHPDYKSYITVVPFYYSLPHKM	0.5	1	10	983.02	8.941	0.512214	1.84895	-169.811	7	0.277249	1.12129
1acf_gt_crelax_final_perturb_45	1acf	native_perturb_50	19	1445.5	12.8418	0.576615	1	0	5221.3	5	SWTFYVQDNLVPTGAECQACLQELVVNTHKPRWLFAVTKANGERLALNFNNALAFRAGGFFLYEVHYTLLRANDWVGCTKKGPEPVQTFSLGIAYLTVVYNEGIFPTTPANVVHKWGKNTIFQGQ	0.504	4	12	1611.12	9.03498	0.624331	1.43751	-216.26	6	0.410817	1.83231
1acf_gt_crelax_final_perturb_44	1acf	native_perturb_50	10	1353.49	12.5453	0.562081	0.5	0	5233.72	11	SEQTYTDGYLIFTKAVHAVGELGLVENTGATFAGFAVQYAQGTKCHGIKMCCQAISTGGCDRQGVHAVTPKAGFLSIYFKKRSSQRIEYWTSKWILLGVNIEKGNIGTAADVQVWLKVISGGQGD	0.504	2	15	1372.44	8.93008	0.533947	1.15281	-243.661	4	0.383912	1.40178
1bkr_gt_crelax_final_perturb_47	1bkr	native_perturb_50	13	1280.28	11.6863	0.462717	0.75	0	5343.19	9	YPYQDFPNLWYQMGTALYRMENPHNFATHWRMLWACLQLGHKHPHDFTKSSKLVKSCAYLNSQPALNLHEDHLGLTKDSDPNDSELDHQDEGSGKTYNVTYEDYVYKM	0.5	3	15	1430.81	9.23361	0.542909	2.45447	-131.866	9	0.293401	1.54739
1bkr_gt_crelax_final_perturb_9	1bkr	native_perturb_50	15	1232.58	12.1719	0.581618	0.75	0	5392.12	6	KPEAQLLCWWDQMKTFYDPSVNIHNFTNWWNKMAVFHALIMKHLFCEIDLDKARPEVAHYKLQNKFWEAYQHWILFKDNPQEDISCDPPTSKSCMTDRVTYYTYFSDY	0.5	3	14	1277.89	9.30293	0.515665	1.47136	-176.23	1	0.270678	0.87164
1acf_gt_crelax_final_perturb_39	1acf	native_perturb_50	11	1330.33	11.9868	0.551964	0.75	0	5420.75	16	LFGTYVIFNNQECGAPTQAGILMWDESTWKTEFFFGGTPAHQKTNAGAQTNAQDIRCGIFDRAGVHAWINRSDCLSHYEKKLRGGVITVKASKATLVFDYNSPIPPVCATNSDEKSAMYTTYQGM	0.504	3	13	1351.56	9.27761	0.598767	1.34819	-204.292	6	0.342681	1.54648
1acf_gt_crelax_final_perturb_1	1acf	native_perturb_50	10	1370.81	11.2725	0.642137	1	0	5514.46	17	SWTQLVDTNYVGAGKYTGGACECLQGAHWATSAHHKVTPASGTCEPVTFDNLMAIKHQRNDPSGVHEVRLHKNDGSIRGYKFNSGVINVKTAKQNLVDTYDEMIEPGAAWNVVDKLTDADIGWTM	0.504	4	15	1268.86	8.9177	0.602533	1.60907	-222.871	10	0.459593	1.58294
1acf_gt_crelax_final_perturb_26	1acf	native_perturb_50	12	1143.36	12.3895	0.52368	0.75	0	5522.4	12	TWMTYNNTALVGTHRFTTAYTVMTLDNRWAGSAGFAPCTAQGTGLAVGINNADCIRAGHFDWAFPHMPTQDCDGYSPVGLKGMSGVITRETSKAWLVGWYGEDQQPQTRFTVKCSWLHYDVGKGL	0.504	3	15	1265.91	9.21349	0.670483	1.35735	-202.239	9	0.504483	1.71832
3mx7_gt_crelax_final_perturb_45	3mx7	native_perturb_50	4	1509.09	11.8229	0.505517	0	0	5572.92	3	FEDLSLVVDVAISGLVCKIEMCDGRISMKRPVYTPGKEHIRLEQIPKHAGKATQQVIAGKFYLEINCVAISWCAYFYTRMIGCESLKWYM	0.5	0	7	1452.88	8.66787	0.66693	1.36508	-83.5375	8	0.391274	1.46254
1acf_gt_crelax_final_perturb_30	1acf	native_perturb_50	15	1366.52	11.426	0.558149	1	0	5582.88	13	SWQTYQSTSLVANVDVGQAADLLLEGGAWATWAGKLELPEQGPTWKGAFGNSDQPCWEGFDPAGRQEMIDRKHDESIMGKNHSVGVFPRPFWKAYLQGVYNCKWMPKTAADIVHVWADYLIIQVF	0.504	4	17	1369.96	9.19105	0.565845	1.5947	-175.59	5	0.478416	1.77056
1acf_gt_crelax_final_perturb_18	1acf	native_perturb_50	16	1029.21	12.017	0.617188	1	0	5607.56	10	SLPTYNDTNYNNTGARTQAAILCLPIKTWQTDAGFKEYPRQYMTTVGYFNNAARFRAKNFERMGAHYYTLRTDQRSIRGFEGSSQCMTKKASIKGAVLVANEATFPHQAGSGPEQIAGQLPGQGF	0.504	4	12	1107.2	8.93122	0.504578	1.80126	-237.703	4	0.346083	1.19442
1acf_gt_crelax_final_perturb_7	1acf	native_perturb_50	16	1452.92	11.9434	0.588782	0.5	0	5609.5	21	ELADMVDTTLVGKCAVKSAAISGCLMSTWREHIGYKVTYAHNTTLAGAIMNADFCRAGGHKIQGVSLVTLQIDWRRRDGGKNSDSTIHRKTSKAIAHGVDNYAWQTGMRANVVVSFASYLLHQGF	0.504	2	12	1539.98	8.98236	0.611916	1.0478	-269.298	8	0.380475	1.44716
1bkr_gt_crelax_final_perturb_42	1bkr	native_perturb_50	13	983.74	11.2815	0.45395	1	0	5667.23	6	KSEGTALNFWCQDDTCTAPNLNKHNSTHVYRDHIAFRTEFHKHCEDLIDFDVLKMCNYHYNHMDHPSDCEHVLGVPKTTDHEDESVDIKDEHSIGTEAQTMYWYGSKM	0.5	4	11	909.881	9.1526	0.557362	1.90644	-188.264	4	0.235693	1.18273
1acf_gt_crelax_final_perturb_37	1acf	native_perturb_50	11	1189.82	11.7217	0.548816	0.5	0	5680.13	12	RWQHNGHTNLPGTSAVWQAAILGLDTSKWGTLAMSAATRHFGHPTAMHKNNADAITQGMFDPADGHEEDLILIGFDNYGKKRSMGVLGVKDVKIILVNVKIEKEQSGTKANVMEINERYLINNGH	0.504	2	10	1138.73	9.35516	0.56281	1.45264	-188.14	6	0.448868	1.69054
1acf_gt_crelax_final_perturb_9	1acf	native_perturb_50	14	1210.95	10.927	0.6054	1	0	5693.18	8	SWQQHVVGNLNGTGMVTDAAIHYVTGCEWHTSAEYSSTPAQGTTLIGGFKNYDVNIAGMFDLFGMLYCTLMAPDDFVYLIMLGSGTCLVHVSKEIKVCRSFHKIPPGTTKNIVPKQAPELVKQGF	0.504	4	13	1164.17	9.02489	0.620758	1.49833	-214.381	8	0.346307	1.5352
1bkr_gt_crelax_final_perturb_17	1bkr	native_perturb_50	10	1514.92	11.6383	0.508123	0.5	0	5703.73	7	RHAFEALLTWKYMRVDGYLINNIHINCANWPDNMAFCASPWKRNPSHSDFDGLRKSNADYNFMTHFRLAEQHLPLWKLLDPFAESEWTLWEKSIPTCVVTYYFGFLTK	0.5	2	16	1293.56	9.43048	0.539234	1.36498	-53.6073	3	0.356562	1.27901
1acf_gt_crelax_final_perturb_49	1acf	native_perturb_50	13	1211.57	11.157	0.543984	0.5	0	5842.48	8	SWQVPEDTNCCPTTDVTMACLVHLDGNQVAKSAGFAGTPAAGRCSWYFFNAEKVIRHGCFQLAMVGTFHLVAPDKSVLSIKGSEKYGTVCKSCAILVGVYNRKIQQGTRAIGVHSSACPLKLQGF	0.504	2	21	1086.74	9.3213	0.645468	2.40724	-196.537	3	0.468975	1.55093
1acf_gt_crelax_final_perturb_21	1acf	native_perturb_50	12	1818.23	12.88	0.568765	1	0	6222.47	10	SWVDYVGTNFTGTMAECHYAIQMCIGNTWAYFAAFFFMPAQGTTLAYAAYNAKAKHIVGFIAAQAHIVELHADDDAELPHMVYSYVITGKTSPDCLLVIYMEKIQPGIAPAHVEKLADYCPGPYE	0.504	4	21	1961.38	9.30073	0.599985	2.8495	-181.189	8	0.508674	1.48701
1bkr_gt_crelax_final_perturb_18	1bkr	native_perturb_50	12	1448.67	11.5786	0.550789	0.5	0	6264.1	8	KSLCTWTLFKCGMKKWNAPNVNLHNPTTPKWDGMWTFNLKHIERPELIDFDWLKHSMMLPWPQNHFALKEQHLGCSSYLDPVDDEVKQPWEMSIIYYVVYYYQCGMEM	0.5	2	15	1471.57	9.04181	0.512288	2.34433	-155.707	3	0.268038	1.14559
1acf_gt_crelax_final_perturb_40	1acf	native_perturb_50	16	1460.55	12.7498	0.561223	0.5	0	6356.33	8	LFWTYVWEFLVGHGHVIIDKIMTWDQDDVNIAHGQFVIPAVGTQLTGKYNNADVPNQCTFHLAYWPYWFQCADDRSWYGPKGSNILITTKTEKAILVGVYYEKIQWGYASNYVYYGADYLSGIGF	0.504	2	17	1572.44	9.27413	0.603674	1.47973	-223.263	6	0.413962	1.19839
1acf_gt_crelax_final_perturb_47	1acf	native_perturb_50	6	1436.89	11.2034	0.566435	0.5	0	6443.38	7	SWITGFDTNCEKTGSVWQDAILIPDGNTWAASAGSTTTPIQGTTLHWAQNYCETIRAGGFVEAPFLYVTTFSDCTAIWGEMIMAKRITRATIKAIHCGNYVQAIQQGGAVNNSEKEMTLFIQQGF	0.504	2	10	1341.78	9.07742	0.620172	1.12372	-157.983	9	0.366813	1.54906
1bkr_gt_crelax_final_perturb_32	1bkr	native_perturb_50	12	1141.41	11.5557	0.516646	1	0	6449.04	8	GSAKHALLWPPIGKPIGNSLVNYHDITASWYDFMAENQLHRNERADLFDMCKTYKGNAHEQYHNRFEMADQHLKLTKLLAPFLRSVDSYDEYPQATQVVTYCHYWSKR	0.5	4	16	1096.34	8.53524	0.591849	1.40239	-158.827	9	0.380263	1.10678
1bkr_gt_crelax_final_perturb_25	1bkr	native_perturb_50	14	1629.13	11.4712	0.544693	0.75	0	6591.17	9	FSCKDAWLLWAQMYTAYYANCPAHNFTTCYGILMLEQNLLHKTRPDVIQAEKLLNNNAVSHNQNMFNGAEQHLAADKLLDLVCLSVDCRQAKYMWAIVVEYYPVFSKW	0.5	3	13	1361.51	8.94712	0.642958	2.42955	-207.866	6	0.303786	0.987752
1acf_gt_crelax_final_perturb_5	1acf	native_perturb_50	12	1209.62	11.3139	0.575809	1	0	6633.53	5	SWQTDADTNFVTTYNVTNNAIMDSSGNLAATDAHVWVTEAQPQLPNVHFYNADAAMAGILDKAGVHYSGDKAMRRVLPFINGSENVIFVKTSAAADFGVYNEKAAPGNAAIVIEKMLDPHQGQHF	0.504	4	20	1253.38	8.96063	0.620904	1.85628	-220.536	7	0.464374	1.74645
1acf_gt_crelax_final_perturb_27	1acf	native_perturb_50	16	1338.02	12.3207	0.620322	0.5	0	6653.24	12	ILVTYYNTNHVITTFVEQAAIVVHDSNTWAWSMEFANTPAQQTTIAPAINLPDRIERGRFYMARVCYHDLEANDRINYVYKFSQGYERSKTSKAITVDVYNNKIQTCTHPVIVKKLRPYLWVPEF	0.504	2	18	1354.19	9.07796	0.621705	1.87598	-165.225	5	0.505606	1.37491
1bkr_gt_crelax_final_perturb_0	1bkr	native_perturb_50	13	1182.83	12.2883	0.539165	0.75	0	6736.32	12	ISPKCKQLLWEQDITRGYINRNIEKHVTFFYDRGACNAMIHHHRGDAQDFTKIKYNNAHYNRKNWYTPAECYLMQTRLKDPLDISQDAPAPCSVCVYVVTYYHWDSKS	0.5	3	11	1262.17	9.09926	0.614141	1.96427	-184.533	12		1.44186
1acf_gt_crelax_final_perturb_46	1acf	native_perturb_50	13	1721.05	11.6195	0.577029	0.5	0	6791.37	7	AWQTYVDSALMGWGAVTRAAICILDGWTWASAFFFAVMQLKHTRTCKIDANCDAIGAYGFFNADVHYGFGRADQRSIYKKKISMGAVMMVYMKAILVESPGNKIQPGTRKGMVKVLCNNWIGVGG	0.504	2	13	1865.15	9.30938	0.615765	1.25892	-237.476	5	0.39316	1.81878
3mx7_gt_crelax_final_perturb_17	3mx7	native_perturb_50	5	683.597	11.6133	0.557815	0	0	6826.66	3	HNMNEFVLDLMLQDGTHKIGPWHGTNSLKRVVYRLPETETRKGKDFCMGGKGTFYWWDEKRKAYINIDDFSNHIYEYTLEDNHKSHKDYR	0.5	0	10	749.048	8.98169	0.64271	1.54445	-70.5126	8	0.502637	1.19218
1acf_gt_crelax_final_perturb_41	1acf	native_perturb_50	16	1640.63	11.7656	0.631148	0.5	0	6884.15	13	FWQTYWDTNLVGEPAVTGAAIRGLAGNKLQKLQYFAPTPAAYDTFASTFQNHDAMRFPEHCLVMAHWETLHADHRSIRMGKGSSGVITVKHPHYYDIGNMALFHQRWTAAWLQWKLADYLQTLGH	0.504	2	12	1725.17	9.34198	0.616217	1.61766	-139.088	5	0.446022	1.05318
1acf_gt_crelax_final_perturb_28	1acf	native_perturb_50	19	1512.43	11.9043	0.554194	0.75	0	6977.17	4	HWQTRVDENARELGAFTECPILRLAHNLQAFSYGFWVYPHQGITKSGWNDNADIIPAGGGTYFGPRMVTMRAFIRQINGKEQADGHITVKTSKAGLDWYYWELIQPQTSANGVCKMAYYFINYGP	0.504	3	10	1592.1	9.11941	0.56451	1.33042	-217.786	6	0.450867	1.73736
3mx7_gt_crelax_final_perturb_5	3mx7	native_perturb_50	6	1718.32	10.9315	0.485113	0	0	6992.49	7	MTKRAWVNDFILSLMIHKSEFYHGWIDGKVVVYKWWKEDIRKPLYFLLSMVWRKYVYNRKTKPTINICKISGHRYEYRLTILHLSLKMYS	0.5	0	5	1704.15	8.84421	0.642929	1.41859	-159.128	4	0.40313	2.09356
1acf_gt_crelax_final_perturb_25	1acf	native_perturb_50	12	1162.36	12.3502	0.583525	0.5	0	7003.93	10	SWSPYVDTELIHAKCYTQAFISMLDGPTPITSAGTAVRDPQENTNLPAFNNAYACRAGEWDLIGNHCRTTPADDRSIPQAKGLSGLDHRETKMAGMVTVRNEGIQDFSAMNVTCDLLDYRIATGN	0.504	2	20	1289.56	9.03662	0.544723	1.53475	-149.858	5	0.527449	1.53292
1acf_gt_crelax_final_perturb_31	1acf	native_perturb_50	16	1610.97	11.8916	0.587477	1	0	7036.6	10	SWQHDVNTSLVFTGAVTQESITGLDGRIWVVSAEFAGTPAVGQTMTGAFGSYYHIRWAGFAPADVGQVQPRPLTMMIPLKKWSRLKLEDITMKDIFVYVYNGKKTYGTAANVPEKLVWYAIVPGH	0.504	4	13	1725.37	8.91282	0.545415	1.63257	-216.874	5		1.48944
1acf_gt_crelax_final_perturb_48	1acf	native_perturb_50	10	1452.66	11.9613	0.589323	0.75	0	7295.21	17	SWQFMADWNLVKTGALTIEADKILCEGTWATSKPNARTPYDPATRMGACDFWEAIRMYWFSAAGVMNQLLNNADRSEYGKKGSSSQADVKTSKTILGGFYDEKMQPFTYAYCVWLLWMYEIGGGW	0.504	3	19	1543.02	9.03656	0.577357	1.41229	-140.133	4	0.417339	1.71512
1acf_gt_crelax_final_perturb_0	1acf	native_perturb_50	14	1318.75	11.7711	0.600755	0.5	0	8193.82	8	KAQCTVDFNLIDTPAVTQAAILGEDGNTWVLRGGESVTPAQPTTLAYYFNYADIGVAGHTPDAIVYKVTLLRDHIICVGKKSSSVTMTPVTSKKRLFDTWVMKIQPGTMGQVVLPDCADLIGPRP	0.504	2	25	1320.37	9.07657	0.51749	2.45905	-88.5774	1		1.67038
1acf_gt_crelax_final_perturb_42	1acf	native_perturb_50	20	1623.39	12.2595	0.577513	1	0	8218.94	9	SWQTYVPAPSIYNGDFVFAQYLGLDSNRTATIAMFCGTHALPPTSAWLFNTAPLIMAGWFDQADDHMVTLRADDPSFVFKKIRSGVPTVSRPKAIAVDVRLEKQAPWTAMANVAKLADHFIWFPF	0.504	4	17	1786.87	9.56179	0.601038	0.931211	113.432	3	0.46166	1.29548
1acf_gt_crelax_final_perturb_32	1acf	native_perturb_50	17	1382.02	11.1875	0.573913	0.75	0	8528.81	12	SIQTAVDTRYVGTSAETQAETINLDGMTQHDIAGTIVEPAQWEPIAGAQNWADNIYAGEFDLCGGHYVGLRADFVQIYGCKLGNGQMNVFDSFAYLSHVWILKIGPVTIPNVVINLDHSHPRQGH	0.504	3	13	1326.9	8.96846	0.591779	1.39506	-213.423	8	0.370647	1.63693
1acf_gt_crelax_final_perturb_34	1acf	native_perturb_50	12	1614.2	12.6797	0.618935	0.25	0	8531.08	9	WWPKYKMTNYVHNEPYTHAAILNLDHVCWILSACFAVEQGHGTTFSFRFNNALAIWMFSGDLAACSYVMYRVDGRQIYGNKLKSLNITVYTSKYIIPRVYIEKDQKGPAQNVSYCLKDYLIQDGF	0.504	1	14	1754.23	9.21133	0.626649	1.63494	-215.563	4	0.447788	1.40901
1acf_gt_crelax_final_perturb_6	1acf	native_perturb_50	12	1142.7	12.4238	0.629098	0.75	0	8721.28	14	PWCPWQDTCDFGTFAVHIALILGIDMNCWANWNLFNVTPKQGVTWHKKFNVSWAGRATGVQCAGVHVEGWRSDKRWIYHKIGSNPVKQDFTSKCEQVGVYNEKISIGSYANVNECQAGMLIGQGR	0.504	3	16	1138.97	9.40338	0.648277	1.39441	-237.597	12	0.363066	1.52304
1acf_gt_crelax_final_perturb_38	1acf	native_perturb_50	14	1795.5	12.2547	0.550605	0.5	0	9249.99	8	EAITYFDKWMYGWGPRAVAAILGLWGYEWIPSKITRVNLTTHWTLPGFPNIAKADRAGQQDLAHGWYRCLRADFRNGHGKDMSYGVITVKTSKAKHVWVYWAKIQPYTCAYVVEYAWDCLGGIGF	0.504	2	19	1883.11	9.22927	0.586077	2.36546	-189.085	4	0.42356	1.54767
1acf_gt_crelax_final_perturb_15	1acf	native_perturb_50	12	1439.51	11.8851	0.525131	0.75	0	9681.9	15	SCQIYWDTNLDWTYSVTQEAWPGLDGWINASSEGAAVTCAISILNMKWFSNHGTINARHIDLDWVWYVTLRLRDWPIRGKKGWSFVDKCKSWKCILVHFMWEDVQVTTAWNVVEKLAPVLIGTGT	0.504	3	15	1580.68	9.27146	0.583858	1.50678	-226.588	8	0.460537	1.48524
1acf_gt_crelax_final_perturb_36	1acf	native_perturb_50	13	1159.58	12.4522	0.597895	0.75	0	10860.1	7	LWQTFPDTNNVGKGPDTTCAIWFGFGNTWATCATFLDTPQGGHKAAGAFNNADWHRYHWIVLEFVHYETKRADTISDCGKKGKSGVHTLTTSRCILCGQKNCKIQPECRKDPVEMLLNYYGLDHA	0.504	3	11	1060.7	9.51852	0.646809	1.11677	-181.303	7	0.474829	1.28384
1acf_gt_crelax_final_perturb_0	1acf	native_perturb_75	18	1522.63	11.5854	0.557731	0.75	0	3766.18	20	SYRPAKVTIMEKQQGMRIHVVRGLKDNSWAMDWHFVTMFDKMAGGHGAFRTAVHIKAGTCNRAGVSGPTPARSDLGSHRFKLINACKWCDYWHKVTGGRTFERWVPQTPPNVYAQAADYSIAQTS	0.256	3	17	1546.58	9.31099	0.606504	2.02763	-123.968	8		1.82645
1acf_gt_crelax_final_perturb_1	1acf	native_perturb_75	15	1371.15	12.953	0.505077	0.75	0	11059.2	14	PLRTTEKTYRVHPREKHWVTQCFSDRARNVQSMGPKVDLNIMWTYWGAFNWQIADMAGTYNFDRKHVVGLTTDTHSSYLTCVIEAVHVCMAYGPIRLGFRHTKSLPGTADNMVYDKTCAYFGGRC	0.256	3	13	1423.38	9.67502	0.654303	1.52534	-155.724	10	1.58182	1.63184
1acf_gt_crelax_final_perturb_10	1acf	native_perturb_75	15	1472.09	12.2414	0.631448	0.5	0	6516.5	14	SVCSIVGTNCSQMPQTCRHEIDRCYMTDMMTKARGMVTIQQCTVFVAQIVEAMAQRDNFHCRSLTNFLMHSWYAASMNHSKCELGMITGKPCHAILLGVVSEPSQMTNAGNWINLQCSLLISQYT	0.256	2	9	1599.94	9.40831	0.619448	1.79206	-96.4092	6	1.7018	1.7207
1acf_gt_crelax_final_perturb_11	1acf	native_perturb_75	14	1480.37	13.0187	0.661593	0	0	7964.1	22	CGQQPSKTAWMPPCSQTSARCWMSWTSIWSTDDHFAGRCAMSTCQCGHNGVKATIGKQKQLWAYVLHVTLCMDSPEICERLPSMAKITVGKSIAIDEYLEANMIFAPTQANFPVKLHWGWSHVEY	0.256	0	16	1587.37	10.0002	0.591807	1.66466	-16.7037	12	2.04897	2.09367
1acf_gt_crelax_final_perturb_12	1acf	native_perturb_75	12	1536.43	12.4394	0.48657	0.5	0	6892.69	10	LWIRITRNGKDNRGDVDSVAIDETPKVTALGCITGAPSSAWLIPLFGMGNTDDAAWLCDEFGMGVLIEWEPSDKRNMDRKDRYLLGMQVQPKKAFLQGVYNFMYACCCAQVRVSLCAWQWWGQQF	0.256	2	14	1503.76	9.56079	0.474328	1.63013	-156.724	4	1.54185	1.56773
1acf_gt_crelax_final_perturb_13	1acf	native_perturb_75	18	1442.15	12.1554	0.551694	0.75	0	5007.8	16	SWYMWNDKSNAKTGCLFFATKLLDDKMSGTQPVTPKLNIDQEWRHNGNMYPAFAGAAGTWKLQCDSYVEKMEFDRQQYIGKMHSHDVREYCYKDILQPAAHWKHQYGPMQNRERKNCDYFMDCDQ	0.256	3	14	1364.4	9.52466	0.470898	1.54858	-140.626	2	1.76688	1.80256
1acf_gt_crelax_final_perturb_14	1acf	native_perturb_75	17	1779.12	12.039	0.536315	0.75	0	8501.68	13	SMLVAVDEPCQIMWAFAVLVYPFVPLILLDHHDCFGIEFVQYFNLADRFWTFDANYHKSFNRVGVEWVVFYAAGISHGGMMWNSDLICRKTGQCPNNGLHWQKWQPVQNENVSKYFAYYPITRGM	0.256	3	17	1939.54	9.50771	0.525284	1.81005	-135.837	7	1.6617	1.6736
1acf_gt_crelax_final_perturb_15	1acf	native_perturb_75	16	1700.38	12.2467	0.646017	0.5	0	7726.15	20	HTFDAVDSIMRNTPAQRAQALLRLDFIVSSTTMNALYTQMVVFTFFEFHFEGAGYNAHHDNIEAVARSLLDITDRTGNHPIGQTQVITVKTLQLITCGITYHFISKKLDNNVVEMWRLSFHGWWF	0.256	2	14	1655.51	9.38533	0.577536	2.09778	-144.71	6	1.89702	1.98056
1acf_gt_crelax_final_perturb_16	1acf	native_perturb_75	17	1480.92	12.1862	0.579645	0	0	8721.14	10	MWVTYVFCSCVGTWHFKYAPYIITTGNTHAGSIKKMECYMWGWPSQNPWHGKRACIAQGFLRAQMHTARMPAMSRSSGMNIDTHMVFQVKWFKYVGFPWYYENMWTFSVCEAVWDRCSDCCQPGF	0.256	0	22	1677.75	9.62084	0.621284	1.68802	-143.768	8	1.48364	1.46131
1acf_gt_crelax_final_perturb_17	1acf	native_perturb_75	15	1863.25	14.5334	0.54828	0.25	0	11521.9	14	SSQPFVMRNYASPACNCNAWMRQEAWQTWETDTGEAVKASTGYYLARTFNFRDAHDIVLVSLLLSRYCQMFSYIVWVYIDGNPSKYITMWCSFSNTTHKEQCFCILLRVAGSVEHLAMYKKYYGP	0.256	1	23	1894.58	9.72556	0.594176	1.7091	-150.395	11	1.90284	1.84475
1acf_gt_crelax_final_perturb_18	1acf	native_perturb_75	15	1665.07	11.8094	0.478089	0.25	0	11091.4	9	LEQHEVQEVTCHWSVVKTAIKLGMEGWIWIYAVSFAVNSYHGTEMQEACPRSDVVETWPGHNAGDSQVDICADKIIIYHASIILPEGTKQLSKWHLVRTKNDPPYHGQIERAVWELMHMEWAAGV	0.256	1	10	1620.96	9.74286	0.516524	1.57587	-99.225	1	1.45487	1.45897
1acf_gt_crelax_final_perturb_19	1acf	native_perturb_75	15	1856.93	12.735	0.579284	0	0	6957.22	10	HHATYTQQNLQFTMTHTFFAGLEMDWNVTVCQAFFVMWSWMIGQIEGCTNETRWIRADTMDNWKVDYVALDKKMESIAMSWMMYYCISDHRIRQADVGQFFMPHWILGDCNTNEKYKMSLCEMGW	0.256	0	20	1885.83	9.65576	0.570077	1.42758	-168.976	6	1.90425	1.88255
1acf_gt_crelax_final_perturb_2	1acf	native_perturb_75	21	1914.82	12.1606	0.594451	0.25	0	7501.65	9	FMVAAVGKNWRWNFYVMNAAWPGELGIFWPFDTVFHYAPHQEKCNAGMVTEYISDRTWMHMLMIQEYQCLRPLFVEFFQKISNLSQLTNTFKFLLDHGVYCFNRQWPVAADEVTINADVLGGQFA	0.256	1	19	1951.78	9.40702	0.679465	1.89673	-151.83	4	2.56828	2.56011
1acf_gt_crelax_final_perturb_20	1acf	native_perturb_75	16	1320.41	14.0024	0.618327	0.25	0	13119.3	23	WQFCDVAGIFPPAKQQESACNEGLEPLPREDHSGYPVMPKGFITLHSAYGQFDASTAYITMMQGWHKVMLRADNRSVCTCGGMLPHRFHPFTRAFLPDERCEGIFVPTYIVVQKKVIWGPQKQSF	0.256	1	20	1388.01	9.61564	0.598923	1.62204	30.2417	11	1.86524	1.82948
1acf_gt_crelax_final_perturb_21	1acf	native_perturb_75	14	1616.55	14.4395	0.559918	0.5	0	11140.5	18	ELPWYQQTSWYCRCAWTGADILKLDWFSWHFSYWAADTEADDHTLHWAYINNHANIGTWFEEEGFYLRTDWQLSNYVFGGKDQTYVHWRKKPRQHWPKMAHMTGQMRVCAHVPFKLARRTWWWVM	0.256	2	12	1755.91	9.77468	0.606345	1.62639	-171.953	10	1.3823	1.35621
1acf_gt_crelax_final_perturb_22	1acf	native_perturb_75	17	1517.79	12.3012	0.544848	0.5	0	5878.05	11	HSQFKCVTQDGWTPAVTVACELFMDRTQIQDSMWDAMTLKVQCECALPQCCVTAEQWAMAALACFRPMLLREGIRWIEDKLDRDAVWWPPTSCEIKAKSHCEMGPPQYNYDTVEFLAPTLDYCEL	0.256	2	12	1527.98	9.40773	0.560312	2.18555	-84.4615	3	2.12083	2.0709
1acf_gt_crelax_final_perturb_23	1acf	native_perturb_75	13	1230.17	13.2486	0.548543	0.5	0	11575.6	13	GCQTEMEFHTMYQRGKTQETICNLDESCFYSNAIWQQPPKAKISQYTPFCQAQQIVASDSDLRLYNIMEWRSDARSGCFYVCAHGSDFWHWQKAINCWVENEKRSNGKCARVHHSWAKNKPYQTG	0.256	2	20	1487.58	9.45299	0.558794	1.84344	-169.72	5	1.44391	1.48535
1acf_gt_crelax_final_perturb_24	1acf	native_perturb_75	12	1444.92	13.112	0.542588	0.25	0	12555.9	16	ATPITDIVQCIFTHQNNQKMKATLLCWWWKTQSCYVKTMYQGTEQERMTMHALAECPDWTDLMSEHDKCWWGDGDSSYSENWSNFVITDINSIAMYGWVWEEKVQGRYFANHNKKVIDMLHEDNN	0.256	1	14	1711.21	9.6806	0.429195	2.1101	-141.781	4	1.46643	1.45986
1acf_gt_crelax_final_perturb_25	1acf	native_perturb_75	16	1195.11	12.7335	0.482579	0.5	0	6397.06	7	QWWCNKGVNCEPHVFTTQKDIEALTHYNIVYSCESAVVPAMPPVIPGVGHHIDHPLRIECDLAGMGYVGPNDDERQISMLAFSRVLIFVTTSKSVGVCREQTVFDSGHCQNAKLANAQRHNKHRK	0.256	2	15	1215.78	9.58566	0.603044	2.04122	-84.9216	4	1.58812	1.6458
1acf_gt_crelax_final_perturb_26	1acf	native_perturb_75	14	2163.68	14.8118	0.664801	0.5	0	10145.3	26	TFIPYCKTTLDGNKVWTTAARLHNLPNYNNTPAFHAHVPKQSWTWVGWFDFQIWIMAYADIVHVMDNCHAWRMCPCIADIRLPSGVVLPKNMIVYLHEVDMMFIMQCLFANKNYQLAIKRIFERW	0.256	2	22	2268.17	9.98955	0.569714	1.60232	163.351	12	1.6685	1.62208
1acf_gt_crelax_final_perturb_27	1acf	native_perturb_75	13	1309.71	12.6321	0.649804	0.75	0	7756.24	16	PYYTHSDNVFAMAIHSTQNAYMICNTCLWARSEWFAMRPCPGGTCHTHPCDAYIWVQDTFDHHNSNYVTQWVGEWMGALAYAEMRADTAKMGKCISVGCSNRKNKVTTDPNFWCCPQDAIINQHV	0.256	3	19	1341.02	9.65028	0.603327	1.65498	-114.328	8	2.28613	2.31114
1acf_gt_crelax_final_perturb_28	1acf	native_perturb_75	12	1797.8	11.7983	0.540288	0.5	0	2768.24	4	PVLTFQHRFNAPIGNINQAQSLDSMTGPWSYMEVAAAKEAYGKCLINAMSMSHSYNVCGFLIHVHRSATLSPLGGLKPCKMVTMGYIYVQCWSAICMGVYWQMGDPGPCAVGKDKKAPFLAIQCF	0.256	2	24	1642.56	9.24096	0.569045	1.48202	-153.332	6	1.82569	1.79643
1acf_gt_crelax_final_perturb_29	1acf	native_perturb_75	21	1286.48	14.0068	0.523856	0.5	0	7108.59	15	SCQSFKCVTIMGGDQVTLSQEISFSPNHVGFMAGFAVDPALGILWWSKFTQERFIQNGHEIAASACRNTKRERTMIMYIIGKSDQPHTVETSSTGQVMEYLMEFQNHPGLNSRCFIAIDRMYQWV	0.256	2	17	1339.97	9.55506	0.49861	1.53619	-98.1798	4	1.76072	1.77873
1acf_gt_crelax_final_perturb_3	1acf	native_perturb_75	15	1277.35	12.5282	0.605016	0.75	0	10551.2	13	SYQTRVSVMMSQQEAMTFLKHFQLVRSTEKTHEGRYPPMEMGKTGWGIFNMANACSGIDYHNMFGGPVTNPFDIVFWFCKKGSKLWCNHVGMKALVDDTQNEKASHGLFWKVMHGHAWIIKQSSA	0.256	3	23	1353.54	9.31412	0.59493	2.00248	-203.332	5	1.42283	1.43114
1acf_gt_crelax_final_perturb_30	1acf	native_perturb_75	14	1301.24	12.9061	0.501143	0.5	0	14581.4	15	VEQMYNCCLLHCTTAVWMRWLHACDMYWWHSWMGFAGTRAMGCFTARVIQNKDDRFVWPIDESHKKGSSWRADGSQVLAMDGSQRCHTYCWNKAIIREIEPQVIFSPNPIPVQCQCWDYAQDEGE	0.256	2	11	1379.82	9.75117	0.601642	1.75269	-74.4612	7	1.9293	1.88459
1acf_gt_crelax_final_perturb_31	1acf	native_perturb_75	14	1963.86	12.5997	0.533929	1	0	7690.83	15	SWYKYATKANQVKGKKTQRADKGMMFWMTKTGKLEGNPKHQYYTPCDCATCPLWTWAWAFFQAGVMWHTYRTADQTIHGNKMSHRVIYKAMGFFCAVSETYAMNCPGRVANYYAGEFDMHWFYGD	0.256	4	19	2093.83	9.49602	0.63188	1.64168	-189.769	5	1.5245	1.48555
1acf_gt_crelax_final_perturb_32	1acf	native_perturb_75	16	1498.57	12.9385	0.570499	0.5	0	14312.7	13	PIQTLAGTMFGGTNDMTSAQSLWPMFCAHLTSAGFAVWKVYGSTHCWYSFHHDLGTVADYQQYDVHQYVNRKQCHTREGCIGEKGGNPFPTSHSFRWRASPEDHQPHINAPTYVLLVLSDIIAIL	0.256	2	16	1431.13	9.26101	0.555146	1.85513	-205.501	7	1.76389	1.76004
1acf_gt_crelax_final_perturb_33	1acf	native_perturb_75	17	1504	12.3851	0.600581	0.25	0	10337.2	6	MGEVLVLTPRCELIFVTQFPPAGADANIYRRQMGYAQQCHQSLWDAGPCNSSDCWPCYPFFQWGIMYSQGRSCCESFKVHICSEKTIGCVGLHFHYVCVWLWKLQIAFSVYKMHKLHDSVIGGGV	0.256	1	17	1574.99	9.34249	0.566819	1.86159	-146.006	11	2.07451	2.03071
1acf_gt_crelax_final_perturb_34	1acf	native_perturb_75	18	1278.27	11.8228	0.541374	0.25	0	9082.46	11	QGEDYHRTNYQQSEVANQALRLFMDTQDWKRLYIFQVCPAKFFTKVSCFYFSRSIRPFRVDLTCNNYLTDRESHFHMFDMKMDGAPRGVDTTKAGLPNVIRWVPWKCEILTHPMKQREQLSGEGP	0.256	1	19	1259.35	9.35884	0.60252	1.59973	-116.862	3	1.67414	1.64407
1acf_gt_crelax_final_perturb_35	1acf	native_perturb_75	17	1839.18	12.4277	0.616976	0.25	0	7654.8	22	FWMWLQDCGDDGPCAVQSMGNIGLAGNTCFIQAMYPSTMAQVWNKCNYQNLNDGPDHWTWGREGYWNHEITYFERTIDGIICQLDVARNNTMKTDMWDVYNIKCQDGWSAFIMIVWHPYSMPMFF	0.256	1	7	1946.93	9.74169	0.62073	1.97414	-117.097	7	1.4852	1.50716
1acf_gt_crelax_final_perturb_36	1acf	native_perturb_75	17	1273.25	13.0314	0.603507	0.25	0	8805.59	15	KWRTCADSTLCKTNCVTHLIGLTANINTWNWHEILICCVAKTNDARGRCHPADWYTGGGFDGMEIFRELLLACQLNYFKNRPSLDYRTVYYMGNILNEWVTHKILTDDISSVVFCNKKIDDPQLF	0.256	1	16	1480.22	9.68755	0.606975	2.10435	-103.335	7	2.51628	2.46561
1acf_gt_crelax_final_perturb_37	1acf	native_perturb_75	18	1724.79	13.2083	0.538855	0.5	0	6291.71	7	IWIYYVDKNTPKGNSVRQPPMVGCLIQTTYISMRAWQTFFIGTYISSDQGVRDACGWDGFDLAGSDFALMRMLKNSRTCKMAATCTISYRISQEFWHGKYKWDSAPIVVFRPVTEEVVRLIPNSW	0.256	2	19	1773.45	9.34971	0.545086	1.46633	-149.059	5	2.08431	2.10878
1acf_gt_crelax_final_perturb_38	1acf	native_perturb_75	18	1566.85	12.3879	0.59729	0.5	0	8135.3	13	QWESSKNTIICAIGFMFQSEVMSVDQNCLFAQEWDTVCLYQWGTLLGNSESIDSQRFGEVHWQGEMFWTMTFFHWTANQKGKFPYISMVGIHDADPFGVSFAKTLPTVAIDQRWYLADYLFGGGF	0.256	2	11	1664.49	9.3891	0.5603	1.73491	-203.371	3	1.30532	1.31357
1acf_gt_crelax_final_perturb_39	1acf	native_perturb_75	15	1514.78	12.2524	0.52603	0.5	0	14731.5	9	SRRPYKQPNLWNPMVVPMWADCGLRQNVNCTSKYKPSTMHGVVTKAGSYGYLGAISQGHLDTHYVEYHIHEACDKCWCLLMQWQWMITVVTLIWANVSMPNTCKMAISGSWAVYFAYVYDKPQVR	0.256	2	23	1575.79	9.4982	0.583039	2.04195	-148.055	5	2.24708	2.20011
1acf_gt_crelax_final_perturb_4	1acf	native_perturb_75	20	1576.26	11.9853	0.483768	0.75	0	6047.61	11	SWQLVQNLTNMEFCAMMQAPQLQMGCCMWPHVLTYYVTWSNNGYLHRVGDWPIQQSPQKFNSAENFPWEFSADARSIDGYRGGPWPSDCRTSFDIRDGCYWEHIQWECASDTKVEHILCLIYAGY	0.256	3	25	1657.41	9.90085	0.531252	1.70025	-145.436	6	1.83527	1.83514
1acf_gt_crelax_final_perturb_40	1acf	native_perturb_75	14	1056.44	11.305	0.491047	0.5	0	3446.95	13	SLQKHIRDQCFCIFDDCQLGIGGFDAIIHYKKFGWIVEPSRETSRADGMRWARHRTFGCCDQGTTQKPPLSPDDRMIKGWEECSGEAECGTQSKNVVGTKHRQILSGTCAPNEDEGHDAFIGLKM	0.256	2	16	1045.47	9.43228	0.543398	1.71287	-176.732	9	1.73019	1.72092
1acf_gt_crelax_final_perturb_41	1acf	native_perturb_75	11	855.191	11.8371	0.518355	0.5	0	11513.2	12	KMMGYDCSKGDLHHAMPSWMYEPECGPHGWTYNSFCFPPRQGDPKAKCYHDAFQIGMGKILVWDWSWVQENANPRHIRGKYGVCDFNTMKWSKMSMYWVYNEKDWWDERVSKVFKTNEQNHGNTF	0.256	2	23	1127.61	8.98175	0.556636	2.3323	-187.99	8	1.30399	1.32015
1acf_gt_crelax_final_perturb_42	1acf	native_perturb_75	15	1627.12	11.9574	0.605342	0.75	0	4361.44	14	SVRTTLDDIWSSVPDYMLTAARTLWIWAMRTFYVDVVISKQKTCDSEADTNIGFERAGGSDLATVTLRDVTADNVAHLCAFRSSYVCTNKTEKTPLVVFATWIIDDKNRMQYCIGKLWQGEQIGW	0.256	3	11	1830.09	9.18067	0.577927	2.05017	-154.793	2	1.57218	1.64534
1acf_gt_crelax_final_perturb_43	1acf	native_perturb_75	16	1472.41	12.727	0.651426	0.75	0	8788.89	20	DWADYTWTGNDTTRADYQHYPWIRDSIHRQTFWGNLSNNRTKTYKIVMFANADHLSLAQMDRRNVVPHVIMAIDYRYYLKASYSARYFVYGFKQKNGGYYFEHCQKYCHNLNVEQRRTGKITTGF	0.256	3	24	1592.47	9.30884	0.602405	1.62891	-213.196	10	1.76264	1.74361
1acf_gt_crelax_final_perturb_44	1acf	native_perturb_75	19	1348.22	12.1157	0.460172	0.25	0	10126.7	8	VCQMNWCPRHWKESAKAIHTTPQSDGNGPYACAAAHCPICQGRLLADLKWCYFPIRHGDCKQWYQRYGTMNWCDRSIHIPAGSIDSNTCAGSEFIEISFMFEIDVRSYADRPYPILARYQMGCGF	0.256	1	24	1316.59	9.28211	0.529457	2.28918	-138.845	2	1.64052	1.61509
1acf_gt_crelax_final_perturb_45	1acf	native_perturb_75	18	1582.22	12.7036	0.601645	0	0	12897.8	15	VMIIQLGATVHGHEEGTQRWIEHLWGYWMFDNCQWEVQNYLMGRAQMANMEEDSLRTGGCKLTFIHEECCLALDLRYANNKGISWDIMLKWEKAMFRYGYNSKMQTGFCAMVTYRMAQYSDIMDH	0.256	0	21	1732.07	9.69159	0.637933	2.3298	-215.553	9	1.79549	1.81493
1acf_gt_crelax_final_perturb_46	1acf	native_perturb_75	17	1491.79	12.5831	0.49589	0.5	0	7218.03	8	MDKTMFETNDHRCPHQKQAMVYGADENEQKQSSYMAVTQQQHFLWACARRICDYIRAGASFTRVVLTPRWCSFDVQEYTDYHSFYCRWVRPSKCGDVLSGTEEWYPQPQLKLNQSLVAIIMLTRF	0.256	2	22	1377.77	9.71103	0.613764	1.64902	-84.1444	11	1.1673	1.16482
1acf_gt_crelax_final_perturb_47	1acf	native_perturb_75	13	1440.8	13.0998	0.628412	0.5	0	8920.01	15	SWQSHHGPWKYNSGGQIFRTITIERINTTASEHVFAFPVLQTTNGQFGSHCAFPCRATILAHGGKEYIRLLWDIRVKTCKGGLIPDCTDKYHRMIFVGFYVIKDYSGRSPGAVNEAFVISHGYTV	0.256	2	10	1591.99	9.35791	0.519493	2.23859	-122.154	11	1.81581	1.8301
1acf_gt_crelax_final_perturb_48	1acf	native_perturb_75	19	1511.67	11.6666	0.559417	0.5	0	6432.24	17	SWQTPHPTNPYFYQAVIARHYSNKEGAVWRYWAVYEVQQWQHNTEVWARCQYDSPRMQCLVLWNEHTDFQPVECFELQEPNKVNGAIRWQAMKAILDSQVNYVIPFQSQYDINRALAMTLIKPGH	0.256	2	22	1611.99	9.48598	0.57579	1.57473	-109.09	9	2.00393	1.97108
1acf_gt_crelax_final_perturb_49	1acf	native_perturb_75	15	1699.93	12.8518	0.572446	0.5	0	12869.5	6	LCLFVIDTQRRFLHLVEMPYIVGGDGTFSAHRQPIASSDARWTYILHRVIFAHAPWHPGSDTDSVNQWTRPAPIESLRGKVGAEFWITFELSLAGPYPWFCMMIQPMTRKKWALINLDCCFPIIF	0.256	2	19	1750.39	9.49481	0.535625	2.57202	-46.8823	7	1.47119	1.44378
1acf_gt_crelax_final_perturb_5	1acf	native_perturb_75	15	1180.43	12.2137	0.688573	0.75	0	17346.9	16	YPLCLVCWKKVWRCKHTRCPEFHCKQPTWRPSATFYKTWEQMIMLADAWTNVDFCRAPHFGWAEIHGMNNCRNKKEHYVVKGSEQWRWMCMTHAWLLMMHLFGHQKGFSHPDYEKPIHAEEGKGH	0.256	3	14	1552.42	9.52177	0.569901	2.84031	-145.547	6	1.8777	1.85
1acf_gt_crelax_final_perturb_6	1acf	native_perturb_75	21	1721.27	12.365	0.636694	0.75	0	9968.52	13	SAIRGDYMTKLCNLAVFMALIFPLPGSDCEMVADWVTFPAMITFMCLFFNNEALIRWGRRVAAKPPLMDCREPDLCGAPHIGVVGGNQPWTCPIRLMMIPPAYIENMTAAPVRKHTFPYLIEMTM	0.256	3	21	1848.41	9.39895	0.544507	2.11159	-121.393	6	1.40894	1.41644
1acf_gt_crelax_final_perturb_7	1acf	native_perturb_75	11	1418.59	11.5367	0.461886	0.75	0	6396.82	11	SWYPCPDRTLVPTPFLTQLEVKYIEGNDIARETECANLPVAPTKTNADSNNLEKGLWQGYHDIHVHGVLLRASFHFILTCSWQPFCGTVETTSHDACTRNQEADQTCFFHLKKYSLSDMKKPFRF	0.256	3	10	1373.28	9.77976	0.412127	1.64429	13.8138	2	1.67913	1.66915
1acf_gt_crelax_final_perturb_8	1acf	native_perturb_75	18	1534.58	12.2362	0.493332	0.25	0	13000.6	8	HHPRHEATLQIGGIVWTFHYGFYGMGRKWMWLVCKWLLADQGMKAMIAFNPDDDSTAFTFDLFPQGIGTCMAYIRQIYEEIESYGIRALLTPQGCYVMPVFINQLRLTIPMVVEKYNDNLWYQEN	0.256	1	21	1751.79	9.36363	0.458439	1.83682	-66.8166	5	2.34981	2.34116
1acf_gt_crelax_final_perturb_9	1acf	native_perturb_75	16	1437.61	12.3909	0.525907	0.5	0	7934.92	14	WFQTNHNRMPVGTQNNMQPMKLTLEDNQFKGLNKFAVVSYWTTTLYSANANAEDHPQSFIDKAGAALIDIIVDRESIIETKESGELSTPCTYWAIAKSYNNDSQTNRSMQIAWNLHMCCLSIPMR	0.256	2	18	1628.07	9.26908	0.548358	1.74301	-157.11	6	1.46922	1.41306
1bkr_gt_crelax_final_perturb_0	1bkr	native_perturb_75	16	1384.25	12.0717	0.40725	0.25	0	3642.83	7	AQSKAARGHLCQMKSCKHVIFDYRANPYIVQDIRNFEQALSWHRPHWITGDAYSKGTEHYMFHHAHNPCRADVWMHGGIFKEVINAPWAGEKSIETRVATTVCRVNSQ	0.25	1	12	1402.38	9.46323	0.512934	2.37885	-142.602	5		1.15259
1bkr_gt_crelax_final_perturb_1	1bkr	native_perturb_75	16	1633.46	12.1594	0.525858	0.25	0	6119.09	13	MFLFAPTFFWLQMLTAYAKHKNIHKGHTSWLDVMTHNYKPEIAGRDYRVSYPETCDDKQVNWSARFPVAPDLSGRQKMWMKEEDYVDQTHEMSLNSTDFYLTLYNEKG	0.25	1	19	1539.85	9.30798	0.425272	1.87614	-134.257	7	1.73855	1.65721
1bkr_gt_crelax_final_perturb_10	1bkr	native_perturb_75	14	1922.38	12.6119	0.346148	0.75	0	5931.92	8	ICAITADVLDDRVLGNGWFNVILPPCMTVRRDQVHQGHLIKLPRPFSEDYESLIFLNNGIALQTVGNHAIYYSGDVPMRFHYCKMMLRCMPKSLITGSYGYKHMLEIG	0.25	3	11	1860.55	9.63175	0.436245	1.92855	-130.491	5	1.79508	1.82743
1bkr_gt_crelax_final_perturb_11	1bkr	native_perturb_75	13	1539.01	11.6335	0.420147	0.5	0	3485.76	6	KSIPDCQEYSQEMDGHPLDTQNIHECCYAKEDGIKFFAHPASCRVPAPGYMTKHGSYAMWVNPDNFVCAEQMLDLISQCPMDWWSLRMRFPKFLNNQVYTYYAMAFHM	0.25	2	13	1443.12	9.78004	0.569703	1.94622	-26.5895	3	1.63627	1.65797
1bkr_gt_crelax_final_perturb_12	1bkr	native_perturb_75	9	1356.62	11.8272	0.438819	1	0	4451.61	5	CMKKANNWAQFQGGTQYYDEVSPTNETIMWQISIAMCRLHNQPINWRGQKFKRVKSNKWKNCDNAPNSYEDFEKDVKFDCPMHWGEKCRDNDQQISYWYTGANGHSCM	0.25	4	16	1320.27	9.34216	0.562708	1.98292	-139.797	7	1.44215	1.43937
1bkr_gt_crelax_final_perturb_13	1bkr	native_perturb_75	14	1463.08	12.0499	0.428732	0.5	0	4488.08	14	KCGKQCLSESCENKLTAYQNIVRFALEGAYPTFQAFAIDCIRTLHVYATWYGLRPLLAAYEWNYAKILNKPYHFHTPPSSHRDWSVYHDPLKQDILYQYTYCHSMSKS	0.25	2	12	1562.1	9.12444	0.556684	2.20628	-167.383	7	1.19628	1.22404
1bkr_gt_crelax_final_perturb_14	1bkr	native_perturb_75	15	1390.51	11.204	0.474078	0	0	2546.71	11	KIPGWTTYFGKPMLNALHINDDREGRETMTRYGNPGHHLNNKCRECLCDLLRVYSQWACWPNQRMLALAAHHPHWTKEHMGQTPDMADKMEKIIYFYWDTEQRWESKM	0.25	0	15	1351.37	9.39954	0.436013	1.7641	-68.7635	6	1.26589	1.27756
1bkr_gt_crelax_final_perturb_15	1bkr	native_perturb_75	16	1460.51	11.8184	0.511115	0.25	0	5773.15	10	NSYFSRIVMWIIIFCWHKECDQWELGCPLWVDVIKFSECPSRHRCDAYDFKWNKKCGCSHYKQKKWVQSKLHLHFDSLLAKCDKSVCIPNWNSEIQVVMTFGMKFNHM	0.25	1	13	1491.28	9.36981	0.597516	1.95384	-127.354	4	1.32844	1.3194
1bkr_gt_crelax_final_perturb_16	1bkr	native_perturb_75	16	1764.4	12.0077	0.487704	1	0	5740.95	6	WSAMDWLYHWCNDMTPMMEDCNNQNNAHFWKDFMFIKFITCHYFPRNLIFFELFDYNCYLDMLGYPNNSAWHYGYPNWVTVEDQSIANPDERSNSDNCVSHLCGRCLF	0.25	4	21	1546.73	9.25807	0.619918	2.53215	-177.583	4	0.975521	0.979351
1bkr_gt_crelax_final_perturb_17	1bkr	native_perturb_75	15	1478.27	11.3278	0.383088	0.5	0	2586.27	14	QVENHAKGYWEQRKSDGMCHVSGHNFESLWRACTHTGALDHGHSPHVLYESMWKNVWIYCNTLNAWMYMKVHHANKKREPPSRDRWLHLIEKMTKFRSRFMHVFHRLM	0.25	2	17	1493.21	9.12123	0.610113	4.54331	-174.197	9	1.00919	1.02667
1bkr_gt_crelax_final_perturb_18	1bkr	native_perturb_75	12	1381.83	11.512	0.395868	0.5	0	4311.39	8	GNRPAALIFSLWVDEAVEPNQVIVNTIGPDDWKDKFTGIIQKIKANPGMFDTLEKGCAVEGLIDPILGAIHYLKLCSENKPEQFRNDHPEAKSFCAQYLTTLMNKGQS	0.25	2	13	1242.43	9.26216	0.528054	2.47262	-123.968	3	0.820509	0.837401
1bkr_gt_crelax_final_perturb_19	1bkr	native_perturb_75	19	1565.49	12.0439	0.413014	0.5	0	5821.61	5	SQGKDAPFWQRQEKDMPKINWNIAKFSTSWFTAGQANCFTFPHEFYMITFQFICCYMATSRPHYKFKTEIKGNMGGKGLDPLASHYWWPDFEDNRTNEVFYDPIWQFH	0.25	2	14	1637.87	9.14747	0.543175	2.15606	-56.3944	4	1.49662	1.57118
1bkr_gt_crelax_final_perturb_2	1bkr	native_perturb_75	15	1685.58	11.992	0.36156	0.25	0	2526.87	4	LSGRVAATGSCYRNTSNILQVNCGIFQNKIELSHAFNQGLHKITNALCMFTKCHDSHCHNPPIIGIYPAEIRLCEGKCCTPWCSHIDYMHEYFGIQAEYVADHAMEPM	0.25	1	12	1400.65	9.64303	0.555249	2.81464	-121.033	1	1.57403	1.49943
1bkr_gt_crelax_final_perturb_20	1bkr	native_perturb_75	16	1317.25	12.8755	0.392399	0.5	0	4156.98	8	RQGHDAPPHLCYIKQDITENPGHHKYAGSNRYKMCLTNICCCTKTDLVDHYNLKQSLPDHVKEHGFSFIMQKAALFKLLDPEFDFKGTLGFLDLITKAPFWYEVQEPW	0.25	2	7	1295.75	9.0793	0.438899	2.00944	-145.774	6	1.39494	1.37953
1bkr_gt_crelax_final_perturb_21	1bkr	native_perturb_75	18	1219.75	14.681	0.53421	0.25	0	4474.26	9	KSEKMALLMRCPCVPRRLPNRMYNSFNSWHELPLEFLENIHKMDSPLFTIRRMRQGAKTKAPSINAGKDEKGLVLGGYGVHVDKFVLHPQVSDIILSVLHVPHFSPKN	0.25	1	24	1026.85	9.13384	0.517071	2.68557	7.49352	2	1.37877	1.31989
1bkr_gt_crelax_final_perturb_22	1bkr	native_perturb_75	12	1435.57	11.3903	0.459547	0.5	0	2172.76	4	DDDEVARPSWLQKITCVPHLIVVHNNDVPCREGHHHYALIIVHRKQLGALHALIGFVWHSNLQLAQPRAFKNMFFQCDNRFQDILIKTPTNASLEMQEHCDCMYHIKK	0.25	2	10	1320.05	9.21384	0.542013	1.48667	-132.388	5	1.4385	1.41555
1bkr_gt_crelax_final_perturb_23	1bkr	native_perturb_75	13	1837.12	12.1487	0.513729	0.5	0	6577.82	10	YVMRWSVFQWRMANPFGNININKHFHTAENHYVEFWYCAPHLQGTMSRFFKKCVNCGAHRAWVNECGLAEVHRMLWTIGDEESIMKGHYDWKHTYYYRSTTLHDFGII	0.25	2	15	1828.12	9.64761	0.59922	2.51607	-129.56	7	1.34557	1.30097
1bkr_gt_crelax_final_perturb_24	1bkr	native_perturb_75	25	1460.4	12.9455	0.503891	0.75	0	5161.07	13	STFRDDDLGWTQAETGGRPEVCHDNPDWSNHDQDYFTAVQCTRRYDRFLWHECKTPRTLYRPINDPSSSYHWLKLVMHLDPFRFLVGWSNEVNIYTWYYPMPQGPWRW	0.25	3	15	1285.94	9.16783	0.604725	2.43116	-123.439	4	1.65333	1.63841
1bkr_gt_crelax_final_perturb_25	1bkr	native_perturb_75	21	1671.21	12.7514	0.43176	0.25	0	7141.55	11	FMKYDNSLIWCEMLYNIYSRVNNRHFTMCTMDWMVGNSIFLDFCTTKGSIPWQKESMLWREKYNLYNWPWYLLGNIHWNNEREIDPEVPCEWSIPDYCLEGMDWFFKE	0.25	1	19	1582.05	9.12658	0.533201	1.7197	-130.871	5	1.2905	1.30389
1bkr_gt_crelax_final_perturb_26	1bkr	native_perturb_75	17	1860.97	11.4564	0.395494	0	0	4811.02	8	KWYKDALLLVVWNILQGRHPVFWHQKDFDVIWVVPMKAVGMHAYNQLIKFDVVAKIKADFEMGVAGSMWEQVLFDDHANIVQIASPAHFFEDYMVSHEKSYSGCFMKY	0.25	0	13	1752.84	9.12382	0.563233	1.64535	-148.991	6	1.27431	1.26906
1bkr_gt_crelax_final_perturb_27	1bkr	native_perturb_75	13	1326.07	11.138	0.486994	0.75	0	3758.7	10	EGLKQAPSGNNCCGKVGFTYDMAGNTECAWCTGNVLVQSSPWEPMTLIDFKKSMAFNATLVCHEHFCMGHQHYGELGFLLPQDWSSDHPERKVMHVTIVMSRDTFISC	0.25	3	17	1245.65	9.05534	0.55661	5.44281	-160.781	1	2.06599	2.00052
1bkr_gt_crelax_final_perturb_28	1bkr	native_perturb_75	16	1320.55	11.8347	0.584365	0.5	0	3768.36	20	FEQGDRLPYSCCSFDQGKINLKIMCVRFRWLEMWWFGEAPHDLRPWWARQDFGKRQKVECYEINWESDDCDCSGLKNMLDTMRIICAHPDVQVHVTCVWRRYHNYEKE	0.25	2	13	1381.01	9.50979	0.533153	2.24655	-163.061	7	1.95581	1.91588
1bkr_gt_crelax_final_perturb_29	1bkr	native_perturb_75	13	2067.36	12.0311	0.45638	0.25	0	6831.86	11	FRIYHHFGLRTMIGEVATNFEDQWNFITSMKFGMDFCHLWMGCVPDASDIYFYQYVAIEQYTTGDHNSDQHHYGSTKTLFTETIMVHPPWHFSLYTFVVICWMGYYVM	0.25	1	15	1811.41	9.63653	0.564422	1.85737	-180.821	3	1.34814	1.3915
1bkr_gt_crelax_final_perturb_3	1bkr	native_perturb_75	16	1373.84	12.0843	0.473593	0	0	3999.63	9	PSAKDEMGCYCKMPTPKNVKCIARGAYEKWKPAMLFQYQRTTKEMDSTCNDRLMGCHNPCHLKMVFELAEVEACLYQLEMHMDWYVWQTHRTSMSDYPYTLYTQCNMM	0.25	0	17	1407.37	9.32192	0.547977	1.39535	-117.677	7	1.39854	1.39543
1bkr_gt_crelax_final_perturb_30	1bkr	native_perturb_75	15	1196.09	12.0963	0.589425	0.5	0	6000.23	9	RSTMDSLQNWFQTIITCYFNVNIGWGTTCFRWNCKHPHKRNMHALTHVCEAPDKRSDTGYCFANAFYMSYEHYCQDNLLNQEKKNVHFYIWYSNCPCEGRIPQDFQYN	0.25	2	9	1241.74	9.5546	0.528645	1.89872	-102.439	7	1.54767	1.50857
1bkr_gt_crelax_final_perturb_31	1bkr	native_perturb_75	17	2067.91	11.7776	0.462051	0.5	0	4366.26	7	KMIKGAHCLWMVHQVAAEGNVDIHAINYCEMDLEEDWTEIRPHTPLLNSFVKKFMIAFRWIFNKRLNLAPALGGCKQMIDVWDAAPFKCPCINIIYRVKAEALCESMF	0.25	2	16	1932.4	9.26243	0.473456	2.17273	-147.431	3	1.12632	1.11586
1bkr_gt_crelax_final_perturb_32	1bkr	native_perturb_75	17	1532.01	11.2648	0.510878	0.5	0	2310.63	3	PVIKKPSYCSIGLKTLHYTTMNQKDMEMSYIPVRSQPIIIWKIGPDNIVDQGNHFMCKHYAWASCAQPAEMHNVHMSPLRPYSSLLDFPGKTPIMCDVVTNGHAFSEY	0.25	2	12	1434.72	9.23129	0.481787	1.95564	-92.5022	3	2.05807	2.01766
1bkr_gt_crelax_final_perturb_33	1bkr	native_perturb_75	18	1285.53	11.549	0.385912	0.25	0	3978.56	5	WGPKGAGTPHCQMPDGTFRQQNGRSITMINTDASIDEAMQAAHRHDLAAFDHSQMMQEHYMKWNHMMIMLNDQAIKFCMWVVDIKTDTFCHQHAYWYEVEYNHYRSIS	0.25	1	17	1258.02	9.37566	0.530419	2.03704	-138.326	6	1.63766	1.64127
1bkr_gt_crelax_final_perturb_34	1bkr	native_perturb_75	11	1445.39	11.1033	0.441801	0.5	0	5237.97	9	RDWNDWLPLVDDFHLFGGEGINRHKFTSWICKGEAAKKLIKVCRERTHDPQWQWKSNAPYNLMTGSPHFIQHKCCYKEYWAINHWQEVENELWQIECFETWEKHQALV	0.25	2	18	1502.7	9.48625	0.489955	1.64667	-156.251	7	1.12207	1.20213
1bkr_gt_crelax_final_perturb_35	1bkr	native_perturb_75	19	1439.44	12.0752	0.503294	0.25	0	6269.07	10	HSTQMVILALCQHSYFRNVHVMVHFVNHKWNDFWKYNLSIPKHHHHLGGHDMGAWCIAVYFHESYWMLAAADDGITKLCSRHDPMASDVFKKEGHIYHTTVVRPWEHM	0.25	1	22	1487.13	9.34467	0.551959	1.59023	-137.106	6	1.63414	1.65824
1bkr_gt_crelax_final_perturb_36	1bkr	native_perturb_75	16	1403.95	12.651	0.465993	0.25	0	7608.03	12	KTPHAQTCLDTPSWTHGDIWWDCINNETIMRYDNEEFWQFHLYRPELYDTERQKGSADVYNVVYALQWPVGCSGRFKMLFTSDKSGSHIVELYTQCYFNTFILWVPEM	0.25	1	20	1324.56	9.04074	0.604379	2.3071	-139.648	10	1.64319	1.63908
1bkr_gt_crelax_final_perturb_37	1bkr	native_perturb_75	16	1485.11	12.3162	0.444813	0.5	0	6513.23	17	KQDKGCLNMFNLTKHPQYWFVNWWNTTAKREPRRAMYHLLHKHFSFFVDWIPQNQCPQSYCLGNKFPSPVRHLPRTGNPRHWMHSFQHPMYESNEYVAKEVDNYIGIA	0.25	2	18	1242.3	9.00002	0.575374	2.40754	-15.3907	6	1.05942	1.06092
1bkr_gt_crelax_final_perturb_38	1bkr	native_perturb_75	16	1617.02	11.3403	0.418661	0.5	0	2744.94	6	DIIHIWGTRWAKRKGHIKTNCWWNISYESFRGGPAHPGLFRGPRPPTLFNDKYKAENETFNIFNATHLAQTYLILTKLFDQNCSTAIHKHFNWFKWWYCSWGIYEMRI	0.25	2	11	1548.39	9.15401	0.42402	2.20616	-126.803	3	1.48887	1.48011
1bkr_gt_crelax_final_perturb_39	1bkr	native_perturb_75	14	1253.68	12.0345	0.484117	0.5	0	5641.12	10	RSAMDPISLWCQAHLIIEMHFQICNEGTEFEKQGCPVPTDKMRYLSWIHKQKEPQQGAVADFQSWSVEDEHRLCLTYSLDYVSRRQDHTGFEMAFGDVFSYVRDFSKQ	0.25	2	10	1308.09	9.42035	0.485231	2.23488	-105.405	4	1.43466	1.37909
1bkr_gt_crelax_final_perturb_4	1bkr	native_perturb_75	22	1942.65	11.8034	0.511534	0.5	0	10032.2	15	MSHAEALRSTAIMCYACILIDGMHFHFEIWTAGQCFKFAWRPLSPVLMVECSWFIHPQPMPVPNHFNRVEFMHQWTKLYFPNQRTKPARYYRLTITYVVVWSYTFNKM	0.25	2	15	2120.1	9.58865	0.532542	2.16526	-93.3545	6	2.09111	1.94595
1bkr_gt_crelax_final_perturb_40	1bkr	native_perturb_75	14	1616.52	11.3623	0.387075	0.75	0	4489.86	11	YGTKGTLDVRMQPKDYQVPVIMMVHSATSGFDGCCFHFLCRNFRASEIHFVWFIPCNMYTYSQEACSYMKWQWHLDKHEGPEHLSVDFKTWFAIDCYYAAERFRFPAS	0.25	3	18	1561.33	9.20886	0.591078	1.61348	-131.612	7	1.68499	1.57159
1bkr_gt_crelax_final_perturb_41	1bkr	native_perturb_75	14	1299.92	11.7532	0.374845	0.25	0	4109.04	5	NSYITWVLCHFQEDKGGDYDVCWAAWEGSWRHSIMCGDCWLDMFLTLWKFDKKCDSWGPFITLGALNQAQIHLHVTGTEYHEQSKRDDKDENSFILTPKIPFAHCKKM	0.25	1	15	1238.29	9.48558	0.504363	2.1912	-133.287	1	1.55458	1.50779
1bkr_gt_crelax_final_perturb_42	1bkr	native_perturb_75	16	1484.89	11.1887	0.368514	0.75	0	1911.1	6	RHVGDLLMLFALAHPGSYWIVMDANSTFQMRHGPSHADAGGHARPDLIDNEEIPGPEPSYGKQNSDQYIPLKQPLTPFHTKNEASVIGMKYRHICTFPRKSYAYGSTA	0.25	3	13	1154.9	9.27284	0.487939	1.79563	-19.967	3	1.6109	1.56644
1bkr_gt_crelax_final_perturb_43	1bkr	native_perturb_75	17	1768.4	11.493	0.484928	0.25	0	3697.78	13	IVIEDDWVDQIMNKFDVVKRPNIPSSDTNNRAGYTFWRLQYKNGFSLLDMIPLFECVRHYRQVDDFQCAEGLFIVCGMMLEELIAVDFVATNRTMTGVHIYEHTCMKL	0.25	1	14	1629.27	8.90659	0.568708	2.22773	-159.588	4	1.50744	1.47499
1bkr_gt_crelax_final_perturb_44	1bkr	native_perturb_75	14	1508.6	12.192	0.542549	0.25	0	4243.82	9	SGASFSLMPNHQGTGCTLRPVWIAYFKRTIQDYEEFQDLPMKLTLRSSDWISKVEPAARELCNISFLLKHHRFYCTQGLDPFFISHPAIYEGMIDTYKVEYLHACVFQ	0.25	1	13	1458.81	9.31827	0.430093	2.41133	-161.766	3	1.55682	1.55392
1bkr_gt_crelax_final_perturb_45	1bkr	native_perturb_75	9	2012.75	12.0795	0.399344	0.75	0	4773.93	10	VYALHALFQWCYPKNGKYIEPVGENMTVFDRQLWCRNNDATKVDPMCHHTATLCVSMANVIHPWNGVFRNKKQRLTRMLHPGIYPVDIGNTMSILYRVVSEGFAAIKF	0.25	3	16	1743.64	9.16259	0.536277	1.81143	-144.177	6	1.33171	1.30294
1bkr_gt_crelax_final_perturb_46	1bkr	native_perturb_75	13	1712.5	11.4008	0.413075	0.25	0	2193.57	5	PATKVALGMESQMKTTGYPDLGWGNPLPEGRLGMQHNVDQFFDIVICGDAPLSPVMGDPYKLTSTNNWPHIDFSLHDNPEELHQYVTAPAGVFQTYEVVSGQHYMPGM	0.25	1	10	1548.66	9.33277	0.377647	1.59885	-115.949	5	1.72673	1.79234
1bkr_gt_crelax_final_perturb_47	1bkr	native_perturb_75	18	1420.86	11.8564	0.430519	0.25	0	4036.77	4	QPAKHAALSYMPKKYAACWNANDTNYENSHRKCMVSPGPNYIPLCPLIDYDFSARSVVIIWVANIDMNAPTHDDEQGAWAIKSEDASHPEYGTIGMDPVTDWNYFIIT	0.25	1	13	1440.06	9.33343	0.51718	2.03201	-99.2827	4	2.13437	2.12736
1bkr_gt_crelax_final_perturb_48	1bkr	native_perturb_75	19	1956.27	11.5881	0.552302	0.5	0	2006.4	5	KVFWKEDDCMPGMCTRLVFLCNIERETWSMFDGFLTPSVNWISTFDGRAGACLIYLNQFRWLHGAITDMNICFGLIKDKTAQDISGFHPWSKCQIHYNGGYHFKYFFM	0.25	2	17	1843.6	9.54882	0.563006	2.73276	-111.212	5	1.86832	1.83412
1bkr_gt_crelax_final_perturb_49	1bkr	native_perturb_75	14	1494.55	12.9777	0.534259	0.5	0	6003	8	YSREDDDLRCPMMVTNRYDIRCMANVRMGRRLEMFLKYNANAHKINRQDTDKLSIGKSVANHLWLRFKHTQHYGQYRLNDLNMIVHGGPYRGSNVEYEAWGHHKLSKI	0.25	2	13	1395.7	9.65696	0.479561	1.79462	-133.463	8	1.40702	1.40675
1bkr_gt_crelax_final_perturb_5	1bkr	native_perturb_75	16	1622.91	12.5324	0.450568	0.25	0	3401.73	6	GVVHDATTKWINLEPSWCIHWPDKEEMGCAYGQMHFLHLIHKCRFQCILYWCCKQCQWHMLRIFADNHAVQCDTMWHGCYSVDGWVEHYDEAMIKYSGTTYEHTDEMM	0.25	1	18	1469.63	9.52028	0.507334	2.16318	-154.873	4	1.48262	1.50623
1bkr_gt_crelax_final_perturb_6	1bkr	native_perturb_75	12	1764.2	11.8414	0.516873	0.5	0	6194.46	20	KNRMLACNGGWDCRYKAYRNTFIWEYETFWMTYWCLYQEINMGEPDCKDIWKRKKSNALFQGQNSILAAENAIRRVCLGECIYWGSIPTDNPMEITWWVGRLYYMVYD	0.25	2	13	1772.42	9.55226	0.545244	1.94689	-156.887	3	1.32757	1.34404
1bkr_gt_crelax_final_perturb_7	1bkr	native_perturb_75	14	1573.23	11.6021	0.527301	0.75	0	4893.72	15	ALMHSDVCPWCEMKCALPGNDRMPNFFISHRLSCMFNIHWWKHPGDHLRFLSMKQHFWYKNYENDDHEWKCDQRDTIQLWPKNLWVKMIDNMVDIVSPGNEIETFSYL	0.25	3	16	1524.46	9.51382	0.497524	2.01509	-87.9575	7	1.7694	1.77446
1bkr_gt_crelax_final_perturb_8	1bkr	native_perturb_75	11	1633.3	11.1066	0.455795	0.25	0	1692.48	6	TGLTDRGEHHPVFKECQYPNTMIRRHSDSWNDGDSTNAAYHVIRDTGWKNWTVMPWNPGCNAQYAQPLPAMARVYTCIFLAQDCFCAKPLEFWCIEYEVQYRAEWKMC	0.25	1	8	1462.73	9.39511	0.539375	2.33245	-129.148	5	1.55284	1.59083
1bkr_gt_crelax_final_perturb_9	1bkr	native_perturb_75	11	1896.53	12.0826	0.517737	0.75	0	5906.83	9	TSYPIWDRLYSVMDTQECGKCPSVNFFLSMDVTAALDALFHFLFLQIHDIYQLKNSIAHMHMICLDRFAIAIVSMTWKRDPEFINMDQMDIQTHYCRVITQDILYIIF	0.25	3	16	1781.91	9.38396	0.571063	1.92398	-161.443	8	0.848982	0.790237
1cc8_gt_crelax_final_perturb_0	1cc8	native_perturb_75	6	1074.72	12.0564	0.465925	0	0	1965.94	6	DHKMQKQYDDFVAISCVFDYVNKCLKFPEDIPGKPMIILLYQIVCLHGVLVSPRYVRKIRITPREVDARLYT	0.25	0	10	1094.38	9.56764	0.583763	1.68676	-25.0766	6		2.24986
1cc8_gt_crelax_final_perturb_1	1cc8	native_perturb_75	5	929.342	11.8295	0.497619	1	0	5058.74	6	TECMICKHVAVSTFLCCMELSNQRHTLREPDCPNIGPSCLKDIVRRWTDLSTVSITNRKWKFGISYWVWHVH	0.25	1	10	970.842	9.65356	0.512998	1.48302	-112.617	3	2.00529	1.99304
1cc8_gt_crelax_final_perturb_10	1cc8	native_perturb_75	5	1219.59	11.9222	0.462837	0	0	4081.2	4	AEDIMGSFEWVSTKCWRGGRPNMNLSKREPILHNENMCIFQNNVHVGHCLQVNWQCEDYDVVGKDWMMWRFL	0.25	0	5	1234.7	9.30177	0.603333	1.11042	-87.5354	6	1.61835	1.62612
1cc8_gt_crelax_final_perturb_11	1cc8	native_perturb_75	8	748.387	11.3411	0.54981	1	0	737.914	6	VHCKLWLMTRHHAQSTCLMAACKFCHPHEETVNFKDITRRKHHVGVITNGPKNKGLEEHEWIRRTSVSGEEI	0.25	1	8	689.365	9.36414	0.613181	1.2949	-130.445	5	1.14496	1.13895
1cc8_gt_crelax_final_perturb_12	1cc8	native_perturb_75	5	1142.99	11.7199	0.424498	0	0	3472.36	6	PLIGEYQFSAWGEMMLRASKRNMALYSPEQSVSRIRTEWFGQYDCHMTYWQLQMTLDAIIGWDKEVLRGQLH	0.25	0	6	1246.03	9.3746	0.568022	1.29411	-136.17	4	1.40432	1.48403
1cc8_gt_crelax_final_perturb_13	1cc8	native_perturb_75	4	1426	11.1104	0.549239	1	0	1192.33	1	YYIKLGLVHTYVTQMPTHGRVMNHYCKVEAGRPWIWMTKMHQCLRYMTMHPYGLILQMYTHCFKLICSGNWL	0.25	1	3	1403.46	9.41279	0.582703	1.04379	-109.209	7	1.61742	1.64751
1cc8_gt_crelax_final_perturb_14	1cc8	native_perturb_75	10	1193.12	11.6298	0.427859	0	0	3457.8	4	LGWMLYQPNNPMQCENGCQAPPAVLMKIEKMGSLWDLYMLERLNDWTIFPVGDQEYFMVWKTGHVGEQQNMW	0.25	0	8	1276.55	9.19678	0.611694	1.3517	-102.664	5	1.81856	1.83404
1cc8_gt_crelax_final_perturb_15	1cc8	native_perturb_75	6	985.432	11.6935	0.436229	1	0	2467.31	0	SNNHVYNLIAPMTRYHFCTEAYGVCHWLTFWPRKREIWFAGMLSDCKESQPYDWCNEKRKRTQCESASWNYM	0.25	1	9	1070.73	9.55662	0.537719	1.02575	-126.407	3	1.18514	1.17469
1cc8_gt_crelax_final_perturb_16	1cc8	native_perturb_75	5	1083.63	11.2611	0.500453	1	0	2833.36	7	RCFNHGQREVRAQCSDYICNHLRKMYALMAKVERIAIEGMHALNSDMDGFSWDLGWEKIKMYKDEKRPQAQV	0.25	1	5	1016.88	9.11544	0.608513	1.16982	-102.799	6	1.51532	1.52248
1cc8_gt_crelax_final_perturb_17	1cc8	native_perturb_75	7	930.275	11.8393	0.491551	0	0	4370.91	7	CESHTIGSNVDCICSACSSPYYEWFPKYFEEYFKWDFSREEDAYNAPRILAYVVICKWCKCDHAYGRSNHDW	0.25	0	10	949.524	9.6388	0.615472	1.28501	-74.7849	4	1.88294	1.89625
1cc8_gt_crelax_final_perturb_18	1cc8	native_perturb_75	7	1155.82	12.112	0.569053	1	0	6128.06	7	IPKPRYMFLWAWRVSFHGGWVRDVHASKEPCHVVRDISLKMQALLMTMFLVPAFYWMTISKRIPHDECCKYC	0.25	1	10	1283.92	8.9602	0.695521	1.2387	-108.453	8	2.00802	2.02591
1cc8_gt_crelax_final_perturb_19	1cc8	native_perturb_75	7	1073.34	12.0058	0.373914	0	0	2581.86	8	ALCMVHLLIQNNHWKSRPKPVNWVLICPEPDNWAIKIKMELRLVPVYKWRYFDQIGNDRVKHPGYPGHCQEV	0.25	0	12	973.922	9.41892	0.502325	0.996783	90.8802	7	2.08348	2.07405
1cc8_gt_crelax_final_perturb_2	1cc8	native_perturb_75	4	1291.98	11.5613	0.552228	1	0	2459.06	11	YMMDEYEFHKVLFSHDGLFDKWLTLWDEKTDVPKYCTTMMWHLVHKYTTLSCDFKHERKKIHNHAVANCIMH	0.25	1	10	1366.21	9.16163	0.513754	1.38724	-134.06	3	1.83096	1.77792
1cc8_gt_crelax_final_perturb_20	1cc8	native_perturb_75	6	847.361	11.5911	0.474196	1	0	3721.09	8	IEVASITIFVKMTVGGKDNKPNYFRFYKECCVGVTWESLDTAVSMTYTTTPVHTLRPHQQNYCLCYRSGQEL	0.25	1	7	906.605	9.68168	0.520976	1.14484	-114.673	3	1.46088	1.43051
1cc8_gt_crelax_final_perturb_21	1cc8	native_perturb_75	6	1099.12	11.9892	0.613627	1	0	5294.86	10	LGEKADYINRLMNCHECWLVCCKFYLNCDIGIVYETIHLEAQQFPWQRLCPECYILIKRSKNLIDVRSITMD	0.25	1	10	1380.98	9.12398	0.569179	1.23657	-143.596	6	1.58737	1.55603
1cc8_gt_crelax_final_perturb_22	1cc8	native_perturb_75	5	1410.33	11.1715	0.50621	0	0	768.953	3	ADYAVYVMCLGETNSITMVKSAEALRIKVMVVNWRDIFCYKQIMMGYCRMFNDILMSKWHLTGIQDRFGPLL	0.25	0	8	1403.48	9.66376	0.659852	1.29618	-143.597	1	1.88497	1.77474
1cc8_gt_crelax_final_perturb_23	1cc8	native_perturb_75	8	1179.85	11.6745	0.459987	1	0	2474.87	7	ACNMFQCFSNANWQSKFWRVVWHVCYKCIFPVSKQQRVGCSTLVLDSAHVPVDEAIPLIMKTGYYELIFVPL	0.25	1	6	1200.61	9.42021	0.466399	1.47662	-108.202	3	0.71859	0.743843
1cc8_gt_crelax_final_perturb_24	1cc8	native_perturb_75	4	1087.46	12.1685	0.408837	1	0	5749.74	3	AFKPCYQTPWVVFVKWTNRIPSKCLWHHEPNAPFKYNQTCKDNAEVYTSKPYGFGNKYIMKVYLWLRPEENY	0.25	1	8	1105.81	9.42529	0.448383	1.2554	-98.9155	3	1.89022	1.87125
1cc8_gt_crelax_final_perturb_25	1cc8	native_perturb_75	7	1431.84	11.713	0.415206	0	0	7656.47	9	ALQWHWMHFRNCACQYISFAVYAVSFKGIPKVIIEDPCLTKQAYPMEFILERWFAHLDLPLTPHVCQWAKTY	0.25	0	11	1465.17	9.54913	0.569353	1.20403	-28.1884	2	1.56368	1.55741
1cc8_gt_crelax_final_perturb_26	1cc8	native_perturb_75	6	950.122	11.1827	0.449937	0	0	2119.26	7	DEIQHHRLNTFGWQTYASKVFIKILLKIEPHVSPTDIALSWAATAHTTFNFTDSSKRLFLKESMDDEREVWI	0.25	0	7	949.926	9.39619	0.558319	1.14955	-121.639	6	1.25993	1.26126
1cc8_gt_crelax_final_perturb_27	1cc8	native_perturb_75	6	983.227	12.9899	0.43577	0	0	3403.74	7	MEEKPPKLNHVYTAETYWCPMEKYATWLEHDQDFTEYLWCMQIKCGTCNLFWPGQVEKINLWGYWLGSGSWH	0.25	0	10	969.647	9.10008	0.560185	1.45627	-110.379	4	2.14853	2.14874
1cc8_gt_crelax_final_perturb_28	1cc8	native_perturb_75	3	1171.08	10.9731	0.467216	0	0	981.894	9	ANAISTWEGSIHNNSGYCFAVLVSRGQKIPGMPKIDYSNQQNGADDYNVFQYLCSVESHKQQVKRRPMIKML	0.25	0	9	1102.89	8.94787	0.553605	0.998043	-101.27	5	1.59565	1.60427
1cc8_gt_crelax_final_perturb_29	1cc8	native_perturb_75	3	887.173	10.8658	0.580875	0	0	1088.51	4	AEIKSQQFCRQMENAECQGPTEDDMHHLVTTVLYIFCWFEKTWGLVSSCMRDPWILNGDCLCPVKCPSMTHT	0.25	0	10	876.583	9.27637	0.612026	1.342	-89.491	2	2.62109	2.64778
1cc8_gt_crelax_final_perturb_3	1cc8	native_perturb_75	6	972.059	11.249	0.412041	1	0	3025.54	1	QVIDQFCWDVPGMCLSHHGAFNKYADKKDPWFCRDPILAESICFIALTLKGPMDPLEPQAKAGKTIAEEAQW	0.25	1	12	1026.4	9.36827	0.569542	1.52007	-94.898	1	1.6456	1.67784
1cc8_gt_crelax_final_perturb_30	1cc8	native_perturb_75	4	1238.39	11.1895	0.473447	1	0	1597.2	5	ACWYDDCVPSVILYNFLGGNKAVGFTKQEQMSSFINQSLGWGLVTAMKCANDKMFLEGACQTMEEVVSSLCW	0.25	1	5	1180.98	9.35192	0.608404	1.76924	-124.848	3	2.42576	2.55631
1cc8_gt_crelax_final_perturb_31	1cc8	native_perturb_75	3	887.099	11.935	0.400889	0	0	4662.15	7	PGGIWVQNNHRKRASGCTAQGYRILNWYEKDGSRGQSTFLTLLVCVITCKCYCIIQKFKKTYMWHSQAIKQF	0.25	0	5	912.051	9.52803	0.554253	1.33235	-128.485	3	1.8005	1.95076
1cc8_gt_crelax_final_perturb_32	1cc8	native_perturb_75	5	1034.32	11.2693	0.458602	1	0	2722.29	4	AHRHVGHDHVKMSAMLDSFWCRTHWEQQCSDKMHFEFNSEKTLVTVEDLIPMIFINEKPQKEDLKTRQGFVW	0.25	1	7	1077.73	9.18702	0.536124	1.68616	-135.033	2	1.21527	1.22397
1cc8_gt_crelax_final_perturb_33	1cc8	native_perturb_75	6	1214.31	11.3405	0.389199	0	0	740.849	2	FATKHAMTCIWMNCFQCFMKCMSCVLYQFFDNDQILCVDGWYFMDVHVTAWYVNIHGIPGKTDWSVRSCKES	0.25	0	14	1130.13	9.85245	0.705877	1.16835	-108.08	2	1.45581	1.48359
1cc8_gt_crelax_final_perturb_34	1cc8	native_perturb_75	8	922.142	12.0896	0.446978	1	0	2909.21	10	AFIGGPGLNWLNFITMMTWHVNSVTWSWFPHRHDDIHEKEWQLSDAIEPRSYDTMTGKAKKRGKANDDRHDT	0.25	1	9	968.256	9.26927	0.501863	2.41538	-126.805	1	1.65593	1.66953
1cc8_gt_crelax_final_perturb_35	1cc8	native_perturb_75	5	1129.43	12.2332	0.433386	1	0	4422.45	4	CENVHDWNVYEYALVFIAWAVNIVYLGFHPLEKTASHSNKKFLMDMDLTQPYFQSWCCMKMFWKESIQGWHP	0.25	1	9	1215.01	9.27747	0.607486	1.59842	-136.974	3	1.43058	1.46574
1cc8_gt_crelax_final_perturb_36	1cc8	native_perturb_75	3	1061.36	11.2708	0.384012	0	0	1022.3	2	RQMWYVDMQVDGGPSENIMWGAKVLTNLRPMFQKMNILHDDQLLFGWSENWYPYINSQEFATAKGCMCGYLL	0.25	0	3	989.158	9.6765	0.524043	0.795925	-126.19	1	0.851118	0.859408
1cc8_gt_crelax_final_perturb_37	1cc8	native_perturb_75	5	1299.49	11.9162	0.425239	1	0	2817.29	1	AMGWMDSMHPFMNCMGCYCAVIKNTVPNECWTSPISCPTLKDLSMQFSIKSYYWIGKNDCGWFYNTYSMKWL	0.25	1	6	1357.33	9.7121	0.506986	1.08415	-83.8615	2	1.78562	1.8135
1cc8_gt_crelax_final_perturb_38	1cc8	native_perturb_75	3	1053.22	11.6406	0.393691	0	0	1623.54	2	SAIVPWKWHAEETADQCNPSVWMEKPLTEMAMSHIDISVEYATDIFDDTLLERFGMWDCFFQCKERGSAKPQ	0.25	0	0	1125.48	9.3046	0.568978	1.25657	-100.499	5	1.82222	1.81692
1cc8_gt_crelax_final_perturb_39	1cc8	native_perturb_75	6	1228.37	11.7346	0.470072	0	0	3994.48	11	AMTKHDKHHQINRLITCSNLSPRMYTTENFYVPLDPIEVCDQWVDQQWALAVMAEYLKIKEQKFISRDEKIL	0.25	0	6	1235.75	9.44768	0.48495	1.16381	-103.763	3	2.35592	2.31528
1cc8_gt_crelax_final_perturb_4	1cc8	native_perturb_75	8	1042.5	11.4786	0.488156	0	0	3060.61	6	WKMSWPQFWKVRFSPANSEMSEKVTKNLENLHKKGDHQYGVYDDDIMTDRMFDMPLKVPRKWWMEIKSTYQK	0.25	0	10	1045.32	8.63804	0.562511	1.31409	-113.367	6	1.69079	1.64137
1cc8_gt_crelax_final_perturb_40	1cc8	native_perturb_75	3	1038.65	11.3619	0.332663	0	0	1787.84	3	DVVAQNVQFHCCDQDGPAMGVAGFLFKTEHGTYCPDIWPEKAEMYVHTLAGHKGPLYKIHHYFKEVMLTKLM	0.25	0	3	1046.09	9.12058	0.520649	1.26315	-116.906	3	1.44664	1.42463
1cc8_gt_crelax_final_perturb_41	1cc8	native_perturb_75	8	1018.78	11.6228	0.492893	1	0	2442.33	5	AFSKPYMWDHDNTCVFRALAVNKNPHKMVPQFSTTDLSHCKQQSKPQCRWDIPQLDTIDIDLGKIYVVKYND	0.25	1	9	1024.68	9.64841	0.464659	0.894815	-110.585	1	1.83727	1.8352
1cc8_gt_crelax_final_perturb_42	1cc8	native_perturb_75	4	1131.45	11.2414	0.523285	1	0	871.577	3	VPNMGFQENSVYKVCAVSGVVNSVVTADLPAVACIDMTWHKQLVFIDCMASTSYDNREENQVVVDCTDFHQA	0.25	1	3	1090.07	9.846	0.588157	1.22693	-119.92	4	1.53501	1.58431
1cc8_gt_crelax_final_perturb_43	1cc8	native_perturb_75	4	865.23	11.3574	0.455549	0	0	1726.09	8	ASRKHQHQTWHITLHQYEGNICSSESYLISFALKTHPSEDADAMSVYTTDCYRFFPCKDCKGEKQSVGHVKL	0.25	0	3	861.463	9.6708	0.414967	1.3577	-117.596	1	1.7622	1.7571
1cc8_gt_crelax_final_perturb_44	1cc8	native_perturb_75	5	907.172	11.6546	0.428409	0	0	2173.44	6	ADWKHEAPVTVQLCNGLICFLLTMDRKAICEITQHDHSWENPSSWQVTMFGHKGALEKFNEFAEYCRSGWQT	0.25	0	9	855.855	9.38753	0.573501	1.26175	-115.623	6	1.51271	1.53113
1cc8_gt_crelax_final_perturb_45	1cc8	native_perturb_75	5	1178.05	11.4994	0.590057	1	0	3433.86	6	YVSKNFMFGLVMIHACGPIQSNFMLCRFWTRPVHWDKPWNCVLELWFITSPGDAFLYKKERLGETVTHWKQL	0.25	1	4	1291.13	9.37178	0.584077	1.27929	-109.751	0	1.38568	1.38443
1cc8_gt_crelax_final_perturb_46	1cc8	native_perturb_75	8	879.512	11.5101	0.422374	0	0	2100.48	4	MFPKGITENARGTQRVCFGAVDRIDTGLESPVRIIDLERECGLVSIEWRKMNYQRNVEGFDHGPENELRTHY	0.25	0	6	945.689	9.81635	0.488295	1.53524	-104.239	0	1.30927	1.30921
1cc8_gt_crelax_final_perturb_47	1cc8	native_perturb_75	4	881.487	12.122	0.47745	1	0	3781.22	5	DERDIGFKNTVQANIGGGSIVNMQIDPWWDDWNKCDITMLLASMDVGYQCPTNYMLPKKCIEGVKVRCQCKG	0.25	1	6	918.822	9.92138	0.504414	1.48603	-83.5846	2	2.05031	2.05444
1cc8_gt_crelax_final_perturb_48	1cc8	native_perturb_75	4	1033.51	11.7606	0.499654	1	0	1668.11	6	AEMEFYCDAKQMIASFQYRFFYKAQNNCPDYDNWQYDEGEKQWYMVSTDEPRDFVLWAMSYPLKHDSPGKMS	0.25	1	3	1165.12	9.22315	0.591911	1.33489	-115.222	3	1.29332	1.23747
1cc8_gt_crelax_final_perturb_49	1cc8	native_perturb_75	6	945.676	11.4123	0.5354	0	0	1276.33	13	SKSKQVPQNETMRFRKYAYAKNYMGDTTEMPESNQRIMWEGQLIDHSAWTHAAILLLKCKDDISHERIQKLL	0.25	0	8	928.271	9.53953	0.438862	1.01626	-108.908	1	1.81288	1.83716
1cc8_gt_crelax_final_perturb_5	1cc8	native_perturb_75	4	1359.08	10.968	0.489812	1	0	3233	4	FIIGWGQEAVQMSPPAPSNMCSKASLSLSVDDLWICIRLRTSKAFRKQRNPCDDIQMWDELPMFEVWSQKAA	0.25	1	10	1313.3	9.00933	0.53119	1.39399	-106.337	5	1.79752	1.78804
1cc8_gt_crelax_final_perturb_6	1cc8	native_perturb_75	4	1019.07	11.7176	0.458881	1	0	5876.2	6	VEFEGIQYSFVWLWNGFKYHANKHCSKRHRWWWIRLIPLEYLLMIDSKTKSMDSDYCGIIKFRAEYTMMKQR	0.25	1	5	1136.1	9.16784	0.638946	1.43949	-119.842	2	1.42795	1.43616
1cc8_gt_crelax_final_perturb_7	1cc8	native_perturb_75	4	1056.4	11.1463	0.504924	0	0	949.316	5	MNYGCWYFNPYGTLSNIRSSHNDEGVDSEDDMKKYENSAEYGPIFVQSQDCLMMHDEEQHITGIAVRKNKYL	0.25	0	7	1126.45	9.23155	0.45027	1.31284	-124.726	3	1.65233	1.63119
1cc8_gt_crelax_final_perturb_8	1cc8	native_perturb_75	5	1167.43	12.258	0.476222	1	0	2127.16	6	AEFVHWMTKWFSTLQGEHVWSALKKVKDEPRCSHWTISTVKGWCHWQSKHSYAHDQEFIEITNLSTNIRYQL	0.25	1	4	1201.37	9.0688	0.641951	1.30684	-149.821	0	1.36474	1.31129
1cc8_gt_crelax_final_perturb_9	1cc8	native_perturb_75	6	1025	12.0595	0.504332	1	0	6601.26	5	PNSRKWVFTHCTWYWGCESPMEHVAMKVMESIYKICISMPKFFMMECVFLPTIAINIKIKPCIEERPHQDQV	0.25	1	8	1154.25	9.53672	0.522841	1.10325	-89.3218	2	1.88384	1.87373
3mx7_gt_crelax_final_perturb_0	3mx7	native_perturb_75	5	1399.18	11.7957	0.551809	0	0	4699.63	11	QRNHAEVADFAYSDIETRFGLPPFGWCQIRLVCWDGHGVVWPSIMSKLIGATQAYCYQAKFAYHHCIEPRMQSCNFWKLESNGYELCHGM	0.255556	0	4	1416.66	9.37341	0.573609	2.19171	-139.573	4		1.98648
3mx7_gt_crelax_final_perturb_1	3mx7	native_perturb_75	10	1722.67	11.8614	0.419445	0	0	5628.14	5	KWSDHSVWKLKQEWIIHFINECQELNSGKRQSWFVCKMWYTYVWVEGLVPMVLAQQGATHGQWTINALHVSWECAEATWEINWGHGMPLK	0.255556	0	10	1564.31	9.87283	0.658967	2.12471	159.213	6	1.64261	1.607
3mx7_gt_crelax_final_perturb_10	3mx7	native_perturb_75	6	2151.44	12.1512	0.407388	0	0	4741.32	11	MIRHRWFCGVAFMDRHHAILFRVWNSTFKADQYQCNKELVKYEWMFYLVAMEAGLQSHDFQKAKDMQFKIIALHLPLSVHKYSCLKLKYV	0.255556	0	9	2063.91	9.71368	0.552055	1.81114	-116.428	5	1.97855	1.99262
3mx7_gt_crelax_final_perturb_11	3mx7	native_perturb_75	7	1178.36	11.8111	0.489709	0	0	2978.25	4	HHNDHIAWWLFYQAGQHAYPVIYGTRYGDRVPMLIRKRKTRKKDVHLGAIGILCLCGQRKTIAEYGFPNESPFTPIYTFESNGGSYFGWQ	0.255556	0	11	1116.82	9.05105	0.67092	1.87055	-133.429	2	1.45213	1.4501
3mx7_gt_crelax_final_perturb_12	3mx7	native_perturb_75	7	1640.52	11.4665	0.455364	0	0	2685.1	6	MDDAGPAHLVELSMVVCHVHIPIFQTHKKLMSIEMKREEIRKELFYKTVAKIVIHQNFMKTKHNHCILSVTKWLNTGEYPVNCVSKCGGL	0.255556	0	15	1347.18	9.28035	0.634949	1.62747	-119.325	6	1.91772	1.92229
3mx7_gt_crelax_final_perturb_13	3mx7	native_perturb_75	3	1802.93	12.1815	0.467463	0	0	4297.18	11	QVDYVAIVYRCLFMTHRSIHEEVEETAQQSVDQQEVGHEISKLVLFQLVNLEHQSVEPIVEKAHYNIWDQDVISYLDLEKSNQVGYTLQM	0.255556	0	7	1627.34	9.80466	0.56507	1.11889	-87.2496	6	2.48516	2.52429
3mx7_gt_crelax_final_perturb_14	3mx7	native_perturb_75	6	2011.59	11.6662	0.333088	0	0	1634.71	4	MPSGFAVSTTAEPKGHVLCDASSQRWKHKKWGTMAMKNHDVFACMFFLNSWEHDHEGIYKTKFRICIDATFWKAGLCPATCNLEFFSFYM	0.255556	0	7	1907.71	9.57819	0.490864	2.22038	-136.73	2	1.39702	1.39164
3mx7_gt_crelax_final_perturb_15	3mx7	native_perturb_75	6	1169.61	12.4717	0.630732	0	0	5670.92	8	MCDALMSWNRSWCKEQHMIKKERQGKPPKPVWNSDGKYPIHLEIPCKGKVHADTYPRENHTGAKIMKHAMQVFWSAYLWMTRGMSDSWGA	0.255556	0	13	1098.98	9.44719	0.622789	1.8494	-50.5845	4	2.58877	2.50275
3mx7_gt_crelax_final_perturb_16	3mx7	native_perturb_75	8	1815.64	12.2727	0.415068	0	0	6050.8	9	IVDLGQIPPSKEGYGCHEYGIWVRKTHECVEAIWEVYPMVDKWWSYRLDLFETHLVWAEWGIAVIQAGCFEGFKYVPTDELKGKSGKDMA	0.255556	0	9	1785.98	9.25665	0.604857	1.66087	-110.901	5	2.07143	1.98587
3mx7_gt_crelax_final_perturb_17	3mx7	native_perturb_75	7	1577.59	11.8912	0.42047	0	0	4647.97	11	MPPLMGWFFMTWSTCKKHNMAEHGVCITKRHRWRYSKPVISTMWENDARGSHTFLVGAKQAENYENHMEIQIFPWEHAPDINYSQWYSRS	0.255556	0	14	1533.37	9.5351	0.537146	1.65684	-79.8189	8	1.46498	1.46369
3mx7_gt_crelax_final_perturb_18	3mx7	native_perturb_75	5	1424.28	12.6736	0.567909	0	0	6863.15	11	MVDCGFRKDVIFQAYVHSQRQWMNYTNQSRFEYMHGKEEICERKCLIGCGLIVLMLFKLHTPDYCSKDCFSGMIGLNMKNHSKPSLKCYE	0.255556	0	3	1405.32	9.2531	0.562281	1.77747	-101.594	5	1.99327	2.03341
3mx7_gt_crelax_final_perturb_19	3mx7	native_perturb_75	6	1850.56	12.3226	0.497306	0	0	7947.49	10	LEVVNKVQNNFSLASVLKGGFTYPGTPDWILVAHDGINFDPNIVVFPLVNKLMHWFPVAWTNAQFNEEVYSGHIEEYFLYARQKGPWVKM	0.255556	0	11	1745.21	9.37507	0.67421	2.71401	-66.1759	4	1.64367	1.61803
3mx7_gt_crelax_final_perturb_2	3mx7	native_perturb_75	7	1104.58	11.2214	0.467355	0	0	3444.07	4	RTHLVIVINVESIQGDCVIILRVDSRKHTMVVPYRGTWEAMRRQKFPVVTEFYTRVGDNAVSALMYILCPESNMRKHTYHHPGKSDKVGM	0.255556	0	7	1191.47	8.9217	0.568359	1.70483	-164.08	4	1.20516	1.2056
3mx7_gt_crelax_final_perturb_20	3mx7	native_perturb_75	4	1261.1	11.198	0.39889	0	0	2148.78	6	HSDATAVWYRRTEEWDHFRNHEGGRNCGFLQTLVDCVEETKNSYMFKNVSMNPFYVVGMKDQHKPEILRIFGKTRGEESFGHAFPCLQHC	0.255556	0	8	1158.73	9.14614	0.559393	1.30879	-128.275	8	1.81967	1.82667
3mx7_gt_crelax_final_perturb_21	3mx7	native_perturb_75	4	1593.63	12.4329	0.573217	0	0	3688.95	6	TWQLMHNGKVKLSFTRHCAGFETGTNWTVIIIYSQGKETTAGEWPFAICMCKLIYQNWAFKKPHFNAYYYEWILKGNTLFDHEQDQKGIG	0.255556	0	6	1518.96	9.48497	0.666198	1.53777	-112.073	4	1.61862	1.58758
3mx7_gt_crelax_final_perturb_22	3mx7	native_perturb_75	7	1498.5	11.8823	0.570592	0	0	3237.16	13	HGMQACVWNWMEGLVEAKDGQVFRWPSRNRVETVHGKFSIIEQRVVALTYKENWEVMNLKQKATQEIALISIDENHYWGEKSNLYSNFEI	0.255556	0	5	1361.62	9.31551	0.617574	1.0264	-93.9701	6	1.305	1.25784
3mx7_gt_crelax_final_perturb_23	3mx7	native_perturb_75	6	1296.32	11.8642	0.474565	0	0	3129.64	4	HKWAESMNPLRLIDGFMKACFEREQDSNYPVNGVRPKSQWMWERIDQVVMQYTNPGPAALDKARAIHHIMSGTQNNGILESFEDSEIVCM	0.255556	0	11	1228.45	9.80372	0.513356	2.03848	19.2161	3	2.34712	2.29312
3mx7_gt_crelax_final_perturb_24	3mx7	native_perturb_75	5	1497.57	12.1631	0.491957	0	0	2221.2	12	MLDIVKKDIVCTSQGVFRNHVVHHQTFHKQVRWVHCKPKCQREKTLMSVIMDCEESGKAGQPACIWYDDTNIARFGLDLPIHTYPLGWLL	0.255556	0	7	1452.35	9.43352	0.527968	2.20517	-150.039	2	1.30173	1.3309
3mx7_gt_crelax_final_perturb_25	3mx7	native_perturb_75	5	1275.87	12.0378	0.448438	0	0	5592.34	2	SDELSHPWKVPAMHFVKEPEGEALTGFQKLPCTEGNRRYQRTFDLLPLMGESTFIFGSAKTKVRENINSKAMTHHIFWQFINMDSSYAMC	0.255556	0	9	1293.11	9.28959	0.528375	1.97617	-126.217	1	1.54004	1.51455
3mx7_gt_crelax_final_perturb_26	3mx7	native_perturb_75	6	1991.46	12.0091	0.44931	0	0	4367.65	4	NPNPEMFGTHVDTDQVHVNSSAVCTLWTYDCFINDFGWFINCKGMFIDVEYEPGYLWFYHTLWTCKWDACSDFAMSGTLQLFLKSLQACF	0.255556	0	12	1977.86	10.1669	0.570237	2.43406	-106.459	6	1.87662	1.96963
3mx7_gt_crelax_final_perturb_27	3mx7	native_perturb_75	9	1531.37	12.0599	0.427251	0	0	2993.04	8	NTGPVEQWINAMCDETNKVEHTHYVPLKLIDSYADGQIVAKGSWLMCLVYQELRIGISFMPVKIHNTDSIRDVLDEALLEPSHFSLPFSK	0.255556	0	9	1415.29	9.18713	0.526295	1.84684	-85.6132	3	2.0733	2.05844
3mx7_gt_crelax_final_perturb_28	3mx7	native_perturb_75	3	2142.94	11.9027	0.440016	0	0	2837.91	9	MFSLNWDCLWMNHDIEMQEQSRNKQYNTVQVQCLDCWERVMQGWPFMLAGHHQQQAEAAIAGAYLNIDAIWIVACHYALLIICEILIDFG	0.255556	0	10	1982.41	9.78401	0.511555	1.86564	-56.8418	7	2.92944	2.96934
3mx7_gt_crelax_final_perturb_29	3mx7	native_perturb_75	6	1568.98	11.8707	0.46376	0	0	7210.36	3	LVWFRTYRDPHGESDVHKGNYWNFQRSECCVVLVAGLKCIGDEPYMVGSMMEHNYIGYACYVTLCEIDAMPRSCYFYYLWRNRLKYAKEQ	0.255556	0	6	1470.8	9.73684	0.560049	1.28571	-124.855	5	1.47513	1.47976
3mx7_gt_crelax_final_perturb_3	3mx7	native_perturb_75	5	2467.52	12.5496	0.480189	0	0	6707.71	8	IVKYREFWFLEMVDFVHFAEMMSGWTRGAISLVKDWWEEQWHFYPELSDTKAWDYNKYEKNQAMWFFYHIVVFPYEYTFWIVLQFIIIPM	0.255556	0	10	2433.05	9.48279	0.554244	2.16461	-99.1094	4	2.20522	2.05146
3mx7_gt_crelax_final_perturb_30	3mx7	native_perturb_75	6	1509.69	11.4834	0.436402	0	0	2769.28	5	SDDSFGVMCQQSCCKVGDFEHTPHTPVGPCKTVQCGKTPMRYAYMTLKVVMETCYLRSTWMESTFKKEALWGFMFPGYGEIQGHCLWDIM	0.255556	0	3	1385.13	9.43558	0.54748	1.67515	-95.4279	3	1.53718	1.59199
3mx7_gt_crelax_final_perturb_31	3mx7	native_perturb_75	4	1323.42	12.2427	0.473538	0	0	4291.07	6	MYSMDISSVFAESDGEHKDVAEHCIQGHTRVLLYRPKPFITKECLYKTWWPPIPCQRHNQGQASGNSTSTVTNDRMTILERMPTSSKDYW	0.255556	0	12	1273.21	9.65559	0.568491	5.25828	59.3528	3	1.46876	1.49054
3mx7_gt_crelax_final_perturb_32	3mx7	native_perturb_75	4	1483.55	11.5912	0.548065	0	0	3473.69	3	WPSLVACWTGTKEEFNHEHEPAHVITITRLAMYTDSYEMNAHGYPDCDESKGTCHCLAGMTKALCNGDVQNTDRYMKSLSVLLGTFKMYF	0.255556	0	7	1379.21	9.6306	0.564829	1.47871	-113	3	1.92152	1.96506
3mx7_gt_crelax_final_perturb_33	3mx7	native_perturb_75	5	1671.91	11.6382	0.543191	0	0	3394.19	6	MTDDVNPEFKNCYNCYAEDHFLHCWTSIYAWTAHKDVVFSYKEGEVKLGAQRVFYTGSAKACVTITVDSETALCQHEAMWIFDNLFKDYE	0.255556	0	11	1349	9.77197	0.619495	1.67135	-119.929	6	1.69391	1.62411
3mx7_gt_crelax_final_perturb_34	3mx7	native_perturb_75	5	1349.26	11.7873	0.578887	0	0	3210.26	6	MTHLMMVNTARCSAALRAEEFCQIPCICDDQSYWSFMEGLWKEQHHSLDVQFQYYVGDPYTRAFWNMVAVSDSYEEKSPDYSVQVNKKLH	0.255556	0	8	1352.84	9.53445	0.620519	1.13762	-117.853	4	1.53068	1.54343
3mx7_gt_crelax_final_perturb_35	3mx7	native_perturb_75	8	1735.19	11.7216	0.567171	0	0	3589.72	6	MQGLSAWEDKWWSMNIDCLDLTAINKETQNPHMDDCKENEEKALMMKLVLAPTFGVDAAWFCAQNTLRFGWGYDWEVHYECTGFMRYPNC	0.255556	0	7	1647.89	9.86742	0.427534	1.56597	-108.225	7	1.8253	1.86151
3mx7_gt_crelax_final_perturb_36	3mx7	native_perturb_75	6	1414.22	12.1592	0.539096	0	0	4885.77	7	MDTCLPSWMPRGNRQRHKNEVRPGDQDENRVKVQCLEMQRPWEVPQKVDSFEYFNYGNMRTKSEHGFMIIHGMINHYFWEIHGVNHVKDM	0.255556	0	8	1239.1	9.45507	0.550304	1.76207	-135.443	7	1.29539	1.23228
3mx7_gt_crelax_final_perturb_37	3mx7	native_perturb_75	5	1448.95	11.6661	0.424376	0	0	3427.08	4	TTKMKGLLDDATSSWVEKCYFECKMASFKAVNTICGKIHMMSLIMFDPPVKKDVQVQAGRGCASIVQCNGHWSGSRYPLCRKNPSRFMLC	0.255556	0	7	1289.53	9.37718	0.575094	1.67184	-83.7818	0	1.63873	1.74189
3mx7_gt_crelax_final_perturb_38	3mx7	native_perturb_75	6	1228.51	12.2687	0.492922	0	0	5136.46	4	CDARVGVWDLSLSNGVCFIIIHHYITPNPPKCTTCMCVSEGKRGYCHMVQKATVVVDAHNTIQYSPLDASSKKYYMIPEDLMQDFLSVNQ	0.255556	0	9	1087.47	9.48091	0.515908	1.80553	-128.286	5	1.16734	1.1827
3mx7_gt_crelax_final_perturb_39	3mx7	native_perturb_75	2	1895.65	11.5832	0.421202	0	0	3646.63	7	HPKHRTMEIVALYITVKGDMLVIGTNPLSSMIGWDMVWEEDNQELFAVLCKEIFYLDDALCVQLLNWDMSSVLGYSYTCEADGVFLSYFK	0.255556	0	6	1980.76	9.42113	0.578197	1.63065	-121.524	3	1.55878	1.62294
3mx7_gt_crelax_final_perturb_4	3mx7	native_perturb_75	5	1472.08	11.3159	0.49202	0	0	1644.76	5	MATGKDIVDSFWMDMRNALFCGHGHDEGKCKWVDHTKCCGMHVFTKDIDGHSMYRQGFHCTKNVPAPDITTGEDDEYHEERNGKVCKPYM	0.255556	0	12	1467.36	9.54874	0.608764	1.65384	-129.132	2	1.53739	1.48704
3mx7_gt_crelax_final_perturb_40	3mx7	native_perturb_75	7	1284.93	12.1232	0.539389	0	0	6265.81	16	NTDITHLQEDTSSNTVHMSAQGQEVKNLFKVVPEGGFNECNARWPKNLVGSWNKSDWPYMWWQMIYHVFQEGCAEEYTQTWWPKSAKKTF	0.255556	0	7	1192.83	9.52622	0.464993	1.74823	-27.4132	1	2.14274	1.97261
3mx7_gt_crelax_final_perturb_41	3mx7	native_perturb_75	3	1794.45	12.5848	0.475554	0	0	3910.63	7	LDDHVGVRDIANDTPVHGSTFGHIMALRTRHHVLPEQWPVAKNLETYKVRDESVYTQAGKTCITRQCQAIYGIATVEWGYREHRGYAKDY	0.255556	0	5	1638.77	9.26752	0.566356	1.39578	7.11901	3	1.5182	1.5731
3mx7_gt_crelax_final_perturb_42	3mx7	native_perturb_75	5	1596.56	12.351	0.456887	0	0	3422.98	4	ETSNNAVCDPAVQNPVHCEPFKGSTTWYQRVDDVQGMELMSREYMFCVMGWDFFSIVYAMSRGLAWMYNGVPVRYCPLHADRKSGLMHRC	0.255556	0	9	1470.12	9.63377	0.572822	1.66918	-14.7755	6	2.21668	2.10097
3mx7_gt_crelax_final_perturb_43	3mx7	native_perturb_75	9	1216.97	11.6034	0.414589	0	0	4275.15	2	DFPKVAFSGEMLYDGSMMEDPQPGSTWGKNFTYPWGKPEFGNIKCTYSVGFPTVRVTNDDFTVQAGRTCIRGLWGVLRWENNQKNGGISM	0.255556	0	7	1116.32	9.30036	0.506692	2.27293	-109.553	1	1.16063	1.15656
3mx7_gt_crelax_final_perturb_44	3mx7	native_perturb_75	11	1465.75	12.3686	0.545859	0	0	4232.61	10	RKAKYPHSDKVWYKGVNHWEDRNETAQIYKHMPVDMHDSERNVRNVKSKPAFFQAHEDAKYNLTICIEVYFGHNYEQTKFINRKEKSPYM	0.255556	0	8	1574.76	9.51175	0.555001	2.10308	169.749	2	1.544	1.48633
3mx7_gt_crelax_final_perturb_45	3mx7	native_perturb_75	11	1068.49	12.386	0.395785	0	0	6314.69	5	FTHRYAQSTFKSFGHTHFKNILHITTKIWPVVYPWFKEIFRRQRWGATWGRETCTVIEATHEKMIPHYEIYTGDCWGEAEWNNKNLFHCN	0.255556	0	6	1112.4	9.38403	0.617764	1.37971	-90.8253	4	2.01848	2.00318
3mx7_gt_crelax_final_perturb_46	3mx7	native_perturb_75	11	1855.26	11.91	0.481312	0	0	4001.03	7	QFLDYANPDVKIYDWVYISYAQLGDLSGLPLYVVKPMQSVAKVWELTLQFKLAFLDGQAKPKATRPPDTCYSFCCERMYDGHRIVTAQQI	0.255556	0	16	1722.81	9.40845	0.525342	1.95479	-35.4201	4	1.53884	1.58496
3mx7_gt_crelax_final_perturb_47	3mx7	native_perturb_75	6	1660.02	11.4223	0.454295	0	0	1727.62	6	SDISSIVQPAILQSAVALPWQKVDLWKNCHVSYDKGCEAPNKGQKYKLAGKARQWNCAAECLNMATTACIYGYSTFYTLEINYDVVKVLS	0.255556	0	8	1535.94	9.45413	0.61987	1.39255	-136.624	4	1.8472	1.94784
3mx7_gt_crelax_final_perturb_48	3mx7	native_perturb_75	5	1353.12	9.42393	0.409259	0	0	4001.28	5	CVMVTVPACHGYTFGVPGLPPEHGPQCGKGVKLFLGPNQIPKEVAMKCPQHNEFRQHTWKTASMVMIDCSDWQAWECTYSSMVSSFVCYR	0.255556	0	6	1454.36	9.4866	0.5504	1.91451	-99.6789	3	1.51309	1.54549
3mx7_gt_crelax_final_perturb_49	3mx7	native_perturb_75	3	1304.58	12.0726	0.46208	0	0	1345.55	6	ETDIKEVWRLVLNDYVVMEEDIHDHFSICTQVYTGGHRILMIPTQCGASNFMVFYGNIKSTSANIDTKSDTECKRDDTRTKNTYSLYDPM	0.255556	0	3	1375.49	9.78366	0.512806	1.8588	-126.134	4	1.25692	1.26213
3mx7_gt_crelax_final_perturb_5	3mx7	native_perturb_75	8	1583.79	12.6631	0.501436	0	0	5853.15	7	MAPPYFHIDHTSWDVMMLAEWWHHTTQFKRHRCERSIYWLCWENYMMTVGEEFSVCGANVTFHPITHQPMSPKARENFRECPGKKIIQIS	0.255556	0	8	1523.63	9.4837	0.5917	1.34193	72.7254	12	1.81236	1.83648
3mx7_gt_crelax_final_perturb_6	3mx7	native_perturb_75	6	1284.61	11.345	0.503568	0	0	4725.83	6	DKPKYAVKFPEHLWGVGKAPIYYSRYSVLKVPIQVNFEPNREEQCQREEGKLTTRLPHHVHKNQIKIDQIVMCALTYTRLMTGETEAHKM	0.255556	0	9	1161.93	9.25887	0.544354	1.6035	-24.6444	5	1.74233	1.73649
3mx7_gt_crelax_final_perturb_7	3mx7	native_perturb_75	6	1414.07	12.0551	0.551325	0	0	7787.1	12	MCRWYRFSGVMMKCRVCPITFEHHEHPGKYGHFPDGNCHEGHISWHTLLCPATFCTGKNKWKTHKKFWEHSGIWYNQWYPILMEMDYKWM	0.255556	0	7	1348.09	9.60507	0.644753	1.61119	-97.383	6	1.25979	1.19409
3mx7_gt_crelax_final_perturb_8	3mx7	native_perturb_75	9	1423.01	12.7134	0.487457	0	0	5547.4	11	IQDNVCNCGITLFHGVCKQWPYHGGCSKKPLHQWWVMPESRVNWKDRNVQVHTFVMEGKVTCAMTQGDHISWWTKWWFKYFAPKNSMIYC	0.255556	0	10	1497.99	9.64115	0.670345	1.88226	6.38328	8	1.37073	1.32281
3mx7_gt_crelax_final_perturb_9	3mx7	native_perturb_75	4	1474.31	11.8587	0.573108	0	0	4236.28	8	PFNDLFVMKTFKSGCKDSITNETGMGKCKHVIFNNDKCKSDGIWINKDTGCQQPYREPCGTKFFGNNPGIPMLAWSYSLIFNWVTLVDYM	0.255556	0	4	1414.12	9.58075	0.577885	1.11887	-95.094	5	1.43399	1.4124
1acf_gt_perturb_0	1acf	native_xtal_perturb_100	21	1912.59	13.2328	0.534848	0.25	0	14283.3	19	QHFCMPHRWQHIIWLCGRWVSYLQRNCVGCPDCAILNYTMCPIWFYVIWCTSCMSPCRVQGRPIQILHVYFDCSWKMVLCMPAFKAPEYSLDQDVVMHQWVFMRLHDIKRVRLTRSSWMYVAVTS	0	1	21	2207.01	9.73527	0.526158	2.27565	-64.9473	7		1.83766
1acf_gt_perturb_1	1acf	native_xtal_perturb_100	15	1491.45	13.6866	0.502691	0.25	0	11088.7	17	RYRPRERSFNDWRDYIAHQDTTVAHPADRYSRITKVMHWLWMNKQMKDYHEFWHAICPYCTDKVWPQWCHSTCRIGVIWGHELFWFCPISELSGVFHMMIMMISSVKRHPTHAASGDRRNTLRNQ	0	1	22	1510.79	9.66689	0.595931	1.49809	-70.7962	9	1.83882	1.79812
1acf_gt_perturb_10	1acf	native_xtal_perturb_100	23	2051.66	13.035	0.522422	0.5	0	17854.5	13	VVWLVWMILPWSRNPIYSRSPHTISRWRPFLGVMTIHCRVACQSFEIWTASFKRLKCDFKHMFLNRKQLFVMWGDHYCPAMCWFTMEDGCPHVPWSYNGKGPFHTVYGKSCKWDDECKACEIWAA	0	2	20	2389.83	9.75815	0.550888	2.28981	-94.9944	4	1.63705	1.58389
1acf_gt_perturb_11	1acf	native_xtal_perturb_100	21	1368.53	12.4088	0.52986	0.25	0	8857.08	4	EQSRWPYNHPGKRLWFLWIEEMRVTQYVAILWDVAEPSGVYRRVNMEKLHLNLKDWNMNGMVIPPPANIMCLLCNLHCNMYQRMPYEMKRLRLRLNQITCTDSCCHTRPFQTWYCEYFTPAEGDD	0	1	25	1407.55	9.89024	0.479038	1.43202	233.723	0	1.98844	2.01759
1acf_gt_perturb_12	1acf	native_xtal_perturb_100	18	1668.03	12.3312	0.514906	0.5	0	11629.1	16	MGDETQEDHNCEIPDCLIMNDQNQYMPMIDSIVQIHGNSWGRMNVFECCCPHHDCHHIAWKGPYRPEWIDYFRYAYRETWWSPMMTRECPWFNVTEKRKTEPLLKNTADHILNPCAFLANYLTQL	0	2	13	1828.31	9.63357	0.553508	3.60864	-16.2059	3	1.60245	1.61308
1acf_gt_perturb_13	1acf	native_xtal_perturb_100	19	1820.74	14.0477	0.623996	0	0	10468.5	17	CAHKAYQSPYIVQTLANPVNNVTGWWVENQDRVCGGTIQVKHPSSTYWWQVCYVRFIREDRFNAWYHNIFMLWSQRSFLWVDTVLGYIIYIYCLFQQMFTTMQRCSNPDFAPCCHWELLVHANTY	0	0	21	1900.42	9.74349	0.626689	1.61313	-123.143	11	2.63195	2.57277
1acf_gt_perturb_14	1acf	native_xtal_perturb_100	19	1390.19	13.3094	0.459871	0.5	0	6561.43	11	HYYMNIWCKELDCHFGPKECAPDDIIHNSHHRLTNGFDKNPWPKGVQQDSGPMKDQVISELGMFAWNFVRGNRCSCVAERHPTDNWFNAHEKQRMCGPCEQCACESQMWQDWKVLIPPINPQVAA	0	2	18	1586.1	10.1006	0.535478	2.47049	19.1025	6	1.77339	1.8105
1acf_gt_perturb_15	1acf	native_xtal_perturb_100	20	1576.48	12.9178	0.535421	0	0	10281.2	15	ASFLITKKIVLSMMKTESFPCFHENTHALTRITVDMRQWQTEVQMLKCSIIWRSTAMIHDRDNPDSATMKCWIYNPRAIHVHRGETCQQMWISVMDDTEPCLCNKSDGLPTTKCHKRMKQEQIEP	0	0	17	1765.29	9.50526	0.510446	2.00121	-103.38	3	1.25654	1.20736
1acf_gt_perturb_16	1acf	native_xtal_perturb_100	15	1864.63	12.2602	0.542409	0	0	11782.9	17	AFSNTSPCCRQIVMHIGALRYMRYQFCEQTWTLIPFAICTACCCVNFGKRQKLKDCLLDGFHSFTDVPQSILSRKIEVAINTTHTSRVKHKLSYMGRMYWPPQKYNALWVTGTLWHINTVGANID	0	0	19	1887.68	9.82194	0.506456	2.1285	-128.562	7	1.63104	1.72931
1acf_gt_perturb_17	1acf	native_xtal_perturb_100	23	1506.26	12.3126	0.5095	0	0	8148.05	22	EQTGNNKRHSQFQHGHDYRYNGLDKSHFQGLHVEVMHLRIVNAPDVFDDIGHKIQWPDSCAVCFSAKNLDMDPIFMSPHDQQMNSCLWKTQGLLEALFNTHACWCMKMGVEYSCPHLQIKHKMCV	0	0	11	1487.45	9.65014	0.598915	1.82017	-145.544	9	2.2263	2.21361
1acf_gt_perturb_18	1acf	native_xtal_perturb_100	20	1396.59	11.7686	0.540632	0.5	0	4914.79	13	CQHFTQGLPYMNKHREHEPFVAPCFQRLKSWRQRKEGMKCYVMGVTVHDATNHLGNGFAKEGDSNVFQFYLNVICCPEDDSENQEQQMPSHKWSEAFLFDLIMDTSRRCEDMSIGVCWWSQPKYQ	0	2	14	1378.69	9.87136	0.533763	1.89655	-144.434	2	2.178	2.19085
1acf_gt_perturb_19	1acf	native_xtal_perturb_100	17	1517.93	12.9432	0.557046	0	0	10550.6	22	CKDVGAKGLYWCFSHRHERLVDKQAIHMVTPRGNEPMGEIGSIYPFSWAKIVGMTIKDRKYPILRDHLYEDVCQQILNAYWAVQQHGLEFWEGFGVYSLPSHRNCVRNTEKHHCVKGHQSRIMMD	0	0	13	1872.19	9.49391	0.635869	2.42957	-137.508	3	2.09163	2.04319
1acf_gt_perturb_2	1acf	native_xtal_perturb_100	18	1674	12.629	0.451801	0.75	0	10092.4	10	ASSFLYQRWADWASECMVQNMHMVCRVWYGLLFDNKGNFWCHKPSIVKRIQPFRTQCVVYTDLHRGGPRRIGHKQPPDQMDEKITSDDIMRVTCLCSIAQHVECNWYLGLSNMVTTIEVFEQIKP	0	3	12	1850.51	9.40832	0.548327	2.12746	-122.59	7	1.95736	1.99273
1acf_gt_perturb_20	1acf	native_xtal_perturb_100	23	1625.67	12.246	0.5955	0.25	0	13236.1	25	HFFNDTKDDTPYNNPFINSYCECQRCCIDSSLGQWFLCQKHLMIWMLTGMEYNVVEVCMIREWQYKWQEWMHEGWQRRSDHINTYFCVWIYFLRWFMCSPVQANTMYWNPREYDYAHMFKASKKK	0	1	15	1975.9	9.70386	0.583857	2.10964	-150.636	7	2.06186	2.04289
1acf_gt_perturb_21	1acf	native_xtal_perturb_100	20	1660.31	11.9368	0.541369	0.25	0	19893.4	30	LPCLCDHGFKYCSTTLLWKYMRCPKMWYMPKYPRRRSRYVDYHIMVFCVYAQFWCPNTCVFPIKGCERVNYLTKCWQAASPRLWIPFHPWREACRVKRDKFYYSGCRYERTEQHVQNWCWMLSNM	0	1	15	1737.63	9.38829	0.609436	2.86042	-136.713	6	1.5071	1.52387
1acf_gt_perturb_22	1acf	native_xtal_perturb_100	19	1561.49	12.3478	0.460204	0	0	5848.58	11	IRYCGNHVCVKSFNGTIVHKASISWCVICILLPANDKAAHCCPPWRQSSRGEPKGWQSYWFQDKGCFDAPVIFLLWNVTRDNLIPPANPLSHASECAQKEMCTEEVCWQCALCDNFKLDCQLNQA	0	0	25	1648.35	9.93237	0.636922	1.58869	-50.0979	7	1.90362	1.89065
1acf_gt_perturb_23	1acf	native_xtal_perturb_100	16	1648.23	13.6251	0.465955	0	0	9922.5	16	KALHADHCPSCYLTVMDEHLAWWACMTENSSKLPLLGKFKHSGGSSTYAAIHSSWFSWVDWKDFHTSRQWMILQNTFHIWSHRASWLQWDKMNTYQIFFTRDVFWACINHCWQNVTYKDGWKDLL	0	0	17	1771.44	10.1095	0.616788	1.59859	124.025	7	1.56846	1.58206
1acf_gt_perturb_24	1acf	native_xtal_perturb_100	14	1827.28	12.5353	0.493735	0.25	0	7761.39	16	CIMAVTVLIIRWAMIECEQGKKHSLCVWDMSNEEYDQNHTRALYKHAYWFKEYHTDGCLVFVCVEGQQWPLPVTPVDAAVTYMVSFEGEAEVTCWVDAMVQQSWINPAGCRFCDNCSYNDMFFDV	0	1	13	2019.77	10.1791	0.503268	1.9621	-122.658	8	1.4317	1.35338
1acf_gt_perturb_25	1acf	native_xtal_perturb_100	21	1956.32	12.5105	0.53492	0.5	0	8047.96	17	EQFYNNCWVATFDCKPLYVLAFRMIDCCGTQGTIMVTYTRIQYHRYTEATPYAFMSNAQTYWGSSQLCAFADHMIGKGYCFTHQFHWPFFHYFVRFLSPHMDAADHMIDIGDMSYVICWWNYVME	0	2	18	2059.4	9.81094	0.588394	1.74638	-147.514	7	2.11534	2.10653
1acf_gt_perturb_26	1acf	native_xtal_perturb_100	15	1813.42	12.7517	0.530218	0.75	0	8749.6	15	DTSRWEKKSGHNHEPIFFWHPPYNFYYLNCDPRIIPYDFCCCNEDLTFRKIDHIPHRYAGQYLWEEWNIYEIMFWIYCFDFYADQNGSYGQDCECGQPTQEVCASFLQMGTMSTQTLAWHHAFYS	0	3	22	1860.76	9.70613	0.542976	1.67424	-142.233	5	1.88825	1.85322
1acf_gt_perturb_27	1acf	native_xtal_perturb_100	14	1289.75	12.1271	0.609249	0	0	8638.55	19	MTIPGHKIMQCQDYMSWNPWWGRGNAQKTYCVTKEQKKNGACWPMWPVPHCGWVWCESKGFQWQHKQCCMQSCLDHFSILNEAITIHEDFGNNLVVRNGHGKSCRDYRRRQGRVLSKMSINRIYM	0	0	22	1420.27	9.47728	0.544426	2.53924	-120.31	4	1.95201	1.92177
1acf_gt_perturb_28	1acf	native_xtal_perturb_100	20	1444.45	12.6187	0.531793	0.5	0	10589	26	DMTVIYCCGHTRSNTMSDQDSHWIQAGEDELGGLIKKVIYLDAMGLAINGPWEVYFRESRRKTKMNGWPSHFQLWPRQSHAAPNPSLAKTKENIFQIRKLCDRRVYMLIRVQDRNMVPQTWINNI	0	2	23	1442.43	9.54747	0.484647	2.0873	-114.106	8	2.31186	2.25552
1acf_gt_perturb_29	1acf	native_xtal_perturb_100	23	1522.83	12.5415	0.57044	0.5	0	8646.63	20	NIPARSCVADPIYYLNVWTRRYTFPHKDRVGEVWEFQQKNCADLVHPFDEHTQDSIWMCRYTDHPRLRRSWLPNYWTNFVCIHPRLSMNYETRWACQFDQDTESSHNMHMVNDLNITCQMGRDWN	0	2	14	1550.82	9.59301	0.555881	2.27884	-52.3524	6	1.50382	1.55641
1acf_gt_perturb_3	1acf	native_xtal_perturb_100	21	1978.76	12.7574	0.564529	0.25	0	14282.2	20	NGMCLYCYKKPSHKWTCWGKNICIVRRWCNQCRPISLIISIKHQRCMKYAYNWWTSLQMRHNNMCPPEHSAMFIDKGMHMYPHWCLRFYLDYPRDMYSQTLTFFLRVMLCHHEFTMMSWCMILAH	0	1	20	2060.22	10.1413	0.583217	1.87958	12.3682	8	2.11328	2.12249
1acf_gt_perturb_30	1acf	native_xtal_perturb_100	15	1567.21	12.3293	0.561619	0	0	8311.5	21	QYLNDKAIMPMNSPDDQGQGVNTWINQEYHGQPWSMCLRNYHLLENRVELASNMMNMVKDIYHAYCQAVEESGGQDKIYGLIEQHQSIRSLRCVWYSQIKWSCSWTNFTNESDKDNKRNMQNWCR	0	0	19	1476.03	9.54047	0.595189	1.90958	-79.5582	6	1.90133	1.8895
1acf_gt_perturb_31	1acf	native_xtal_perturb_100	20	2295.74	12.7896	0.541278	0	0	8833.67	15	VCYYLTIWLPETLTGAWIFSAQEMLNIERFEYSVWFPLYHGLWLAMYTIWQCKSKNETTCHNVLQTVTQVIKTWITDFWYTYQPMHGYWREFHSNFIMAFYWGHMYHALPQCMYEVNVHHFAIFD	0	0	19	2302.41	9.4326	0.560632	1.95716	-146.132	5	2.17516	2.09696
1acf_gt_perturb_32	1acf	native_xtal_perturb_100	30	1523.39	13.1358	0.564227	0	0	11009.2	12	FLMSNLRQHSPLREDAWVFHWKWSYPDKTCEPKDIWNWERWFMMMPKPGQYQGVSLNMMEHMNEWKWFSFEYFYIQNRKRLQKGFGAQEGATCVPDPIGNTWALRRQRYFSPKICVSCDPRHVEN	0	0	21	1487.41	9.57055	0.602	2.22722	-1.95244	9	1.88872	1.85136
1acf_gt_perturb_33	1acf	native_xtal_perturb_100	14	1788.45	13.1205	0.575043	0.25	0	8593.64	13	FRDAGKVISTSHCVMYNNPHQWNSIDYNPSLVDFLPFPQWSNVQTIRQARHFEMMQEFLHVIDAQPATCSDLFHWCQHHFMNFADYRSKFAAARAMTPYGSGPGWGEFRVIDGNDQHIGESWVIV	0	1	25	1862.3	9.53619	0.576011	1.75417	-146.864	9	2.53916	2.51556
1acf_gt_perturb_34	1acf	native_xtal_perturb_100	15	2060.46	13.505	0.472162	0.25	0	11919.1	12	WQSFFQRLKMPMFYIEDKHMCDENCPVLHKNFYCGNSGIQWADGQDFPQFRTLDHYVWECGYVMSMDNVNAKRMPFGRSGNFRWERWCFNWVQYEEMFDNMAFGNCKSGVQHMMDIIEERADTIG	0	1	11	2093.47	9.73751	0.53904	1.7493	10.5271	8	1.29934	1.29197
1acf_gt_perturb_35	1acf	native_xtal_perturb_100	14	1370.58	13.2836	0.61967	0.5	0	13017.5	12	KHWRCLRHVQMFGMQAMTMQSCTEKCYVQQCRKVYEYCTYCSPRDVWNTLSHCGKSGDDWTAGTNCVPPPGISRHNFWQFDPRKKIMKWSNYCVFPRCAPPREVSSKRMGVFQMYHMVTHVVVFP	0	2	24	1566.28	9.61953	0.505503	2.41581	-70.59	5	1.50115	1.55726
1acf_gt_perturb_36	1acf	native_xtal_perturb_100	19	1638.72	13.0946	0.541757	0.5	0	11916.3	13	QRLIPCLLCYGYKAQPSKYFYPHIFYPERPVYKYCDRHAQYYADTMMIEGDGPFCYMPSRAPVAREKAYSNDGGWTPKKFPKWGRNHCRVVWTWEFMPWMVNDASMYMRGQDQRNVTVNAASSRG	0	2	22	1811.89	9.84212	0.618976	3.81621	-32.9129	6	1.70327	1.67366
1acf_gt_perturb_37	1acf	native_xtal_perturb_100	20	1349.26	13.0127	0.54338	0	0	12365.1	18	QHANMMRQCNGCFWTEVGMQDDYKPPVCAWAYQVWTSMGPNAGIACPHLLRLPENNPSEDLQITMSAYDQHCPQQMDKPLHENPVIFHSILLSKSHNIFREHQQIYVYQFWQKRSHEENEMQTFY	0	0	21	1528.16	9.87759	0.562656	1.43038	46.4332	6	1.75573	1.73447
1acf_gt_perturb_38	1acf	native_xtal_perturb_100	18	1286.14	12.0939	0.562616	0.25	0	5841.38	8	KTDITMAVDEKALTREYRNCLWMECNRAHYKCDCANMASCALDLAYYWSYTFTWADPMLPASMYAWRHQKESYSHKTGFLRNRQEGVCHRMNMLDKRIISFCNKMFMEVPSGPGQSTHTMFTDTD	0	1	15	1367.53	9.55353	0.462754	2.16409	-148.798	4	2.03797	2.0636
1acf_gt_perturb_39	1acf	native_xtal_perturb_100	20	2074.73	13.2891	0.577429	0.25	0	13832.8	13	QVKMRPKCHNTVFVTLFSFHVATDFQHREPREDIYKSVHRFCIKDKWIRSILVFLSSTCNEGTLQLSARWSVMMGIYEMVRIIPNINFYLWTVDYVWEYMRRGTPFYYTVFPFFSAQWAKAPHMI	0	1	22	2280.65	9.61087	0.549821	1.7697	-32.5968	5	1.94033	1.8755
1acf_gt_perturb_4	1acf	native_xtal_perturb_100	19	1166.18	12.3441	0.650338	0.5	0	10737.8	23	TTWQTCPKDQTCLEELVVPTTKYNPREQSLEARKMGCMYSTFIAQCYGKKSMVSGELVLHCRNQYRRAWEGEKQPTLHQLNNHCWHHMPFKRALDTFEMHILCHHLICGPPATHVYGPDATMKHQ	0	2	13	1391.85	9.66527	0.588868	2.02653	-90.8084	6	2.06479	2.02983
1acf_gt_perturb_40	1acf	native_xtal_perturb_100	21	1432.68	11.9947	0.496833	0.5	0	7750.36	11	RQHAVNASSDLPQLNEGYGKEMKMFVTETPCKLFGNALELEMPRRIQPISTVNHCFCPEGFVYDFCTPWVTPTGNCGQKVGDQDFTQLPDHAWQLEPIHVGDIQPDWAGSDNDVYDMSMQESNEP	0	2	17	1438.06	9.57381	0.579594	4.89133	-91.581	1	1.63469	1.60605
1acf_gt_perturb_41	1acf	native_xtal_perturb_100	18	1772.66	12.3392	0.549662	0.25	0	9447.84	12	NSYQSWFEATIPCNCGCYYLKANCGLHWYDWHRLVQLLKPTWWIPPPDVDGLPFAVTDPDNPFWTRQDQVATCAPFLMDRTHAQCDVNKYDLISENWAHIKARTYNSANRFGKVLIVMNDYYYLI	0	1	19	1959.97	9.91711	0.487892	2.38022	22.476	5	2.28645	2.2981
1acf_gt_perturb_42	1acf	native_xtal_perturb_100	21	1562.88	13.4262	0.562514	0.5	0	10622.6	18	DIWRMSQIEQWFSCQQIFCWHSAMNFVREDIYNNKYCWAWNYKNQKWCVHSTKDKFQKYQSQMYCWFTIHLEVGGYEVLTTICVHPAMYSGYLPVQTWITKCNYCCHAPPSAQQCEEYNDTLEWR	0	2	16	1684.1	9.85503	0.524771	2.04661	-141.315	8	1.43893	1.48067
1acf_gt_perturb_43	1acf	native_xtal_perturb_100	17	1550.2	12.5576	0.513726	0.75	0	11046.7	17	FPYLRIIDMMPVGEPMMYHKTAHIWFHYTNEYNSAGTSDFENRFKRMMPHDYHKGKPYMWVMGPIKQTLCTKKLSTTHDTPIHRSHGIFHNLYIAASLDFARCWGSYQLQWNEHTNPVHQWYNQQ	0	3	27	1710.26	9.56143	0.528977	1.77544	-10.5061	4	1.56157	1.61597
1acf_gt_perturb_44	1acf	native_xtal_perturb_100	15	1569.95	12.0286	0.521571	0.75	0	7244.09	19	PNCEMLQASNALGPNKKTMWADACPIGNNGAYWITSSSDMMWKQPVTTAEFGKKCPMNAGMEFQFAPHKEGERRSPPDFARMYLMRHWKEWIFWEWHANKRGEETNYIHYHNGTFDCWGAQVHFW	0	3	15	1659.5	9.44566	0.553944	2.56196	-74.0581	13	2.2233	2.22613
1acf_gt_perturb_45	1acf	native_xtal_perturb_100	18	1669.94	13.0118	0.501265	0.25	0	6851.35	15	KYVMIPNACRRAHTSGDRVCAIIQAIEDSMPVIWDCNQYMSNMDPNMYMELDWGYKKRAQTAMMHGFIQQIPTHAASFEVMFHRFTQGYMVCLIWGNFHTFTERDGFLHHRQDIWITWPFCKPDT	0	1	14	1903.04	9.95159	0.627039	1.68077	-72.5578	8	2.12381	2.04695
1acf_gt_perturb_46	1acf	native_xtal_perturb_100	22	2129.1	13.0739	0.518488	0.25	0	12022.4	16	TIERVRYGQHECHTHLGCINPFMNQQVIGDYIWFAFTGHPARVQDSMVLKCFWGTLRFTPWPVHAPWIQEVLCEILGMTAFLIALYYSETAFMYCPRWGQIVLPGWVLHWVNDCAINAHTFPLAM	0	1	24	2299.55	9.65743	0.613027	2.18445	-109.002	4	2.31218	2.27634
[truncated: 1,554 more rows]

## Sheet: Selected design IDs
Backbone	Design	Timestamp ID
1cc8	d1	curr_2499_2020-07-31-20-09-00
[truncated: 15 more rows]

## Sheet: AA dist
Amino acid distribution post-design across test cases
[truncated: 204 more rows]

[truncated: 3 more sheets: AA dist per test case, Decoy ranking, Runtimes]
